# Supplementary material for: Cryo-EM structure of the extracellular domain of murine Thrombopoietin Receptor in complex with Thrombopoietin
Source: Nat Commun. 2024 Feb 7;15:1135. doi: 10.1038/s41467-024-45356-2 (PMC10850085; doi:10.1038/s41467-024-45356-2)
Supplement: Supplementary file 4 — Supplementary Data 1 [file 41467_2024_45356_MOESM4_ESM.xlsx]

## Sheet: Trypsin_HCD
Spectrum	Spectrum File	Peptide	Modified Peptide	Extended Peptide	Prev AA	Next AA	Peptide Length	Charge	Retention	Observed Mass	Calibrated Observed Mass	Observed M/Z	Calibrated Observed M/Z	Calculated Peptide Mass	Calculated M/Z	Delta Mass	Expectation	Hyperscore	Nextscore	PeptideProphet Probability	Number of Enzymatic Termini	Number of Missed Cleavages	Protein Start	Protein End	Intensity	Assigned Modifications	Observed Modifications	Glycan Score	Glycan q-value	MSFragger Localization	Best Score with Delta Mass	Best Score without Delta Mass	Purity	Is Unique	Protein	Protein ID	Entry Name	Gene	Protein Description	Mapped Genes	Mapped Proteins
20231107_NSco-7546_Receptor_Trypsin.06296.06296.3	C:\Users\nichollass\Desktop\2023_November_Tpo_receptor\Trypsin_HCD\20231107_NSco_7546_Receptor_Trypsin\interact.pep.xml	CCPTDRDPTWEK	CCPTDRDPTWEK	FFRHSRTR.CCPTDRDPTWEK.CEEEEPRP	R	C	12	3	1626.15	1563.65	1563.64	522.222	522.222	1563.64	522.222	-0.0003	0.000636429	14.285	0	0.9984	2	1	314	325	0	1C(57.0214), 2C(57.0214)							0	TRUE	IPI:Tpo|Tpo:P00001|Tpo	IPI:Tpo|Tpo:P00001|Tpo	IPI:Tpo|Tpo:P00001|Tpo		IPI:Tpo|Tpo:P00001|Tpo
20231107_NSco-7546_Receptor_Trypsin.06300.06300.2	C:\Users\nichollass\Desktop\2023_November_Tpo_receptor\Trypsin_HCD\20231107_NSco_7546_Receptor_Trypsin\interact.pep.xml	CCPTDRDPTWEK	CCPTDRDPTWEK	FFRHSRTR.CCPTDRDPTWEK.CEEEEPRP	R	C	12	2	1626.98	1563.65	1563.64	782.831	782.829	1563.64	782.83	-0.0002	2.60916e-05	19.834	0	1	2	1	314	325	0	1C(57.0214), 2C(57.0214)							0	TRUE	IPI:Tpo|Tpo:P00001|Tpo	IPI:Tpo|Tpo:P00001|Tpo	IPI:Tpo|Tpo:P00001|Tpo		IPI:Tpo|Tpo:P00001|Tpo
20231107_NSco-7546_Receptor_Trypsin.06766.06766.2	C:\Users\nichollass\Desktop\2023_November_Tpo_receptor\Trypsin_HCD\20231107_NSco_7546_Receptor_Trypsin\interact.pep.xml	GGTLELRPR		IEPSIGAR.GGTLELRPR.ARYSIQIR	R	A	9	2	1695.94	997.567	997.566	499.791	499.79	997.567	499.791	-0.0005	0.00364544	11.253	0	0.4245	2	1	437	445	0								0	TRUE	IPI:Tpo|Tpo:P00001|Tpo	IPI:Tpo|Tpo:P00001|Tpo	IPI:Tpo|Tpo:P00001|Tpo		IPI:Tpo|Tpo:P00001|Tpo
20231107_NSco-7546_Receptor_Trypsin.07166.07166.2	C:\Users\nichollass\Desktop\2023_November_Tpo_receptor\Trypsin_HCD\20231107_NSco_7546_Receptor_Trypsin\interact.pep.xml	GGTLELRPR		IEPSIGAR.GGTLELRPR.ARYSIQIR	R	A	9	2	1757.94	997.567	997.567	499.791	499.791	997.567	499.791	-0.0003	0.000439036	14.93	0	0.8512	2	1	437	445	0								0	TRUE	IPI:Tpo|Tpo:P00001|Tpo	IPI:Tpo|Tpo:P00001|Tpo	IPI:Tpo|Tpo:P00001|Tpo		IPI:Tpo|Tpo:P00001|Tpo
20231107_NSco-7546_Receptor_Trypsin.07249.07249.2	C:\Users\nichollass\Desktop\2023_November_Tpo_receptor\Trypsin_HCD\20231107_NSco_7546_Receptor_Trypsin\interact.pep.xml	GGTLELRPR		IEPSIGAR.GGTLELRPR.ARYSIQIR	R	A	9	2	1769.05	997.566	997.567	499.79	499.791	997.567	499.791	-0.0003	0.000321921	15.469	0	0.9201	2	1	437	445	0								0	TRUE	IPI:Tpo|Tpo:P00001|Tpo	IPI:Tpo|Tpo:P00001|Tpo	IPI:Tpo|Tpo:P00001|Tpo		IPI:Tpo|Tpo:P00001|Tpo
20231107_NSco-7546_Receptor_Trypsin.07303.07303.3	C:\Users\nichollass\Desktop\2023_November_Tpo_receptor\Trypsin_HCD\20231107_NSco_7546_Receptor_Trypsin\interact.pep.xml	NYHLENEVAR		KVEEIISK.NYHLENEVAR.LKKIVGER	K	L	10	3	1776.48	1243.59	1243.59	415.539	415.539	1243.59	415.539	-0.0004	1.94648e-05	20.343	0	1	2	0	498	507	0								0	TRUE	IPI:Tpo|Tpo:P00001|Tpo	IPI:Tpo|Tpo:P00001|Tpo	IPI:Tpo|Tpo:P00001|Tpo		IPI:Tpo|Tpo:P00001|Tpo
20231107_NSco-7546_Receptor_Trypsin.07327.07327.2	C:\Users\nichollass\Desktop\2023_November_Tpo_receptor\Trypsin_HCD\20231107_NSco_7546_Receptor_Trypsin\interact.pep.xml	NYHLENEVAR		KVEEIISK.NYHLENEVAR.LKKIVGER	K	L	10	2	1779.38	1243.6	1243.59	622.805	622.804	1243.59	622.804	-0.0009	2.36865e-07	32.002	0	1	2	0	498	507	0								0	TRUE	IPI:Tpo|Tpo:P00001|Tpo	IPI:Tpo|Tpo:P00001|Tpo	IPI:Tpo|Tpo:P00001|Tpo		IPI:Tpo|Tpo:P00001|Tpo
20231107_NSco-7546_Receptor_Trypsin.07366.07366.2	C:\Users\nichollass\Desktop\2023_November_Tpo_receptor\Trypsin_HCD\20231107_NSco_7546_Receptor_Trypsin\interact.pep.xml	SQPDGVSLR		KSYWIQIR.SQPDGVSLR.GSWGPWSF	R	G	9	2	1784.11	957.489	957.487	479.752	479.751	957.488	479.751	-0.0005	0.000359335	15.278	0	0.9934	2	0	250	258	0								0	TRUE	IPI:Tpo|Tpo:P00001|Tpo	IPI:Tpo|Tpo:P00001|Tpo	IPI:Tpo|Tpo:P00001|Tpo		IPI:Tpo|Tpo:P00001|Tpo
20231107_NSco-7546_Receptor_Trypsin.07412.07412.2	C:\Users\nichollass\Desktop\2023_November_Tpo_receptor\Trypsin_HCD\20231107_NSco_7546_Receptor_Trypsin\interact.pep.xml	MVTCQWQQQDR	M[147]VTCQWQQQDR	QCFTIDIK.MVTCQWQQQDR.TSSQGFFR	K	T	11	2	1789.65	1494.63	1494.63	748.325	748.324	1494.63	748.324	-0.0014	3.33811e-06	23.406	0	1	2	0	290	300	0	1M(15.9949), 4C(57.0214)							0	TRUE	IPI:Tpo|Tpo:P00001|Tpo	IPI:Tpo|Tpo:P00001|Tpo	IPI:Tpo|Tpo:P00001|Tpo		IPI:Tpo|Tpo:P00001|Tpo
20231107_NSco-7546_Receptor_Trypsin.07770.07770.3	C:\Users\nichollass\Desktop\2023_November_Tpo_receptor\Trypsin_HCD\20231107_NSco_7546_Receptor_Trypsin\interact.pep.xml	NYHLENEVAR		KVEEIISK.NYHLENEVAR.LKKIVGER	K	L	10	3	1837.84	1243.59	1243.59	415.538	415.539	1243.59	415.539	0.0001	2.10499e-06	24.207	0	1	2	0	498	507	0								0	TRUE	IPI:Tpo|Tpo:P00001|Tpo	IPI:Tpo|Tpo:P00001|Tpo	IPI:Tpo|Tpo:P00001|Tpo		IPI:Tpo|Tpo:P00001|Tpo
20231107_NSco-7546_Receptor_Trypsin.07782.07782.2	C:\Users\nichollass\Desktop\2023_November_Tpo_receptor\Trypsin_HCD\20231107_NSco_7546_Receptor_Trypsin\interact.pep.xml	NYHLENEVAR		KVEEIISK.NYHLENEVAR.LKKIVGER	K	L	10	2	1839.56	1243.59	1243.59	622.804	622.804	1243.59	622.804	-0.0009	1.65196e-06	28.628	0	1	2	0	498	507	0								0	TRUE	IPI:Tpo|Tpo:P00001|Tpo	IPI:Tpo|Tpo:P00001|Tpo	IPI:Tpo|Tpo:P00001|Tpo		IPI:Tpo|Tpo:P00001|Tpo
20231107_NSco-7546_Receptor_Trypsin.07785.07785.3	C:\Users\nichollass\Desktop\2023_November_Tpo_receptor\Trypsin_HCD\20231107_NSco_7546_Receptor_Trypsin\interact.pep.xml	GGSGGSHGGGSGFGGESGGSYGGGEEASGSGGGYGGGSGK		YGGGSGSR.GGSGGSHGGGSGFGGESGGSYGGGEEASGSGGGYGGGSGK.SSHS	R	S	40	3	1840	3222.27	3222.27	1075.1	1075.1	3222.27	1075.1	-0.0009	0	93.592	0	1	2	0	580	619	0								0	TRUE	sp|P35527|K1C9_HUMAN	P35527	K1C9_HUMAN	KRT9	Keratin, type I cytoskeletal 9
20231107_NSco-7546_Receptor_Trypsin.07796.07796.3	C:\Users\nichollass\Desktop\2023_November_Tpo_receptor\Trypsin_HCD\20231107_NSco_7546_Receptor_Trypsin\interact.pep.xml	GGSGGSHGGGSGFGGESGGSYGGGEEASGSGGGYGGGSGK		YGGGSGSR.GGSGGSHGGGSGFGGESGGSYGGGEEASGSGGGYGGGSGK.SSHS	R	S	40	3	1841.37	3222.28	3222.27	1075.1	1075.1	3222.27	1075.1	-0.0009	0	118.381	0	1	2	0	580	619	0								0	TRUE	sp|P35527|K1C9_HUMAN	P35527	K1C9_HUMAN	KRT9	Keratin, type I cytoskeletal 9
20231107_NSco-7546_Receptor_Trypsin.07812.07812.2	C:\Users\nichollass\Desktop\2023_November_Tpo_receptor\Trypsin_HCD\20231107_NSco_7546_Receptor_Trypsin\interact.pep.xml	GGSGGSHGGGSGFGGESGGSYGGGEEASGSGGGYGGGSGK		YGGGSGSR.GGSGGSHGGGSGFGGESGGSYGGGEEASGSGGGYGGGSGK.SSHS	R	S	40	2	1843.88	3223.27	3223.27	1612.64	1612.64	3222.27	1612.14	0.997	0	78.729	0	1	2	0	580	619	0		Mod1: First isotopic peak (PeakApex: 1.0024, Theoretical: 1.0024); Mod1: First isotopic peak (PeakApex: 0.9948)						0	TRUE	sp|P35527|K1C9_HUMAN	P35527	K1C9_HUMAN	KRT9	Keratin, type I cytoskeletal 9
20231107_NSco-7546_Receptor_Trypsin.07830.07830.2	C:\Users\nichollass\Desktop\2023_November_Tpo_receptor\Trypsin_HCD\20231107_NSco_7546_Receptor_Trypsin\interact.pep.xml	GGSGGSHGGGSGFGGESGGSYGGGEEASGSGGGYGGGSGK		YGGGSGSR.GGSGGSHGGGSGFGGESGGSYGGGEEASGSGGGYGGGSGK.SSHS	R	S	40	2	1846.49	3222.27	3222.27	1612.14	1612.14	3222.27	1612.14	-0.0056	0	90.441	0	1	2	0	580	619	0								0	TRUE	sp|P35527|K1C9_HUMAN	P35527	K1C9_HUMAN	KRT9	Keratin, type I cytoskeletal 9
20231107_NSco-7546_Receptor_Trypsin.07947.07947.2	C:\Users\nichollass\Desktop\2023_November_Tpo_receptor\Trypsin_HCD\20231107_NSco_7546_Receptor_Trypsin\interact.pep.xml	VSTGSETAWR		SAWSPPAR.VSTGSETAWR.MKQIEDKV	R	M	10	2	1867.58	1092.52	1092.52	547.268	547.267	1092.52	547.267	-0.0003	5.07282e-05	22.679	0	1	2	0	474	483	0								0	TRUE	IPI:Tpo|Tpo:P00001|Tpo	IPI:Tpo|Tpo:P00001|Tpo	IPI:Tpo|Tpo:P00001|Tpo		IPI:Tpo|Tpo:P00001|Tpo
20231107_NSco-7546_Receptor_Trypsin.08018.08018.3	C:\Users\nichollass\Desktop\2023_November_Tpo_receptor\Trypsin_HCD\20231107_NSco_7546_Receptor_Trypsin\interact.pep.xml	NYHLENEVAR		KVEEIISK.NYHLENEVAR.LKKIVGER	K	L	10	3	1877.76	1244.6	1244.6	415.873	415.873	1243.59	415.539	1.0031	2.47742e-06	23.924	0	1	2	0	498	507	0		Mod1: First isotopic peak (PeakApex: 1.0024, Theoretical: 1.0024); Mod1: First isotopic peak (PeakApex: 0.9948)						0	TRUE	IPI:Tpo|Tpo:P00001|Tpo	IPI:Tpo|Tpo:P00001|Tpo	IPI:Tpo|Tpo:P00001|Tpo		IPI:Tpo|Tpo:P00001|Tpo
20231107_NSco-7546_Receptor_Trypsin.08084.08084.2	C:\Users\nichollass\Desktop\2023_November_Tpo_receptor\Trypsin_HCD\20231107_NSco_7546_Receptor_Trypsin\interact.pep.xml	LSSPATLNSR		DNDIMIIK.LSSPATLNSR.VATVSIPR	K	V	10	2	1888.64	1044.56	1044.56	523.285	523.285	1044.56	523.285	-0.0003	0.000127791	21.074	0	0.9999	2	0	98	107	0								0	TRUE	sp|P00761|TRYP_PIG	P00761	TRYP_PIG		Trypsin
20231107_NSco-7546_Receptor_Trypsin.08125.08125.2	C:\Users\nichollass\Desktop\2023_November_Tpo_receptor\Trypsin_HCD\20231107_NSco_7546_Receptor_Trypsin\interact.pep.xml	GGTLELR		IEPSIGAR.GGTLELR.PRARYSIQ	R	P	7	2	1895.84	744.413	744.413	373.214	373.214	744.413	373.214	-0.0003	0.000239883	15.98	0	0.9979	2	0	437	443	0								0	TRUE	IPI:Tpo|Tpo:P00001|Tpo	IPI:Tpo|Tpo:P00001|Tpo	IPI:Tpo|Tpo:P00001|Tpo		IPI:Tpo|Tpo:P00001|Tpo
20231107_NSco-7546_Receptor_Trypsin.08140.08140.2	C:\Users\nichollass\Desktop\2023_November_Tpo_receptor\Trypsin_HCD\20231107_NSco_7546_Receptor_Trypsin\interact.pep.xml	LSSPATLNSR		DNDIMIIK.LSSPATLNSR.VATVSIPR	K	V	10	2	1897.62	1046.56	1046.56	524.288	524.288	1044.56	523.285	2.0053	0.00100809	18.486	8.047	0.4674	2	0	98	107	0		Mod1: Second isotopic peak (Theoretical: 2.0047)						0	TRUE	sp|P00761|TRYP_PIG	P00761	TRYP_PIG		Trypsin
20231107_NSco-7546_Receptor_Trypsin.08154.08154.3	C:\Users\nichollass\Desktop\2023_November_Tpo_receptor\Trypsin_HCD\20231107_NSco_7546_Receptor_Trypsin\interact.pep.xml	NYHLENEVAR		KVEEIISK.NYHLENEVAR.LKKIVGER	K	L	10	3	1899.88	1243.59	1243.59	415.539	415.538	1243.59	415.539	-0.0009	6.78422e-06	22.174	0	1	2	0	498	507	0								0	TRUE	IPI:Tpo|Tpo:P00001|Tpo	IPI:Tpo|Tpo:P00001|Tpo	IPI:Tpo|Tpo:P00001|Tpo		IPI:Tpo|Tpo:P00001|Tpo
20231107_NSco-7546_Receptor_Trypsin.08183.08183.3	C:\Users\nichollass\Desktop\2023_November_Tpo_receptor\Trypsin_HCD\20231107_NSco_7546_Receptor_Trypsin\interact.pep.xml	GGSGGSHGGGSGFGGESGGSYGGGEEASGSGGGYGGGSGK		YGGGSGSR.GGSGGSHGGGSGFGGESGGSYGGGEEASGSGGGYGGGSGK.SSHS	R	S	40	3	1906.04	3222.28	3222.27	1075.1	1075.1	3222.27	1075.1	0.0002	0	73.305	0	1	2	0	580	619	0								0	TRUE	sp|P35527|K1C9_HUMAN	P35527	K1C9_HUMAN	KRT9	Keratin, type I cytoskeletal 9
20231107_NSco-7546_Receptor_Trypsin.08230.08230.3	C:\Users\nichollass\Desktop\2023_November_Tpo_receptor\Trypsin_HCD\20231107_NSco_7546_Receptor_Trypsin\interact.pep.xml	GGSGGSHGGGSGFGGESGGSYGGGEEASGSGGGYGGGSGK		YGGGSGSR.GGSGGSHGGGSGFGGESGGSYGGGEEASGSGGGYGGGSGK.SSHS	R	S	40	3	1913.24	3222.28	3222.27	1075.1	1075.1	3222.27	1075.1	0.0002	1.1e-13	53.286	0	1	2	0	580	619	0								0	TRUE	sp|P35527|K1C9_HUMAN	P35527	K1C9_HUMAN	KRT9	Keratin, type I cytoskeletal 9
20231107_NSco-7546_Receptor_Trypsin.08268.08268.3	C:\Users\nichollass\Desktop\2023_November_Tpo_receptor\Trypsin_HCD\20231107_NSco_7546_Receptor_Trypsin\interact.pep.xml	GSYGSGGSSYGSGGGSYGSGGGGGGHGSYGSGSSSGGYR		GGGGGGGR.GSYGSGGSSYGSGGGSYGSGGGGGGHGSYGSGSSSGGYR.GGSGGGGG	R	G	39	3	1920.18	3311.31	3311.3	1104.78	1104.78	3311.3	1104.77	0.0026	0	105.079	31.335	1	2	0	550	588	0								0	TRUE	sp|P04264|K2C1_HUMAN	P04264	K2C1_HUMAN	KRT1	Keratin, type II cytoskeletal 1
20231107_NSco-7546_Receptor_Trypsin.08309.08309.2	C:\Users\nichollass\Desktop\2023_November_Tpo_receptor\Trypsin_HCD\20231107_NSco_7546_Receptor_Trypsin\interact.pep.xml	GSYGSGGSSYGSGGGSYGSGGGGGGHGSYGSGSSSGGYR		GGGGGGGR.GSYGSGGSSYGSGGGSYGSGGGGGGHGSYGSGSSSGGYR.GGSGGGGG	R	G	39	2	1925.4	3311.29	3311.3	1656.65	1656.66	3311.3	1656.66	0	7.8298e-10	37.925	15.196	1	2	0	550	588	0								0	TRUE	sp|P04264|K2C1_HUMAN	P04264	K2C1_HUMAN	KRT1	Keratin, type II cytoskeletal 1
20231107_NSco-7546_Receptor_Trypsin.08343.08343.2	C:\Users\nichollass\Desktop\2023_November_Tpo_receptor\Trypsin_HCD\20231107_NSco_7546_Receptor_Trypsin\interact.pep.xml	VSTGSETAWR		SAWSPPAR.VSTGSETAWR.MKQIEDKV	R	M	10	2	1930.92	1092.52	1092.52	547.268	547.267	1092.52	547.267	-0.0006	3.82384e-06	23.17	0	1	2	0	474	483	0								0	TRUE	IPI:Tpo|Tpo:P00001|Tpo	IPI:Tpo|Tpo:P00001|Tpo	IPI:Tpo|Tpo:P00001|Tpo		IPI:Tpo|Tpo:P00001|Tpo
20231107_NSco-7546_Receptor_Trypsin.08373.08373.2	C:\Users\nichollass\Desktop\2023_November_Tpo_receptor\Trypsin_HCD\20231107_NSco_7546_Receptor_Trypsin\interact.pep.xml	MVTCQWQQQDR	M[147]VTCQWQQQDR	QCFTIDIK.MVTCQWQQQDR.TSSQGFFR	K	T	11	2	1935.63	1494.64	1494.64	748.327	748.325	1494.63	748.324	0.0011	2.62271e-06	23.825	0	1	2	0	290	300	0	1M(15.9949), 4C(57.0214)							0	TRUE	IPI:Tpo|Tpo:P00001|Tpo	IPI:Tpo|Tpo:P00001|Tpo	IPI:Tpo|Tpo:P00001|Tpo		IPI:Tpo|Tpo:P00001|Tpo
20231107_NSco-7546_Receptor_Trypsin.08417.08417.2	C:\Users\nichollass\Desktop\2023_November_Tpo_receptor\Trypsin_HCD\20231107_NSco_7546_Receptor_Trypsin\interact.pep.xml	GSYGSGGSSYGSGGGSYGSGGGGGGHGSYGSGSSSGGYR		GGGGGGGR.GSYGSGGSSYGSGGGSYGSGGGGGGHGSYGSGSSSGGYR.GGSGGGGG	R	G	39	2	1940.67	3311.3	3311.3	1656.66	1656.66	3311.3	1656.66	0	4.23399e-06	22.993	8.09	1	2	0	550	588	0								0	TRUE	sp|P04264|K2C1_HUMAN	P04264	K2C1_HUMAN	KRT1	Keratin, type II cytoskeletal 1
20231107_NSco-7546_Receptor_Trypsin.08540.08540.2	C:\Users\nichollass\Desktop\2023_November_Tpo_receptor\Trypsin_HCD\20231107_NSco_7546_Receptor_Trypsin\interact.pep.xml	SQPDGVSLR		KSYWIQIR.SQPDGVSLR.GSWGPWSF	R	G	9	2	1959.27	957.49	957.488	479.752	479.751	957.488	479.751	-0.0001	0.000925763	13.634	0	0.9777	2	0	250	258	0								0	TRUE	IPI:Tpo|Tpo:P00001|Tpo	IPI:Tpo|Tpo:P00001|Tpo	IPI:Tpo|Tpo:P00001|Tpo		IPI:Tpo|Tpo:P00001|Tpo
20231107_NSco-7546_Receptor_Trypsin.08553.08553.3	C:\Users\nichollass\Desktop\2023_November_Tpo_receptor\Trypsin_HCD\20231107_NSco_7546_Receptor_Trypsin\interact.pep.xml	NYHLENEVAR		KVEEIISK.NYHLENEVAR.LKKIVGER	K	L	10	3	1961.51	1243.59	1243.59	415.539	415.538	1243.59	415.539	-0.0011	2.03353e-05	20.267	0	1	2	0	498	507	0								0	TRUE	IPI:Tpo|Tpo:P00001|Tpo	IPI:Tpo|Tpo:P00001|Tpo	IPI:Tpo|Tpo:P00001|Tpo		IPI:Tpo|Tpo:P00001|Tpo
20231107_NSco-7546_Receptor_Trypsin.08570.08570.3	C:\Users\nichollass\Desktop\2023_November_Tpo_receptor\Trypsin_HCD\20231107_NSco_7546_Receptor_Trypsin\interact.pep.xml	GGSGGSHGGGSGFGGESGGSYGGGEEASGSGGGYGGGSGK		YGGGSGSR.GGSGGSHGGGSGFGGESGGSYGGGEEASGSGGGYGGGSGK.SSHS	R	S	40	3	1964.2	3222.33	3222.3	1075.12	1075.11	3222.27	1075.1	0.0217	5.09038e-07	26.673	0	1	2	0	580	619	0								0	TRUE	sp|P35527|K1C9_HUMAN	P35527	K1C9_HUMAN	KRT9	Keratin, type I cytoskeletal 9
20231107_NSco-7546_Receptor_Trypsin.08584.08584.3	C:\Users\nichollass\Desktop\2023_November_Tpo_receptor\Trypsin_HCD\20231107_NSco_7546_Receptor_Trypsin\interact.pep.xml	NYHLENEVARLKK		KVEEIISK.NYHLENEVARLKK.LVGERTGG	K	L	13	3	1966.55	1612.87	1612.87	538.631	538.629	1612.87	538.63	-0.0024	6.4454e-06	27.263	17.738	1	2	1	498	510	0								0	TRUE	IPI:Tpo|Tpo:P00001|Tpo	IPI:Tpo|Tpo:P00001|Tpo	IPI:Tpo|Tpo:P00001|Tpo		IPI:Tpo|Tpo:P00001|Tpo
20231107_NSco-7546_Receptor_Trypsin.08590.08590.3	C:\Users\nichollass\Desktop\2023_November_Tpo_receptor\Trypsin_HCD\20231107_NSco_7546_Receptor_Trypsin\interact.pep.xml	GGSGGSHGGGSGFGGESGGSYGGGEEASGSGGGYGGGSGK		YGGGSGSR.GGSGGSHGGGSGFGGESGGSYGGGEEASGSGGGYGGGSGK.SSHS	R	S	40	3	1967.21	3222.28	3222.28	1075.1	1075.1	3222.27	1075.1	0.0063	1.75388e-05	20.524	0	1	2	0	580	619	0								0	TRUE	sp|P35527|K1C9_HUMAN	P35527	K1C9_HUMAN	KRT9	Keratin, type I cytoskeletal 9
20231107_NSco-7546_Receptor_Trypsin.08645.08645.3	C:\Users\nichollass\Desktop\2023_November_Tpo_receptor\Trypsin_HCD\20231107_NSco_7546_Receptor_Trypsin\interact.pep.xml	GSYGSGGSSYGSGGGSYGSGGGGGGHGSYGSGSSSGGYR		GGGGGGGR.GSYGSGGSSYGSGGGSYGSGGGGGGHGSYGSGSSSGGYR.GGSGGGGG	R	G	39	3	1976.22	3311.3	3311.3	1104.77	1104.78	3311.3	1104.77	0.0026	0	109.833	30.804	1	2	0	550	588	0								0	TRUE	sp|P04264|K2C1_HUMAN	P04264	K2C1_HUMAN	KRT1	Keratin, type II cytoskeletal 1
20231107_NSco-7546_Receptor_Trypsin.08648.08648.3	C:\Users\nichollass\Desktop\2023_November_Tpo_receptor\Trypsin_HCD\20231107_NSco_7546_Receptor_Trypsin\interact.pep.xml	NYHLENEVARLKK		KVEEIISK.NYHLENEVARLKK.LVGERTGG	K	L	13	3	1976.64	1613.87	1613.87	538.963	538.963	1612.87	538.63	0.9975	0.000177215	21.506	0	1	2	1	498	510	0		Mod1: First isotopic peak (PeakApex: 1.0024, Theoretical: 1.0024); Mod1: First isotopic peak (PeakApex: 0.9948)						0	TRUE	IPI:Tpo|Tpo:P00001|Tpo	IPI:Tpo|Tpo:P00001|Tpo	IPI:Tpo|Tpo:P00001|Tpo		IPI:Tpo|Tpo:P00001|Tpo
20231107_NSco-7546_Receptor_Trypsin.08687.08687.3	C:\Users\nichollass\Desktop\2023_November_Tpo_receptor\Trypsin_HCD\20231107_NSco_7546_Receptor_Trypsin\interact.pep.xml	GSYGSGGSSYGSGGGSYGSGGGGGGHGSYGSGSSSGGYR		GGGGGGGR.GSYGSGGSSYGSGGGSYGSGGGGGGHGSYGSGSSSGGYR.GGSGGGGG	R	G	39	3	1982.53	3311.3	3311.3	1104.77	1104.78	3311.3	1104.77	0.0026	0	102.398	28.717	1	2	0	550	588	0								0	TRUE	sp|P04264|K2C1_HUMAN	P04264	K2C1_HUMAN	KRT1	Keratin, type II cytoskeletal 1
20231107_NSco-7546_Receptor_Trypsin.08740.08740.2	C:\Users\nichollass\Desktop\2023_November_Tpo_receptor\Trypsin_HCD\20231107_NSco_7546_Receptor_Trypsin\interact.pep.xml	VEELLSK		RMKQIEDK.VEELLSK.NYHIENEV	K	N	7	2	1989.85	816.46	816.459	409.237	409.237	816.459	409.237	-0.0004	0.000104894	17.417	11.84	0.9999	2	0	491	497	0								0	TRUE	IPI:Tpo|Tpo:P00001|Tpo	IPI:Tpo|Tpo:P00001|Tpo	IPI:Tpo|Tpo:P00001|Tpo		IPI:Tpo|Tpo:P00001|Tpo
20231107_NSco-7546_Receptor_Trypsin.08759.08759.2	C:\Users\nichollass\Desktop\2023_November_Tpo_receptor\Trypsin_HCD\20231107_NSco_7546_Receptor_Trypsin\interact.pep.xml	VSTGSETAWR		SAWSPPAR.VSTGSETAWR.MKQIEDKV	R	M	10	2	1993.26	1092.52	1092.52	547.268	547.267	1092.52	547.267	-0.0008	5.46387e-06	22.55	0	1	2	0	474	483	0								0	TRUE	IPI:Tpo|Tpo:P00001|Tpo	IPI:Tpo|Tpo:P00001|Tpo	IPI:Tpo|Tpo:P00001|Tpo		IPI:Tpo|Tpo:P00001|Tpo
20231107_NSco-7546_Receptor_Trypsin.08846.08846.3	C:\Users\nichollass\Desktop\2023_November_Tpo_receptor\Trypsin_HCD\20231107_NSco_7546_Receptor_Trypsin\interact.pep.xml	IKFEMEQNLR	IKFEM[147]EQNLR	RMTIDDFR.IKFEMEQNLR.QGVDADIN	R	Q	10	3	2006	1322.67	1322.66	441.896	441.895	1322.67	441.896	-0.0008	0.00069024	20.144	10.604	0.9976	2	1	241	250	0	5M(15.9949)							0	TRUE	sp|P35527|K1C9_HUMAN	P35527	K1C9_HUMAN	KRT9	Keratin, type I cytoskeletal 9
20231107_NSco-7546_Receptor_Trypsin.08912.08912.3	C:\Users\nichollass\Desktop\2023_November_Tpo_receptor\Trypsin_HCD\20231107_NSco_7546_Receptor_Trypsin\interact.pep.xml	CEEEEPRPGSQPALVSR	CEEEEPRPGSQPALVSR	DRDPTWEK.CEEEEPRPGSQPALVSR.CHFKSRND	K	C	17	3	2016.1	1939.91	1939.9	647.643	647.642	1939.91	647.643	-0.0009	2.74789e-05	22.744	0	1	2	1	326	342	0	1C(57.0214)							0	TRUE	IPI:Tpo|Tpo:P00001|Tpo	IPI:Tpo|Tpo:P00001|Tpo	IPI:Tpo|Tpo:P00001|Tpo		IPI:Tpo|Tpo:P00001|Tpo
20231107_NSco-7546_Receptor_Trypsin.08948.08948.3	C:\Users\nichollass\Desktop\2023_November_Tpo_receptor\Trypsin_HCD\20231107_NSco_7546_Receptor_Trypsin\interact.pep.xml	NYHLENEVAR		KVEEIISK.NYHLENEVAR.LKKIVGER	K	L	10	3	2021.76	1243.59	1243.59	415.539	415.539	1243.59	415.539	0.0002	2.09532e-05	20.215	0	1	2	0	498	507	0								0	TRUE	IPI:Tpo|Tpo:P00001|Tpo	IPI:Tpo|Tpo:P00001|Tpo	IPI:Tpo|Tpo:P00001|Tpo		IPI:Tpo|Tpo:P00001|Tpo
20231107_NSco-7546_Receptor_Trypsin.08974.08974.3	C:\Users\nichollass\Desktop\2023_November_Tpo_receptor\Trypsin_HCD\20231107_NSco_7546_Receptor_Trypsin\interact.pep.xml	NYHLENEVAR		KVEEIISK.NYHLENEVAR.LKKIVGER	K	L	10	3	2026.24	1244.58	1244.58	415.868	415.868	1243.59	415.539	0.986	4.2658e-05	18.98	7.178	1	2	0	498	507	0		Mod1: Deamidation (PeakApex: 0.9832, Theoretical: 0.9840); Mod1: Deamidation (PeakApex: 0.9848); Mod1: First isotopic peak (PeakApex: 0.9948)						0	TRUE	IPI:Tpo|Tpo:P00001|Tpo	IPI:Tpo|Tpo:P00001|Tpo	IPI:Tpo|Tpo:P00001|Tpo		IPI:Tpo|Tpo:P00001|Tpo
20231107_NSco-7546_Receptor_Trypsin.08992.08992.2	C:\Users\nichollass\Desktop\2023_November_Tpo_receptor\Trypsin_HCD\20231107_NSco_7546_Receptor_Trypsin\interact.pep.xml	NYHLENEVAR		KVEEIISK.NYHLENEVAR.LKKIVGER	K	L	10	2	2029.48	1244.58	1244.58	623.299	623.298	1243.59	622.804	0.9864	4.49004e-06	22.891	0	1	2	0	498	507	0		Mod1: Deamidation (PeakApex: 0.9832, Theoretical: 0.9840); Mod1: Deamidation (PeakApex: 0.9848); Mod1: First isotopic peak (PeakApex: 0.9948)						0	TRUE	IPI:Tpo|Tpo:P00001|Tpo	IPI:Tpo|Tpo:P00001|Tpo	IPI:Tpo|Tpo:P00001|Tpo		IPI:Tpo|Tpo:P00001|Tpo
20231107_NSco-7546_Receptor_Trypsin.09053.09053.5	C:\Users\nichollass\Desktop\2023_November_Tpo_receptor\Trypsin_HCD\20231107_NSco_7546_Receptor_Trypsin\interact.pep.xml	VHKECCHGDLLECADDRADLAK	VHKECCHGDLLECADDRADLAK	KIVTDITK.VHKECCHGDLLECADDRADLAK.YICDNQDT	K	Y	22	5	2038.43	2611.18	2611.19	523.242	523.245	2611.16	523.239	0.0327	1.08268e-05	26.362	7.765	1	2	2	264	285	0	13C(57.0214), 5C(57.0214), 6C(57.0214)							0	TRUE	sp|P02769|ALBU_BOVIN	P02769	ALBU_BOVIN	ALB	Albumin
20231107_NSco-7546_Receptor_Trypsin.09076.09076.3	C:\Users\nichollass\Desktop\2023_November_Tpo_receptor\Trypsin_HCD\20231107_NSco_7546_Receptor_Trypsin\interact.pep.xml	CEEEEPRPGSQPALVSR	CEEEEPRPGSQPALVSR	DRDPTWEK.CEEEEPRPGSQPALVSR.CHFKSRND	K	C	17	3	2041.62	1939.9	1939.9	647.642	647.642	1939.91	647.643	-0.0009	3.47136e-08	31.338	0	1	2	1	326	342	0	1C(57.0214)							0	TRUE	IPI:Tpo|Tpo:P00001|Tpo	IPI:Tpo|Tpo:P00001|Tpo	IPI:Tpo|Tpo:P00001|Tpo		IPI:Tpo|Tpo:P00001|Tpo
20231107_NSco-7546_Receptor_Trypsin.09091.09091.3	C:\Users\nichollass\Desktop\2023_November_Tpo_receptor\Trypsin_HCD\20231107_NSco_7546_Receptor_Trypsin\interact.pep.xml	GSYGSGGSSYGSGGGSYGSGGGGGGHGSYGSGSSSGGYR		GGGGGGGR.GSYGSGGSSYGSGGGSYGSGGGGGGHGSYGSGSSSGGYR.GGSGGGGG	R	G	39	3	2043.73	3312.3	3312.31	1105.11	1105.11	3311.3	1104.77	1.0043	0	70.126	23.866	1	2	0	550	588	0		Mod1: First isotopic peak (PeakApex: 1.0024, Theoretical: 1.0024); Mod1: First isotopic peak (PeakApex: 0.9948)						0	TRUE	sp|P04264|K2C1_HUMAN	P04264	K2C1_HUMAN	KRT1	Keratin, type II cytoskeletal 1
20231107_NSco-7546_Receptor_Trypsin.09292.09292.2	C:\Users\nichollass\Desktop\2023_November_Tpo_receptor\Trypsin_HCD\20231107_NSco_7546_Receptor_Trypsin\interact.pep.xml	CEEEEPRPGSQPALVSR	CEEEEPRPGSQPALVSR	DRDPTWEK.CEEEEPRPGSQPALVSR.CHFKSRND	K	C	17	2	2075.96	1939.91	1939.91	970.96	970.96	1939.91	970.96	-0.0003	6.32412e-07	30.296	0	1	2	1	326	342	0	1C(57.0214)							0	TRUE	IPI:Tpo|Tpo:P00001|Tpo	IPI:Tpo|Tpo:P00001|Tpo	IPI:Tpo|Tpo:P00001|Tpo		IPI:Tpo|Tpo:P00001|Tpo
20231107_NSco-7546_Receptor_Trypsin.09298.09298.3	C:\Users\nichollass\Desktop\2023_November_Tpo_receptor\Trypsin_HCD\20231107_NSco_7546_Receptor_Trypsin\interact.pep.xml	CEEEEPRPGSQPALVSR	CEEEEPRPGSQPALVSR	DRDPTWEK.CEEEEPRPGSQPALVSR.CHFKSRND	K	C	17	3	2076.72	1939.91	1939.9	647.644	647.642	1939.91	647.643	-0.0009	3e-14	55.469	0	1	2	1	326	342	0	1C(57.0214)							0	TRUE	IPI:Tpo|Tpo:P00001|Tpo	IPI:Tpo|Tpo:P00001|Tpo	IPI:Tpo|Tpo:P00001|Tpo		IPI:Tpo|Tpo:P00001|Tpo
20231107_NSco-7546_Receptor_Trypsin.09369.09369.2	C:\Users\nichollass\Desktop\2023_November_Tpo_receptor\Trypsin_HCD\20231107_NSco_7546_Receptor_Trypsin\interact.pep.xml	NYHLENEVAR		KVEEIISK.NYHLENEVAR.LKKIVGER	K	L	10	2	2085.99	1243.6	1243.59	622.805	622.803	1243.59	622.804	-0.0037	6.58794e-05	23.225	0	1	2	0	498	507	0								0	TRUE	IPI:Tpo|Tpo:P00001|Tpo	IPI:Tpo|Tpo:P00001|Tpo	IPI:Tpo|Tpo:P00001|Tpo		IPI:Tpo|Tpo:P00001|Tpo
20231107_NSco-7546_Receptor_Trypsin.09408.09408.2	C:\Users\nichollass\Desktop\2023_November_Tpo_receptor\Trypsin_HCD\20231107_NSco_7546_Receptor_Trypsin\interact.pep.xml	TSSQGFFR		CQWQQQDR.TSSQGFFR.HSRTRCCP	R	H	8	2	2091.33	928.44	928.44	465.228	465.227	928.44	465.227	-0.0006	4.82503e-05	18.766	0	1	2	0	301	308	0								0	TRUE	IPI:Tpo|Tpo:P00001|Tpo	IPI:Tpo|Tpo:P00001|Tpo	IPI:Tpo|Tpo:P00001|Tpo		IPI:Tpo|Tpo:P00001|Tpo
20231107_NSco-7546_Receptor_Trypsin.09439.09439.3	C:\Users\nichollass\Desktop\2023_November_Tpo_receptor\Trypsin_HCD\20231107_NSco_7546_Receptor_Trypsin\interact.pep.xml	GSYGSGGSSYGSGGGSYGSGGGGGGHGSYGSGSSSGGYR		GGGGGGGR.GSYGSGGSSYGSGGGSYGSGGGGGGHGSYGSGSSSGGYR.GGSGGGGG	R	G	39	3	2095.22	3312.3	3312.3	1105.11	1105.11	3311.3	1104.77	1.0014	0	74.597	24.73	1	2	0	550	588	0		Mod1: First isotopic peak (PeakApex: 1.0024, Theoretical: 1.0024); Mod1: First isotopic peak (PeakApex: 0.9948)						0	TRUE	sp|P04264|K2C1_HUMAN	P04264	K2C1_HUMAN	KRT1	Keratin, type II cytoskeletal 1
20231107_NSco-7546_Receptor_Trypsin.09461.09461.3	C:\Users\nichollass\Desktop\2023_November_Tpo_receptor\Trypsin_HCD\20231107_NSco_7546_Receptor_Trypsin\interact.pep.xml	NYHLENEVAR		KVEEIISK.NYHLENEVAR.LKKIVGER	K	L	10	3	2098.04	1243.59	1243.59	415.539	415.538	1243.59	415.539	-0.0028	0.00175691	17.521	0	0.9945	2	0	498	507	0								0	TRUE	IPI:Tpo|Tpo:P00001|Tpo	IPI:Tpo|Tpo:P00001|Tpo	IPI:Tpo|Tpo:P00001|Tpo		IPI:Tpo|Tpo:P00001|Tpo
20231107_NSco-7546_Receptor_Trypsin.09495.09495.3	C:\Users\nichollass\Desktop\2023_November_Tpo_receptor\Trypsin_HCD\20231107_NSco_7546_Receptor_Trypsin\interact.pep.xml	GSYGSGGSSYGSGGGSYGSGGGGGGHGSYGSGSSSGGYR		GGGGGGGR.GSYGSGGSSYGSGGGSYGSGGGGGGHGSYGSGSSSGGYR.GGSGGGGG	R	G	39	3	2102.1	3311.3	3311.3	1104.77	1104.77	3311.3	1104.77	-0.0014	0	66.601	23.789	1	2	0	550	588	0								0	TRUE	sp|P04264|K2C1_HUMAN	P04264	K2C1_HUMAN	KRT1	Keratin, type II cytoskeletal 1
20231107_NSco-7546_Receptor_Trypsin.09511.09511.2	C:\Users\nichollass\Desktop\2023_November_Tpo_receptor\Trypsin_HCD\20231107_NSco_7546_Receptor_Trypsin\interact.pep.xml	VSTGSETAWR		SAWSPPAR.VSTGSETAWR.MKQIEDKV	R	M	10	2	2104	1092.52	1092.52	547.269	547.267	1092.52	547.267	0	1.44461e-05	20.861	0	1	2	0	474	483	0								0	TRUE	IPI:Tpo|Tpo:P00001|Tpo	IPI:Tpo|Tpo:P00001|Tpo	IPI:Tpo|Tpo:P00001|Tpo		IPI:Tpo|Tpo:P00001|Tpo
20231107_NSco-7546_Receptor_Trypsin.09549.09549.3	C:\Users\nichollass\Desktop\2023_November_Tpo_receptor\Trypsin_HCD\20231107_NSco_7546_Receptor_Trypsin\interact.pep.xml	GSYGSGGSSYGSGGGSYGSGGGGGGHGSYGSGSSSGGYR		GGGGGGGR.GSYGSGGSSYGSGGGSYGSGGGGGGHGSYGSGSSSGGYR.GGSGGGGG	R	G	39	3	2108.46	3311.29	3311.3	1104.77	1104.77	3311.3	1104.77	0.0004	0	86.2	21.48	1	2	0	550	588	0								0	TRUE	sp|P04264|K2C1_HUMAN	P04264	K2C1_HUMAN	KRT1	Keratin, type II cytoskeletal 1
20231107_NSco-7546_Receptor_Trypsin.09574.09574.2	C:\Users\nichollass\Desktop\2023_November_Tpo_receptor\Trypsin_HCD\20231107_NSco_7546_Receptor_Trypsin\interact.pep.xml	AAFGGSGGRGSSSGGGYSSGSSSYGSGGR		ISSNVASK.AAFGGSGGRGSSSGGGYSSGSSSYGSGGR.QSGSRGGS	K	Q	29	2	2111.55	2501.05	2501.04	1251.53	1251.53	2500.06	1251.04	0.9829	3.02e-12	47.58	0	1	2	1	516	544	0		Mod1: Deamidation (PeakApex: 0.9832, Theoretical: 0.9840); Mod1: Deamidation (PeakApex: 0.9848)						0	TRUE	sp|P35908|K22E_HUMAN	P35908	K22E_HUMAN	KRT2	Keratin, type II cytoskeletal 2 epidermal
20231107_NSco-7546_Receptor_Trypsin.09579.09579.2	C:\Users\nichollass\Desktop\2023_November_Tpo_receptor\Trypsin_HCD\20231107_NSco_7546_Receptor_Trypsin\interact.pep.xml	AAFGGSGGRGSSSGGGYSSGSSSYGSGGR		ISSNVASK.AAFGGSGGRGSSSGGGYSSGSSSYGSGGR.QSGSRGGS	K	Q	29	2	2112.12	2501.04	2501.04	1251.53	1251.53	2500.06	1251.04	0.9829	1.25e-12	49.119	0	1	2	1	516	544	0		Mod1: Deamidation (PeakApex: 0.9832, Theoretical: 0.9840); Mod1: Deamidation (PeakApex: 0.9848)						0	TRUE	sp|P35908|K22E_HUMAN	P35908	K22E_HUMAN	KRT2	Keratin, type II cytoskeletal 2 epidermal
20231107_NSco-7546_Receptor_Trypsin.09593.09593.2	C:\Users\nichollass\Desktop\2023_November_Tpo_receptor\Trypsin_HCD\20231107_NSco_7546_Receptor_Trypsin\interact.pep.xml	TNAENEFVTIKK		YEDEINKR.TNAENEFVTIKK.DVDGAYMT	R	D	12	2	2113.89	1392.73	1392.73	697.37	697.37	1392.72	697.37	0.0012	1.04232e-06	29.428	6.364	1	2	0	278	289	0								0	TRUE	sp|P04264|K2C1_HUMAN	P04264	K2C1_HUMAN	KRT1	Keratin, type II cytoskeletal 1
20231107_NSco-7546_Receptor_Trypsin.09635.09635.3	C:\Users\nichollass\Desktop\2023_November_Tpo_receptor\Trypsin_HCD\20231107_NSco_7546_Receptor_Trypsin\interact.pep.xml	CEEEEPRPGSQPALVSR	CEEEEPRPGSQPALVSR	DRDPTWEK.CEEEEPRPGSQPALVSR.CHFKSRND	K	C	17	3	2119.52	1939.91	1939.9	647.642	647.642	1939.91	647.643	-0.0006	6.11646e-08	30.354	0	1	2	1	326	342	0	1C(57.0214)							0	TRUE	IPI:Tpo|Tpo:P00001|Tpo	IPI:Tpo|Tpo:P00001|Tpo	IPI:Tpo|Tpo:P00001|Tpo		IPI:Tpo|Tpo:P00001|Tpo
20231107_NSco-7546_Receptor_Trypsin.09654.09654.2	C:\Users\nichollass\Desktop\2023_November_Tpo_receptor\Trypsin_HCD\20231107_NSco_7546_Receptor_Trypsin\interact.pep.xml	MVTCQWQQQDR	MVTCQWQQQDR	QCFTIDIK.MVTCQWQQQDR.TSSQGFFR	K	T	11	2	2121.63	1478.64	1478.64	740.327	740.327	1478.64	740.327	-0.0003	2.70863e-07	27.769	9.921	1	2	0	290	300	0	4C(57.0214)							0	TRUE	IPI:Tpo|Tpo:P00001|Tpo	IPI:Tpo|Tpo:P00001|Tpo	IPI:Tpo|Tpo:P00001|Tpo		IPI:Tpo|Tpo:P00001|Tpo
20231107_NSco-7546_Receptor_Trypsin.09675.09675.2	C:\Users\nichollass\Desktop\2023_November_Tpo_receptor\Trypsin_HCD\20231107_NSco_7546_Receptor_Trypsin\interact.pep.xml	MVTCQWQQQDR	M[147]VTCQWQQQDR	QCFTIDIK.MVTCQWQQQDR.TSSQGFFR	K	T	11	2	2124.17	1494.63	1494.63	748.324	748.324	1494.63	748.324	-0.0012	5.56225e-08	30.519	7.163	1	2	0	290	300	0	1M(15.9949), 4C(57.0214)							0	TRUE	IPI:Tpo|Tpo:P00001|Tpo	IPI:Tpo|Tpo:P00001|Tpo	IPI:Tpo|Tpo:P00001|Tpo		IPI:Tpo|Tpo:P00001|Tpo
20231107_NSco-7546_Receptor_Trypsin.09772.09772.2	C:\Users\nichollass\Desktop\2023_November_Tpo_receptor\Trypsin_HCD\20231107_NSco_7546_Receptor_Trypsin\interact.pep.xml	CEEEEPRPGSQPALVSR	CEEEEPRPGSQPALVSR	DRDPTWEK.CEEEEPRPGSQPALVSR.CHFKSRND	K	C	17	2	2136.39	1939.91	1939.91	970.96	970.96	1939.91	970.96	-0.0002	1.385e-11	44.934	0	1	2	1	326	342	0	1C(57.0214)							0	TRUE	IPI:Tpo|Tpo:P00001|Tpo	IPI:Tpo|Tpo:P00001|Tpo	IPI:Tpo|Tpo:P00001|Tpo		IPI:Tpo|Tpo:P00001|Tpo
20231107_NSco-7546_Receptor_Trypsin.09781.09781.3	C:\Users\nichollass\Desktop\2023_November_Tpo_receptor\Trypsin_HCD\20231107_NSco_7546_Receptor_Trypsin\interact.pep.xml	CEEEEPRPGSQPALVSR	CEEEEPRPGSQPALVSR	DRDPTWEK.CEEEEPRPGSQPALVSR.CHFKSRND	K	C	17	3	2137.52	1939.91	1939.91	647.643	647.642	1939.91	647.643	-0.0003	3e-14	55.584	0	1	2	1	326	342	0	1C(57.0214)							0	TRUE	IPI:Tpo|Tpo:P00001|Tpo	IPI:Tpo|Tpo:P00001|Tpo	IPI:Tpo|Tpo:P00001|Tpo		IPI:Tpo|Tpo:P00001|Tpo
20231107_NSco-7546_Receptor_Trypsin.09930.09930.2	C:\Users\nichollass\Desktop\2023_November_Tpo_receptor\Trypsin_HCD\20231107_NSco_7546_Receptor_Trypsin\interact.pep.xml	MVTCQWQQQDR	M[147]VTCQWQQQDR	QCFTIDIK.MVTCQWQQQDR.TSSQGFFR	K	T	11	2	2158	1495.64	1495.64	748.826	748.826	1494.63	748.324	1.0036	3.46737e-07	27.34	0	1	2	0	290	300	0	1M(15.9949), 4C(57.0214)	Mod1: First isotopic peak (PeakApex: 1.0024, Theoretical: 1.0024); Mod1: First isotopic peak (PeakApex: 0.9948)						0	TRUE	IPI:Tpo|Tpo:P00001|Tpo	IPI:Tpo|Tpo:P00001|Tpo	IPI:Tpo|Tpo:P00001|Tpo		IPI:Tpo|Tpo:P00001|Tpo
20231107_NSco-7546_Receptor_Trypsin.10017.10017.3	C:\Users\nichollass\Desktop\2023_November_Tpo_receptor\Trypsin_HCD\20231107_NSco_7546_Receptor_Trypsin\interact.pep.xml	GSYGSGGSSYGSGGGSYGSGGGGGGHGSYGSGSSSGGYR		GGGGGGGR.GSYGSGGSSYGSGGGSYGSGGGGGGHGSYGSGSSSGGYR.GGSGGGGG	R	G	39	3	2168.96	3311.3	3311.3	1104.77	1104.77	3311.3	1104.77	0.0012	0	66.223	19.828	1	2	0	550	588	0								0	TRUE	sp|P04264|K2C1_HUMAN	P04264	K2C1_HUMAN	KRT1	Keratin, type II cytoskeletal 1
20231107_NSco-7546_Receptor_Trypsin.10023.10023.3	C:\Users\nichollass\Desktop\2023_November_Tpo_receptor\Trypsin_HCD\20231107_NSco_7546_Receptor_Trypsin\interact.pep.xml	GSYGSGGSSYGSGGGSYGSGGGGGGHGSYGSGSSSGGYR		GGGGGGGR.GSYGSGGSSYGSGGGSYGSGGGGGGHGSYGSGSSSGGYR.GGSGGGGG	R	G	39	3	2169.73	3311.3	3311.3	1104.77	1104.77	3311.3	1104.77	0.0004	0	60.181	23.56	1	2	0	550	588	0								0	TRUE	sp|P04264|K2C1_HUMAN	P04264	K2C1_HUMAN	KRT1	Keratin, type II cytoskeletal 1
20231107_NSco-7546_Receptor_Trypsin.10075.10075.2	C:\Users\nichollass\Desktop\2023_November_Tpo_receptor\Trypsin_HCD\20231107_NSco_7546_Receptor_Trypsin\interact.pep.xml	MVTCQWQQQDR	M[147]VTCQWQQQDR	QCFTIDIK.MVTCQWQQQDR.TSSQGFFR	K	T	11	2	2176.84	1494.61	1494.63	748.313	748.322	1494.63	748.324	-0.005	2.77651e-06	23.726	0	1	2	0	290	300	0	1M(15.9949), 4C(57.0214)							0	TRUE	IPI:Tpo|Tpo:P00001|Tpo	IPI:Tpo|Tpo:P00001|Tpo	IPI:Tpo|Tpo:P00001|Tpo		IPI:Tpo|Tpo:P00001|Tpo
20231107_NSco-7546_Receptor_Trypsin.10090.10090.3	C:\Users\nichollass\Desktop\2023_November_Tpo_receptor\Trypsin_HCD\20231107_NSco_7546_Receptor_Trypsin\interact.pep.xml	GSYGSGGSSYGSGGGSYGSGGGGGGHGSYGSGSSSGGYR		GGGGGGGR.GSYGSGGSSYGSGGGSYGSGGGGGGHGSYGSGSSSGGYR.GGSGGGGG	R	G	39	3	2179.33	3312.3	3312.3	1105.11	1105.11	3311.3	1104.77	1.0034	4e-14	55.194	19.755	1	2	0	550	588	0		Mod1: First isotopic peak (PeakApex: 1.0024, Theoretical: 1.0024); Mod1: First isotopic peak (PeakApex: 0.9948)						0	TRUE	sp|P04264|K2C1_HUMAN	P04264	K2C1_HUMAN	KRT1	Keratin, type II cytoskeletal 1
20231107_NSco-7546_Receptor_Trypsin.10111.10111.3	C:\Users\nichollass\Desktop\2023_November_Tpo_receptor\Trypsin_HCD\20231107_NSco_7546_Receptor_Trypsin\interact.pep.xml	NYHLENEVAR		KVEEIISK.NYHLENEVAR.LKKIVGER	K	L	10	3	2181.85	1243.6	1243.59	415.539	415.538	1243.59	415.539	-0.0007	0.000737904	14.028	8.831	0.9998	2	0	498	507	0								0	TRUE	IPI:Tpo|Tpo:P00001|Tpo	IPI:Tpo|Tpo:P00001|Tpo	IPI:Tpo|Tpo:P00001|Tpo		IPI:Tpo|Tpo:P00001|Tpo
20231107_NSco-7546_Receptor_Trypsin.10116.10116.2	C:\Users\nichollass\Desktop\2023_November_Tpo_receptor\Trypsin_HCD\20231107_NSco_7546_Receptor_Trypsin\interact.pep.xml	MVTCQWQQQDR	MVTCQWQQQDR	QCFTIDIK.MVTCQWQQQDR.TSSQGFFR	K	T	11	2	2182.47	1478.64	1478.64	740.327	740.327	1478.64	740.327	-0.0002	2.3134e-07	28.043	0	1	2	0	290	300	0	4C(57.0214)							0	TRUE	IPI:Tpo|Tpo:P00001|Tpo	IPI:Tpo|Tpo:P00001|Tpo	IPI:Tpo|Tpo:P00001|Tpo		IPI:Tpo|Tpo:P00001|Tpo
20231107_NSco-7546_Receptor_Trypsin.10117.10117.2	C:\Users\nichollass\Desktop\2023_November_Tpo_receptor\Trypsin_HCD\20231107_NSco_7546_Receptor_Trypsin\interact.pep.xml	MVTCQWQQQDR	M[147]VTCQWQQQDR	QCFTIDIK.MVTCQWQQQDR.TSSQGFFR	K	T	11	2	2182.56	1495.61	1495.61	748.812	748.815	1494.63	748.324	0.9804	2.5897e-06	23.847	0	1	2	0	290	300	0	1M(15.9949), 4C(57.0214)	Mod1: Deamidation (PeakApex: 0.9832, Theoretical: 0.9840); Mod1: Deamidation (PeakApex: 0.9848)						0	TRUE	IPI:Tpo|Tpo:P00001|Tpo	IPI:Tpo|Tpo:P00001|Tpo	IPI:Tpo|Tpo:P00001|Tpo		IPI:Tpo|Tpo:P00001|Tpo
20231107_NSco-7546_Receptor_Trypsin.10198.10198.3	C:\Users\nichollass\Desktop\2023_November_Tpo_receptor\Trypsin_HCD\20231107_NSco_7546_Receptor_Trypsin\interact.pep.xml	NYHLENEVAR		KVEEIISK.NYHLENEVAR.LKKIVGER	K	L	10	3	2194.84	1244.58	1244.59	415.868	415.869	1243.59	415.539	0.9919	0.000205471	16.249	0	1	2	0	498	507	0		Mod1: Deamidation (PeakApex: 0.9832, Theoretical: 0.9840); Mod1: Deamidation (PeakApex: 0.9848); Mod1: First isotopic peak (PeakApex: 0.9948)						0	TRUE	IPI:Tpo|Tpo:P00001|Tpo	IPI:Tpo|Tpo:P00001|Tpo	IPI:Tpo|Tpo:P00001|Tpo		IPI:Tpo|Tpo:P00001|Tpo
20231107_NSco-7546_Receptor_Trypsin.10224.10224.2	C:\Users\nichollass\Desktop\2023_November_Tpo_receptor\Trypsin_HCD\20231107_NSco_7546_Receptor_Trypsin\interact.pep.xml	CEEEEPRPGSQPALVSR	CEEEEPRPGSQPALVSR	DRDPTWEK.CEEEEPRPGSQPALVSR.CHFKSRND	K	C	17	2	2197.96	1939.91	1939.91	970.961	970.96	1939.91	970.96	0	2.7749e-10	39.727	0	1	2	1	326	342	0	1C(57.0214)							0	TRUE	IPI:Tpo|Tpo:P00001|Tpo	IPI:Tpo|Tpo:P00001|Tpo	IPI:Tpo|Tpo:P00001|Tpo		IPI:Tpo|Tpo:P00001|Tpo
20231107_NSco-7546_Receptor_Trypsin.10240.10240.2	C:\Users\nichollass\Desktop\2023_November_Tpo_receptor\Trypsin_HCD\20231107_NSco_7546_Receptor_Trypsin\interact.pep.xml	VSTGSETAWR		SAWSPPAR.VSTGSETAWR.MKQIEDKV	R	M	10	2	2201.41	1092.52	1092.52	547.268	547.267	1092.52	547.267	-0.0008	0.000527533	20.611	0	0.9865	2	0	474	483	0								0	TRUE	IPI:Tpo|Tpo:P00001|Tpo	IPI:Tpo|Tpo:P00001|Tpo	IPI:Tpo|Tpo:P00001|Tpo		IPI:Tpo|Tpo:P00001|Tpo
20231107_NSco-7546_Receptor_Trypsin.10245.10245.3	C:\Users\nichollass\Desktop\2023_November_Tpo_receptor\Trypsin_HCD\20231107_NSco_7546_Receptor_Trypsin\interact.pep.xml	CEEEEPRPGSQPALVSR	CEEEEPRPGSQPALVSR	DRDPTWEK.CEEEEPRPGSQPALVSR.CHFKSRND	K	C	17	3	2202	1939.91	1939.91	647.643	647.643	1939.91	647.643	0.0001	3e-14	55.543	0	1	2	1	326	342	0	1C(57.0214)							0	TRUE	IPI:Tpo|Tpo:P00001|Tpo	IPI:Tpo|Tpo:P00001|Tpo	IPI:Tpo|Tpo:P00001|Tpo		IPI:Tpo|Tpo:P00001|Tpo
20231107_NSco-7546_Receptor_Trypsin.10278.10278.3	C:\Users\nichollass\Desktop\2023_November_Tpo_receptor\Trypsin_HCD\20231107_NSco_7546_Receptor_Trypsin\interact.pep.xml	PFFHSLSEK		CGPCKMIK.PFFHSLSEK.YSNVIFIE	K	Y	9	3	2205.6	1090.54	1090.55	364.522	364.522	1090.54	364.522	0.0004	0.0670656	12.194	0	0.7589	2	0	40	48	0								0	TRUE	sp|P10599|THIO_HUMAN	P10599	THIO_HUMAN	TXN	Thioredoxin
20231107_NSco-7546_Receptor_Trypsin.10283.10283.3	C:\Users\nichollass\Desktop\2023_November_Tpo_receptor\Trypsin_HCD\20231107_NSco_7546_Receptor_Trypsin\interact.pep.xml	LASYLDKVR		TMQNINDR.LASYLDKVR.AIEESNYE	R	A	9	3	2206.17	1063.6	1063.6	355.542	355.541	1063.6	355.541	-0.0007	9.1622e-05	17.652	0	1	2	1	157	165	0								0	TRUE	sp|P13645|K1C10_HUMAN	P13645	K1C10_HUMAN	KRT10	Keratin, type I cytoskeletal 10
20231107_NSco-7546_Receptor_Trypsin.10287.10287.2	C:\Users\nichollass\Desktop\2023_November_Tpo_receptor\Trypsin_HCD\20231107_NSco_7546_Receptor_Trypsin\interact.pep.xml	LASYLDKVR		TMQNINDR.LASYLDKVR.AIEESNYE	R	A	9	2	2206.67	1063.61	1063.6	532.81	532.809	1063.6	532.808	0.0011	0.00012481	22.115	0	0.9977	2	1	157	165	0								0	TRUE	sp|P13645|K1C10_HUMAN	P13645	K1C10_HUMAN	KRT10	Keratin, type I cytoskeletal 10
20231107_NSco-7546_Receptor_Trypsin.10310.10310.3	C:\Users\nichollass\Desktop\2023_November_Tpo_receptor\Trypsin_HCD\20231107_NSco_7546_Receptor_Trypsin\interact.pep.xml	ALVFVDNHDNQR		WGFMPSDR.ALVFVDNHDNQR.GHGAGGAS	R	G	12	3	2209.45	1426.69	1426.69	476.572	476.572	1426.7	476.572	-0.0006	0.000174884	22.529	0	1	2	0	307	318	0								0	FALSE	sp|P0DTE7|AMY1B_HUMAN	P0DTE7	AMY1B_HUMAN	AMY1B	Alpha-amylase 1B	AMY1A, AMY1C	sp|P0DTE8|AMY1C_HUMAN, sp|P0DUB6|AMY1A_HUMAN
20231107_NSco-7546_Receptor_Trypsin.10319.10319.2	C:\Users\nichollass\Desktop\2023_November_Tpo_receptor\Trypsin_HCD\20231107_NSco_7546_Receptor_Trypsin\interact.pep.xml	TSSQGFFR		CQWQQQDR.TSSQGFFR.HSRTRCCP	R	H	8	2	2210.4	928.441	928.441	465.228	465.228	928.44	465.227	0.0007	4.99172e-05	18.707	0	1	2	0	301	308	0								0	TRUE	IPI:Tpo|Tpo:P00001|Tpo	IPI:Tpo|Tpo:P00001|Tpo	IPI:Tpo|Tpo:P00001|Tpo		IPI:Tpo|Tpo:P00001|Tpo
20231107_NSco-7546_Receptor_Trypsin.10466.10466.3	C:\Users\nichollass\Desktop\2023_November_Tpo_receptor\Trypsin_HCD\20231107_NSco_7546_Receptor_Trypsin\interact.pep.xml	GSYGSGGSSYGSGGGSYGSGGGGGGHGSYGSGSSSGGYR		GGGGGGGR.GSYGSGGSSYGSGGGSYGSGGGGGGHGSYGSGSSSGGYR.GGSGGGGG	R	G	39	3	2230.24	3311.31	3311.3	1104.78	1104.77	3311.3	1104.77	0.0012	8e-14	53.837	16.435	1	2	0	550	588	0								0	TRUE	sp|P04264|K2C1_HUMAN	P04264	K2C1_HUMAN	KRT1	Keratin, type II cytoskeletal 1
20231107_NSco-7546_Receptor_Trypsin.10473.10473.3	C:\Users\nichollass\Desktop\2023_November_Tpo_receptor\Trypsin_HCD\20231107_NSco_7546_Receptor_Trypsin\interact.pep.xml	GSYGSGGSSYGSGGGSYGSGGGGGGHGSYGSGSSSGGYR		GGGGGGGR.GSYGSGGSSYGSGGGSYGSGGGGGGHGSYGSGSSSGGYR.GGSGGGGG	R	G	39	3	2231.04	3311.3	3311.3	1104.77	1104.77	3311.3	1104.77	0.0012	0	63.323	23.244	1	2	0	550	588	0								0	TRUE	sp|P04264|K2C1_HUMAN	P04264	K2C1_HUMAN	KRT1	Keratin, type II cytoskeletal 1
20231107_NSco-7546_Receptor_Trypsin.10553.10553.3	C:\Users\nichollass\Desktop\2023_November_Tpo_receptor\Trypsin_HCD\20231107_NSco_7546_Receptor_Trypsin\interact.pep.xml	LKYENEVALR		RIAADDFR.LKYENEVALR.QSVEADIN	R	Q	10	3	2245.86	1233.67	1233.67	412.231	412.231	1233.67	412.231	0.0001	2.24388e-05	26.096	6.873	1	2	1	236	245	0								0	TRUE	sp|P13645|K1C10_HUMAN	P13645	K1C10_HUMAN	KRT10	Keratin, type I cytoskeletal 10
20231107_NSco-7546_Receptor_Trypsin.10554.10554.3	C:\Users\nichollass\Desktop\2023_November_Tpo_receptor\Trypsin_HCD\20231107_NSco_7546_Receptor_Trypsin\interact.pep.xml	NYHLENEVAR		KVEEIISK.NYHLENEVAR.LKKIVGER	K	L	10	3	2245.95	1243.59	1243.59	415.539	415.538	1243.59	415.539	-0.0009	4.99172e-05	18.707	0	1	2	0	498	507	0								0	TRUE	IPI:Tpo|Tpo:P00001|Tpo	IPI:Tpo|Tpo:P00001|Tpo	IPI:Tpo|Tpo:P00001|Tpo		IPI:Tpo|Tpo:P00001|Tpo
20231107_NSco-7546_Receptor_Trypsin.10570.10570.2	C:\Users\nichollass\Desktop\2023_November_Tpo_receptor\Trypsin_HCD\20231107_NSco_7546_Receptor_Trypsin\interact.pep.xml	LKYENEVALR		RIAADDFR.LKYENEVALR.QSVEADIN	R	Q	10	2	2247.73	1233.67	1233.67	617.843	617.844	1233.67	617.843	0.0009	1.30392e-07	32.039	6.325	1	2	1	236	245	0								0	TRUE	sp|P13645|K1C10_HUMAN	P13645	K1C10_HUMAN	KRT10	Keratin, type I cytoskeletal 10
20231107_NSco-7546_Receptor_Trypsin.10579.10579.3	C:\Users\nichollass\Desktop\2023_November_Tpo_receptor\Trypsin_HCD\20231107_NSco_7546_Receptor_Trypsin\interact.pep.xml	GSSSGGGYSSGSSSYGSGGRQSGSRGGSGGGGSISGGGYGSGGGSGGR		AFGGSGGR.GSSSGGGYSSGSSSYGSGGRQSGSRGGSGGGGSISGGGYGSGGGSGGR.YGSGGGSK	R	Y	48	3	2248.83	3979.63	3979.64	1327.55	1327.55	3977.67	1326.9	1.9685	3.754e-11	43.202	0	1	2	2	525	572	0								0	TRUE	sp|P35908|K22E_HUMAN	P35908	K22E_HUMAN	KRT2	Keratin, type II cytoskeletal 2 epidermal
20231107_NSco-7546_Receptor_Trypsin.10627.10627.3	C:\Users\nichollass\Desktop\2023_November_Tpo_receptor\Trypsin_HCD\20231107_NSco_7546_Receptor_Trypsin\interact.pep.xml	GSSSGGGYSSGSSSYGSGGRQSGSRGGSGGGGSISGGGYGSGGGSGGR		AFGGSGGR.GSSSGGGYSSGSSSYGSGGRQSGSRGGSGGGGSISGGGYGSGGGSGGR.YGSGGGSK	R	Y	48	3	2256.38	3979.64	3979.64	1327.55	1327.55	3977.67	1326.9	1.9687	0.000646026	14.259	0	0.9802	2	2	525	572	0								0	TRUE	sp|P35908|K22E_HUMAN	P35908	K22E_HUMAN	KRT2	Keratin, type II cytoskeletal 2 epidermal
20231107_NSco-7546_Receptor_Trypsin.10629.10629.3	C:\Users\nichollass\Desktop\2023_November_Tpo_receptor\Trypsin_HCD\20231107_NSco_7546_Receptor_Trypsin\interact.pep.xml	GSSSGGGYSSGSSSYGSGGRQSGSRGGSGGGGSISGGGYGSGGGSGGR		AFGGSGGR.GSSSGGGYSSGSSSYGSGGRQSGSRGGSGGGGSISGGGYGSGGGSGGR.YGSGGGSK	R	Y	48	3	2257.13	3979.64	3979.64	1327.55	1327.55	3977.67	1326.9	1.9687	1.6586e-10	44.621	0	1	2	2	525	572	0								0	TRUE	sp|P35908|K22E_HUMAN	P35908	K22E_HUMAN	KRT2	Keratin, type II cytoskeletal 2 epidermal
20231107_NSco-7546_Receptor_Trypsin.10638.10638.4	C:\Users\nichollass\Desktop\2023_November_Tpo_receptor\Trypsin_HCD\20231107_NSco_7546_Receptor_Trypsin\interact.pep.xml	RTMSEVGGSVEDLIAK	RTM[147]SEVGGSVEDLIAK	IHKFTSIR.RTMSEVGGSVEDLIAK.GPVSKYSQ	R	G	16	4	2258.23	1706.82	1706.82	427.713	427.713	1706.85	427.72	-0.0284	0.00784784	9.921	9.023	0.9155	2	0	34	49	0	3M(15.9949)	Mod1: Isotopic peak error, Mod2: Deamidation (PeakApex: -0.0186)						0	TRUE	sp|P07339|CATD_HUMAN	P07339	CATD_HUMAN	CTSD	Cathepsin D
20231107_NSco-7546_Receptor_Trypsin.10651.10651.2	C:\Users\nichollass\Desktop\2023_November_Tpo_receptor\Trypsin_HCD\20231107_NSco_7546_Receptor_Trypsin\interact.pep.xml	CEEEEPRPGSQPALVSR	CEEEEPRPGSQPALVSR	DRDPTWEK.CEEEEPRPGSQPALVSR.CHFKSRND	K	C	17	2	2259.59	1939.91	1939.91	970.96	970.96	1939.91	970.96	0.0002	1.46218e-06	28.84	0	1	2	1	326	342	0	1C(57.0214)							0	TRUE	IPI:Tpo|Tpo:P00001|Tpo	IPI:Tpo|Tpo:P00001|Tpo	IPI:Tpo|Tpo:P00001|Tpo		IPI:Tpo|Tpo:P00001|Tpo
20231107_NSco-7546_Receptor_Trypsin.10671.10671.3	C:\Users\nichollass\Desktop\2023_November_Tpo_receptor\Trypsin_HCD\20231107_NSco_7546_Receptor_Trypsin\interact.pep.xml	CEEEEPRPGSQPALVSR	CEEEEPRPGSQPALVSR	DRDPTWEK.CEEEEPRPGSQPALVSR.CHFKSRND	K	C	17	3	2263.84	1939.9	1939.91	647.641	647.643	1939.91	647.643	0.0008	6.3e-13	53.299	0	1	2	1	326	342	0	1C(57.0214)							0	TRUE	IPI:Tpo|Tpo:P00001|Tpo	IPI:Tpo|Tpo:P00001|Tpo	IPI:Tpo|Tpo:P00001|Tpo		IPI:Tpo|Tpo:P00001|Tpo
20231107_NSco-7546_Receptor_Trypsin.10705.10705.3	C:\Users\nichollass\Desktop\2023_November_Tpo_receptor\Trypsin_HCD\20231107_NSco_7546_Receptor_Trypsin\interact.pep.xml	GSYGSGGSSYGSGGGSYGSGGGGGGHGSYGSGSSSGGYR		GGGGGGGR.GSYGSGGSSYGSGGGSYGSGGGGGGHGSYGSGSSSGGYR.GGSGGGGG	R	G	39	3	2267.41	3312.3	3312.31	1105.11	1105.11	3311.3	1104.77	1.0046	5.11e-12	46.666	15.206	1	2	0	550	588	0		Mod1: First isotopic peak (PeakApex: 1.0024, Theoretical: 1.0024); Mod1: First isotopic peak (PeakApex: 0.9948)						0	TRUE	sp|P04264|K2C1_HUMAN	P04264	K2C1_HUMAN	KRT1	Keratin, type II cytoskeletal 1
20231107_NSco-7546_Receptor_Trypsin.10750.10750.2	C:\Users\nichollass\Desktop\2023_November_Tpo_receptor\Trypsin_HCD\20231107_NSco_7546_Receptor_Trypsin\interact.pep.xml	TSSQGFFR		CQWQQQDR.TSSQGFFR.HSRTRCCP	R	H	8	2	2273.56	928.441	928.441	465.228	465.228	928.44	465.227	0.001	0.000162836	16.653	0	0.9995	2	0	301	308	0								0	TRUE	IPI:Tpo|Tpo:P00001|Tpo	IPI:Tpo|Tpo:P00001|Tpo	IPI:Tpo|Tpo:P00001|Tpo		IPI:Tpo|Tpo:P00001|Tpo
20231107_NSco-7546_Receptor_Trypsin.10901.10901.3	C:\Users\nichollass\Desktop\2023_November_Tpo_receptor\Trypsin_HCD\20231107_NSco_7546_Receptor_Trypsin\interact.pep.xml	GSYGSGGSSYGSGGGSYGSGGGGGGHGSYGSGSSSGGYR		GGGGGGGR.GSYGSGGSSYGSGGGSYGSGGGGGGHGSYGSGSSSGGYR.GGSGGGGG	R	G	39	3	2293.42	3312.3	3312.31	1105.11	1105.11	3311.3	1104.77	1.0053	7.1e-13	50.097	16.561	1	2	0	550	588	0		Mod1: First isotopic peak (PeakApex: 1.0024, Theoretical: 1.0024)						0	TRUE	sp|P04264|K2C1_HUMAN	P04264	K2C1_HUMAN	KRT1	Keratin, type II cytoskeletal 1
20231107_NSco-7546_Receptor_Trypsin.10957.10957.3	C:\Users\nichollass\Desktop\2023_November_Tpo_receptor\Trypsin_HCD\20231107_NSco_7546_Receptor_Trypsin\interact.pep.xml	GSYGSGGSSYGSGGGSYGSGGGGGGHGSYGSGSSSGGYR		GGGGGGGR.GSYGSGGSSYGSGGGSYGSGGGGGGHGSYGSGSSSGGYR.GGSGGGGG	R	G	39	3	2300.31	3311.29	3311.3	1104.77	1104.77	3311.3	1104.77	0.0014	6.38631e-09	34.279	11.583	1	2	0	550	588	0								0	TRUE	sp|P04264|K2C1_HUMAN	P04264	K2C1_HUMAN	KRT1	Keratin, type II cytoskeletal 1
20231107_NSco-7546_Receptor_Trypsin.10958.10958.2	C:\Users\nichollass\Desktop\2023_November_Tpo_receptor\Trypsin_HCD\20231107_NSco_7546_Receptor_Trypsin\interact.pep.xml	VSTGSETAWR		SAWSPPAR.VSTGSETAWR.MKQIEDKV	R	M	10	2	2300.4	1092.52	1092.52	547.267	547.265	1092.52	547.267	-0.0048	0.00133968	18.992	0	0.9742	2	0	474	483	0								0	TRUE	IPI:Tpo|Tpo:P00001|Tpo	IPI:Tpo|Tpo:P00001|Tpo	IPI:Tpo|Tpo:P00001|Tpo		IPI:Tpo|Tpo:P00001|Tpo
20231107_NSco-7546_Receptor_Trypsin.11002.11002.3	C:\Users\nichollass\Desktop\2023_November_Tpo_receptor\Trypsin_HCD\20231107_NSco_7546_Receptor_Trypsin\interact.pep.xml	NYHLENEVAR		KVEEIISK.NYHLENEVAR.LKKIVGER	K	L	10	3	2306.71	1243.59	1243.59	415.538	415.538	1243.59	415.539	-0.0013	4.23643e-05	18.992	0	1	2	0	498	507	0								0	TRUE	IPI:Tpo|Tpo:P00001|Tpo	IPI:Tpo|Tpo:P00001|Tpo	IPI:Tpo|Tpo:P00001|Tpo		IPI:Tpo|Tpo:P00001|Tpo
20231107_NSco-7546_Receptor_Trypsin.11109.11109.2	C:\Users\nichollass\Desktop\2023_November_Tpo_receptor\Trypsin_HCD\20231107_NSco_7546_Receptor_Trypsin\interact.pep.xml	CEEEEPRPGSQPALVSR	CEEEEPRPGSQPALVSR	DRDPTWEK.CEEEEPRPGSQPALVSR.CHFKSRND	K	C	17	2	2322.07	1939.91	1939.91	970.961	970.961	1939.91	970.96	0.0025	6.69499e-07	26.197	0	1	2	1	326	342	0	1C(57.0214)							0	TRUE	IPI:Tpo|Tpo:P00001|Tpo	IPI:Tpo|Tpo:P00001|Tpo	IPI:Tpo|Tpo:P00001|Tpo		IPI:Tpo|Tpo:P00001|Tpo
20231107_NSco-7546_Receptor_Trypsin.11133.11133.3	C:\Users\nichollass\Desktop\2023_November_Tpo_receptor\Trypsin_HCD\20231107_NSco_7546_Receptor_Trypsin\interact.pep.xml	CEEEEPRPGSQPALVSR	CEEEEPRPGSQPALVSR	DRDPTWEK.CEEEEPRPGSQPALVSR.CHFKSRND	K	C	17	3	2325.92	1939.91	1939.91	647.643	647.644	1939.91	647.643	0.0034	1.09901e-08	35.336	0	1	2	1	326	342	0	1C(57.0214)							0	TRUE	IPI:Tpo|Tpo:P00001|Tpo	IPI:Tpo|Tpo:P00001|Tpo	IPI:Tpo|Tpo:P00001|Tpo		IPI:Tpo|Tpo:P00001|Tpo
20231107_NSco-7546_Receptor_Trypsin.11201.11201.3	C:\Users\nichollass\Desktop\2023_November_Tpo_receptor\Trypsin_HCD\20231107_NSco_7546_Receptor_Trypsin\interact.pep.xml	NVSLNQTLIQR	N[2070]VSLNQTLIQR	FPIHIWVK.NVSLNQTLIQR.VIFVDSVG	K	V	11	3	2334.91	3240.47	3240.46	1081.17	1081.16	3240.44	1081.15	0.02	0.0753789	8.991	0	0.9884	2	0	113	123	0	1N(1955.7240)	HexNAc(5)Hex(4)Fuc(2) % 1955.7240	-6.29	0.0176332	nVSLnQTLIQR	8.99178	8.99178	0	TRUE	IPI:Tpo|Tpo:P00001|Tpo	IPI:Tpo|Tpo:P00001|Tpo	IPI:Tpo|Tpo:P00001|Tpo		IPI:Tpo|Tpo:P00001|Tpo
20231107_NSco-7546_Receptor_Trypsin.11222.11222.2	C:\Users\nichollass\Desktop\2023_November_Tpo_receptor\Trypsin_HCD\20231107_NSco_7546_Receptor_Trypsin\interact.pep.xml	TSSQGFFR		CQWQQQDR.TSSQGFFR.HSRTRCCP	R	H	8	2	2337.97	928.44	928.441	465.227	465.228	928.44	465.227	0.0004	5.90201e-05	18.416	0	1	2	0	301	308	0								0	TRUE	IPI:Tpo|Tpo:P00001|Tpo	IPI:Tpo|Tpo:P00001|Tpo	IPI:Tpo|Tpo:P00001|Tpo		IPI:Tpo|Tpo:P00001|Tpo
20231107_NSco-7546_Receptor_Trypsin.11225.11225.3	C:\Users\nichollass\Desktop\2023_November_Tpo_receptor\Trypsin_HCD\20231107_NSco_7546_Receptor_Trypsin\interact.pep.xml	GSYGSGGSSYGSGGGSYGSGGGGGGHGSYGSGSSSGGYR		GGGGGGGR.GSYGSGGSSYGSGGGSYGSGGGGGGHGSYGSGSSSGGYR.GGSGGGGG	R	G	39	3	2338.82	3313.32	3313.31	1105.45	1105.44	3311.3	1104.77	2.0058	3.08e-12	47.543	13.948	1	2	0	550	588	0		Mod1: Second isotopic peak (Theoretical: 2.0047)						0	TRUE	sp|P04264|K2C1_HUMAN	P04264	K2C1_HUMAN	KRT1	Keratin, type II cytoskeletal 1
20231107_NSco-7546_Receptor_Trypsin.11282.11282.3	C:\Users\nichollass\Desktop\2023_November_Tpo_receptor\Trypsin_HCD\20231107_NSco_7546_Receptor_Trypsin\interact.pep.xml	NVSLNQTLIQR	NVSLN[2175]QTLIQR	FPIHIWVK.NVSLNQTLIQR.VIFVDSVG	K	V	11	3	2346.33	3345.48	3345.48	1116.17	1116.17	3345.47	1116.16	0.0112	0.0650879	11.246	0	0.4749	2	0	113	123	0	5N(2060.7554)	HexNAc(4)Hex(5)Fuc(3) % 2060.7554	-7.51	0.0210055	NVSLnQTLIQR	11.2461	11.2461	0	TRUE	IPI:Tpo|Tpo:P00001|Tpo	IPI:Tpo|Tpo:P00001|Tpo	IPI:Tpo|Tpo:P00001|Tpo		IPI:Tpo|Tpo:P00001|Tpo
20231107_NSco-7546_Receptor_Trypsin.11312.11312.3	C:\Users\nichollass\Desktop\2023_November_Tpo_receptor\Trypsin_HCD\20231107_NSco_7546_Receptor_Trypsin\interact.pep.xml	NYHLENEVAR		KVEEIISK.NYHLENEVAR.LKKIVGER	K	L	10	3	2350.3	1244.58	1244.58	415.867	415.867	1243.59	415.539	0.9841	2.6212e-05	19.826	0	1	2	0	498	507	0		Mod1: Deamidation (PeakApex: 0.9832, Theoretical: 0.9840); Mod1: Deamidation (PeakApex: 0.9848)						0	TRUE	IPI:Tpo|Tpo:P00001|Tpo	IPI:Tpo|Tpo:P00001|Tpo	IPI:Tpo|Tpo:P00001|Tpo		IPI:Tpo|Tpo:P00001|Tpo
20231107_NSco-7546_Receptor_Trypsin.11378.11378.2	C:\Users\nichollass\Desktop\2023_November_Tpo_receptor\Trypsin_HCD\20231107_NSco_7546_Receptor_Trypsin\interact.pep.xml	NYHLENEVAR		KVEEIISK.NYHLENEVAR.LKKIVGER	K	L	10	2	2358.64	1244.58	1244.58	623.297	623.297	1243.59	622.804	0.9852	0.000293765	15.628	0	0.9849	2	0	498	507	0		Mod1: Deamidation (PeakApex: 0.9832, Theoretical: 0.9840); Mod1: Deamidation (PeakApex: 0.9848); Mod1: First isotopic peak (PeakApex: 0.9948)						0	TRUE	IPI:Tpo|Tpo:P00001|Tpo	IPI:Tpo|Tpo:P00001|Tpo	IPI:Tpo|Tpo:P00001|Tpo		IPI:Tpo|Tpo:P00001|Tpo
20231107_NSco-7546_Receptor_Trypsin.11392.11392.4	C:\Users\nichollass\Desktop\2023_November_Tpo_receptor\Trypsin_HCD\20231107_NSco_7546_Receptor_Trypsin\interact.pep.xml	HGEVCPAGWKPGSDTIKPDVQK	HGEVCPAGWKPGSDTIKPDVQK	QAFQFTDK.HGEVCPAGWKPGSDTIKPDVQK.SKEYFSKQ	K	S	22	4	2360.83	2405.18	2405.18	602.303	602.303	2405.18	602.302	0.0029	0	71.449	6.847	1	2	2	169	190	0	5C(57.0214)							0	TRUE	sp|Q06830|PRDX1_HUMAN	Q06830	PRDX1_HUMAN	PRDX1	Peroxiredoxin-1
20231107_NSco-7546_Receptor_Trypsin.11417.11417.3	C:\Users\nichollass\Desktop\2023_November_Tpo_receptor\Trypsin_HCD\20231107_NSco_7546_Receptor_Trypsin\interact.pep.xml	HGEVCPAGWKPGSDTIKPDVQK	HGEVCPAGWKPGSDTIKPDVQK	QAFQFTDK.HGEVCPAGWKPGSDTIKPDVQK.SKEYFSKQ	K	S	22	3	2364.08	2405.18	2405.18	802.734	802.734	2405.18	802.734	0.0009	1e-14	64.101	6.331	1	2	2	169	190	0	5C(57.0214)							0	TRUE	sp|Q06830|PRDX1_HUMAN	Q06830	PRDX1_HUMAN	PRDX1	Peroxiredoxin-1
20231107_NSco-7546_Receptor_Trypsin.11468.11468.2	C:\Users\nichollass\Desktop\2023_November_Tpo_receptor\Trypsin_HCD\20231107_NSco_7546_Receptor_Trypsin\interact.pep.xml	CEEEEPRPGSQPALVSR	CEEEEPRPGSQPALVSR	DRDPTWEK.CEEEEPRPGSQPALVSR.CHFKSRND	K	C	17	2	2370.21	1939.91	1939.9	970.96	970.959	1939.91	970.96	-0.002	1.72088e-05	24.557	0	1	2	1	326	342	0	1C(57.0214)							0	TRUE	IPI:Tpo|Tpo:P00001|Tpo	IPI:Tpo|Tpo:P00001|Tpo	IPI:Tpo|Tpo:P00001|Tpo		IPI:Tpo|Tpo:P00001|Tpo
20231107_NSco-7546_Receptor_Trypsin.11486.11486.3	C:\Users\nichollass\Desktop\2023_November_Tpo_receptor\Trypsin_HCD\20231107_NSco_7546_Receptor_Trypsin\interact.pep.xml	HGEVCPAGWKPGSDTIKPDVQK	HGEVCPAGWKPGSDTIKPDVQK	QAFQFTDK.HGEVCPAGWKPGSDTIKPDVQK.SKEYFSKQ	K	S	22	3	2372.41	2406.19	2406.18	803.071	803.069	2405.18	802.734	1.0043	0	69.721	6.317	1	2	2	169	190	0	5C(57.0214)	Mod1: First isotopic peak (PeakApex: 1.0024, Theoretical: 1.0024); Mod1: First isotopic peak (PeakApex: 0.9948)						0	TRUE	sp|Q06830|PRDX1_HUMAN	Q06830	PRDX1_HUMAN	PRDX1	Peroxiredoxin-1
20231107_NSco-7546_Receptor_Trypsin.11577.11577.2	C:\Users\nichollass\Desktop\2023_November_Tpo_receptor\Trypsin_HCD\20231107_NSco_7546_Receptor_Trypsin\interact.pep.xml	CEEEEPRPGSQPALVSR	CEEEEPRPGSQPALVSR	DRDPTWEK.CEEEEPRPGSQPALVSR.CHFKSRND	K	C	17	2	2383.5	1939.9	1939.9	970.955	970.958	1939.91	970.96	-0.0041	5.74778e-05	18.462	0	1	2	1	326	342	0	1C(57.0214)							0	TRUE	IPI:Tpo|Tpo:P00001|Tpo	IPI:Tpo|Tpo:P00001|Tpo	IPI:Tpo|Tpo:P00001|Tpo		IPI:Tpo|Tpo:P00001|Tpo
20231107_NSco-7546_Receptor_Trypsin.11602.11602.3	C:\Users\nichollass\Desktop\2023_November_Tpo_receptor\Trypsin_HCD\20231107_NSco_7546_Receptor_Trypsin\interact.pep.xml	CEEEEPRPGSQPALVSR	CEEEEPRPGSQPALVSR	DRDPTWEK.CEEEEPRPGSQPALVSR.CHFKSRND	K	C	17	3	2386.67	1939.91	1939.91	647.643	647.644	1939.91	647.643	0.0041	6.37e-12	48.283	0	1	2	1	326	342	0	1C(57.0214)							0	TRUE	IPI:Tpo|Tpo:P00001|Tpo	IPI:Tpo|Tpo:P00001|Tpo	IPI:Tpo|Tpo:P00001|Tpo		IPI:Tpo|Tpo:P00001|Tpo
20231107_NSco-7546_Receptor_Trypsin.11681.11681.2	C:\Users\nichollass\Desktop\2023_November_Tpo_receptor\Trypsin_HCD\20231107_NSco_7546_Receptor_Trypsin\interact.pep.xml	VATVSLPR		SPATINSR.VATVSLPR.SCAAAGTE	R	S	8	2	2396.99	841.503	841.502	421.759	421.758	841.502	421.758	-0.0004	8.38012e-05	17.807	0	1	2	0	108	115	0								0	TRUE	sp|P00761|TRYP_PIG	P00761	TRYP_PIG		Trypsin
20231107_NSco-7546_Receptor_Trypsin.11700.11700.3	C:\Users\nichollass\Desktop\2023_November_Tpo_receptor\Trypsin_HCD\20231107_NSco_7546_Receptor_Trypsin\interact.pep.xml	NYHLENEVAR		KVEEIISK.NYHLENEVAR.LKKIVGER	K	L	10	3	2399.25	1243.59	1243.6	415.539	415.539	1243.59	415.539	0.0004	1.82915e-05	20.451	0	1	2	0	498	507	0								0	TRUE	IPI:Tpo|Tpo:P00001|Tpo	IPI:Tpo|Tpo:P00001|Tpo	IPI:Tpo|Tpo:P00001|Tpo		IPI:Tpo|Tpo:P00001|Tpo
20231107_NSco-7546_Receptor_Trypsin.11725.11725.2	C:\Users\nichollass\Desktop\2023_November_Tpo_receptor\Trypsin_HCD\20231107_NSco_7546_Receptor_Trypsin\interact.pep.xml	MVTCQWQQQDR	M[147]VTCQWQQQDR	QCFTIDIK.MVTCQWQQQDR.TSSQGFFR	K	T	11	2	2402.26	1494.62	1494.61	748.317	748.312	1494.63	748.324	-0.0245	5.50174e-05	18.538	0	1	2	0	290	300	0	1M(15.9949), 4C(57.0214)	Mod1: Isotopic peak error, Mod2: Deamidation (PeakApex: -0.0186)						0	TRUE	IPI:Tpo|Tpo:P00001|Tpo	IPI:Tpo|Tpo:P00001|Tpo	IPI:Tpo|Tpo:P00001|Tpo		IPI:Tpo|Tpo:P00001|Tpo
20231107_NSco-7546_Receptor_Trypsin.11768.11768.3	C:\Users\nichollass\Desktop\2023_November_Tpo_receptor\Trypsin_HCD\20231107_NSco_7546_Receptor_Trypsin\interact.pep.xml	QSVEADINGLRR		YENEVAIR.QSVEADINGLRR.VIDEITIT	R	V	12	3	2407.08	1356.71	1356.71	453.244	453.244	1356.71	453.244	0.0004	0.000630958	19.3	0	1	2	0	246	257	0								0	FALSE	sp|P13645|K1C10_HUMAN	P13645	K1C10_HUMAN	KRT10	Keratin, type I cytoskeletal 10	KRT15	sp|O77727|K1C15_SHEEP
20231107_NSco-7546_Receptor_Trypsin.11882.11882.3	C:\Users\nichollass\Desktop\2023_November_Tpo_receptor\Trypsin_HCD\20231107_NSco_7546_Receptor_Trypsin\interact.pep.xml	CEEEEPRPGSQPALVSR	CEEEEPRPGSQPALVSR	DRDPTWEK.CEEEEPRPGSQPALVSR.CHFKSRND	K	C	17	3	2422.12	1940.9	1940.9	647.973	647.974	1939.91	647.643	0.994	4.26e-12	47.981	0	1	2	1	326	342	0	1C(57.0214)	Mod1: First isotopic peak (PeakApex: 1.0024, Theoretical: 1.0024); Mod1: Deamidation (PeakApex: 0.9848, Theoretical: 0.9840); Mod1: First isotopic peak (PeakApex: 0.9948)						0	TRUE	IPI:Tpo|Tpo:P00001|Tpo	IPI:Tpo|Tpo:P00001|Tpo	IPI:Tpo|Tpo:P00001|Tpo		IPI:Tpo|Tpo:P00001|Tpo
20231107_NSco-7546_Receptor_Trypsin.11900.11900.2	C:\Users\nichollass\Desktop\2023_November_Tpo_receptor\Trypsin_HCD\20231107_NSco_7546_Receptor_Trypsin\interact.pep.xml	QLDCVSGDR	QLDCVSGDR	GYISAIRR.QLDCVSGDR.VRIESEIC	R	V	9	2	2424.26	1048.46	1048.47	525.239	525.241	1048.46	525.238	0.0068	0.0112396	9.297	0	0.659	2	0	179	187	0	4C(57.0214)							0	TRUE	sp|Q9NSB4|KRT82_HUMAN	Q9NSB4	KRT82_HUMAN	KRT82	Keratin, type II cuticular Hb2
20231107_NSco-7546_Receptor_Trypsin.11948.11948.2	C:\Users\nichollass\Desktop\2023_November_Tpo_receptor\Trypsin_HCD\20231107_NSco_7546_Receptor_Trypsin\interact.pep.xml	CEEEEPRPGSQPALVSR	CEEEEPRPGSQPALVSR	DRDPTWEK.CEEEEPRPGSQPALVSR.CHFKSRND	K	C	17	2	2431.61	1940.89	1940.9	971.454	971.456	1939.91	970.96	0.9919	5.46387e-05	22.55	0	0.9999	2	1	326	342	0	1C(57.0214)	Mod1: Deamidation (PeakApex: 0.9832, Theoretical: 0.9840); Mod1: Deamidation (PeakApex: 0.9848); Mod1: First isotopic peak (PeakApex: 0.9948)						0	TRUE	IPI:Tpo|Tpo:P00001|Tpo	IPI:Tpo|Tpo:P00001|Tpo	IPI:Tpo|Tpo:P00001|Tpo		IPI:Tpo|Tpo:P00001|Tpo
20231107_NSco-7546_Receptor_Trypsin.12035.12035.2	C:\Users\nichollass\Desktop\2023_November_Tpo_receptor\Trypsin_HCD\20231107_NSco_7546_Receptor_Trypsin\interact.pep.xml	SISISVAR		IVNIGGSK.SISISVAR.GGGRGSGF	K	G	8	2	2445.03	831.482	831.481	416.748	416.748	831.481	416.748	0	0.00608835	15.362	0	0.8365	2	0	75	82	0								0	TRUE	sp|P04264|K2C1_HUMAN	P04264	K2C1_HUMAN	KRT1	Keratin, type II cytoskeletal 1
20231107_NSco-7546_Receptor_Trypsin.12047.12047.3	C:\Users\nichollass\Desktop\2023_November_Tpo_receptor\Trypsin_HCD\20231107_NSco_7546_Receptor_Trypsin\interact.pep.xml	GSYGSGGSSYGSGGGSYGSGGGGGGHGSYGSGSSSGGYR		GGGGGGGR.GSYGSGGSSYGSGGGSYGSGGGGGGHGSYGSGSSSGGYR.GGSGGGGG	R	G	39	3	2446.85	3311.3	3311.3	1104.77	1104.77	3311.3	1104.77	0.0019	1.02e-12	49.473	18.801	1	2	0	550	588	0								0	TRUE	sp|P04264|K2C1_HUMAN	P04264	K2C1_HUMAN	KRT1	Keratin, type II cytoskeletal 1
20231107_NSco-7546_Receptor_Trypsin.12049.12049.2	C:\Users\nichollass\Desktop\2023_November_Tpo_receptor\Trypsin_HCD\20231107_NSco_7546_Receptor_Trypsin\interact.pep.xml	NYHLENEVAR		KVEEIISK.NYHLENEVAR.LKKIVGER	K	L	10	2	2447.03	1244.58	1244.58	623.298	623.298	1243.59	622.804	0.9871	9.84577e-05	17.527	0	0.9998	2	0	498	507	0		Mod1: Deamidation (PeakApex: 0.9832, Theoretical: 0.9840); Mod1: Deamidation (PeakApex: 0.9848); Mod1: First isotopic peak (PeakApex: 0.9948)						0	TRUE	IPI:Tpo|Tpo:P00001|Tpo	IPI:Tpo|Tpo:P00001|Tpo	IPI:Tpo|Tpo:P00001|Tpo		IPI:Tpo|Tpo:P00001|Tpo
20231107_NSco-7546_Receptor_Trypsin.12080.12080.3	C:\Users\nichollass\Desktop\2023_November_Tpo_receptor\Trypsin_HCD\20231107_NSco_7546_Receptor_Trypsin\interact.pep.xml	GSYGSGGSSYGSGGGSYGSGGGGGGHGSYGSGSSSGGYR		GGGGGGGR.GSYGSGGSSYGSGGGSYGSGGGGGGHGSYGSGSSSGGYR.GGSGGGGG	R	G	39	3	2451.23	3311.31	3311.3	1104.78	1104.78	3311.3	1104.77	0.0024	5e-13	50.703	18.396	1	2	0	550	588	0								0	TRUE	sp|P04264|K2C1_HUMAN	P04264	K2C1_HUMAN	KRT1	Keratin, type II cytoskeletal 1
20231107_NSco-7546_Receptor_Trypsin.12091.12091.3	C:\Users\nichollass\Desktop\2023_November_Tpo_receptor\Trypsin_HCD\20231107_NSco_7546_Receptor_Trypsin\interact.pep.xml	CEEEEPRPGSQPALVSR	CEEEEPRPGSQPALVSR	DRDPTWEK.CEEEEPRPGSQPALVSR.CHFKSRND	K	C	17	3	2452.45	1939.91	1939.91	647.643	647.644	1939.91	647.643	0.004	4.9e-13	52.73	0	1	2	1	326	342	0	1C(57.0214)							0	TRUE	IPI:Tpo|Tpo:P00001|Tpo	IPI:Tpo|Tpo:P00001|Tpo	IPI:Tpo|Tpo:P00001|Tpo		IPI:Tpo|Tpo:P00001|Tpo
20231107_NSco-7546_Receptor_Trypsin.12102.12102.2	C:\Users\nichollass\Desktop\2023_November_Tpo_receptor\Trypsin_HCD\20231107_NSco_7546_Receptor_Trypsin\interact.pep.xml	CEEEEPRPGSQPALVSR	CEEEEPRPGSQPALVSR	DRDPTWEK.CEEEEPRPGSQPALVSR.CHFKSRND	K	C	17	2	2453.69	1939.9	1939.9	970.957	970.956	1939.91	970.96	-0.0078	0.00174683	12.531	0	0.6556	2	1	326	342	0	1C(57.0214)							0	TRUE	IPI:Tpo|Tpo:P00001|Tpo	IPI:Tpo|Tpo:P00001|Tpo	IPI:Tpo|Tpo:P00001|Tpo		IPI:Tpo|Tpo:P00001|Tpo
20231107_NSco-7546_Receptor_Trypsin.12136.12136.2	C:\Users\nichollass\Desktop\2023_November_Tpo_receptor\Trypsin_HCD\20231107_NSco_7546_Receptor_Trypsin\interact.pep.xml	VATVSLPR		SPATINSR.VATVSLPR.SCAAAGTE	R	S	8	2	2458.24	841.502	841.502	421.759	421.758	841.502	421.758	-0.0003	7.96618e-05	17.895	0	1	2	0	108	115	0								0	TRUE	sp|P00761|TRYP_PIG	P00761	TRYP_PIG		Trypsin
20231107_NSco-7546_Receptor_Trypsin.12178.12178.3	C:\Users\nichollass\Desktop\2023_November_Tpo_receptor\Trypsin_HCD\20231107_NSco_7546_Receptor_Trypsin\interact.pep.xml	NYHLENEVAR		KVEEIISK.NYHLENEVAR.LKKIVGER	K	L	10	3	2463.18	1243.59	1243.6	415.539	415.539	1243.59	415.539	0.0008	1.80717e-05	20.472	0	1	2	0	498	507	0								0	TRUE	IPI:Tpo|Tpo:P00001|Tpo	IPI:Tpo|Tpo:P00001|Tpo	IPI:Tpo|Tpo:P00001|Tpo		IPI:Tpo|Tpo:P00001|Tpo
20231107_NSco-7546_Receptor_Trypsin.12192.12192.2	C:\Users\nichollass\Desktop\2023_November_Tpo_receptor\Trypsin_HCD\20231107_NSco_7546_Receptor_Trypsin\interact.pep.xml	MTLDDFR	M[147]TLDDFR	IIDIDNTR.MTLDDFR.LKFEMEQN	R	L	7	2	2464.84	912.402	912.402	457.208	457.208	912.401	457.208	0.001	0.000479457	14.777	0	0.9883	2	0	234	240	0	1M(15.9949)							0	TRUE	sp|P35527|K1C9_HUMAN	P35527	K1C9_HUMAN	KRT9	Keratin, type I cytoskeletal 9
20231107_NSco-7546_Receptor_Trypsin.12231.12231.2	C:\Users\nichollass\Desktop\2023_November_Tpo_receptor\Trypsin_HCD\20231107_NSco_7546_Receptor_Trypsin\interact.pep.xml	VSTGSETAWR		SAWSPPAR.VSTGSETAWR.MKQIEDKV	R	M	10	2	2469.24	1092.52	1092.52	547.269	547.268	1092.52	547.267	0.0006	0.00223486	17.103	0	0.9633	2	0	474	483	0								0	TRUE	IPI:Tpo|Tpo:P00001|Tpo	IPI:Tpo|Tpo:P00001|Tpo	IPI:Tpo|Tpo:P00001|Tpo		IPI:Tpo|Tpo:P00001|Tpo
20231107_NSco-7546_Receptor_Trypsin.12296.12296.2	C:\Users\nichollass\Desktop\2023_November_Tpo_receptor\Trypsin_HCD\20231107_NSco_7546_Receptor_Trypsin\interact.pep.xml	QFSSSYLSR		MSCR.QFSSSYLSR.SGGGGGGG	R	S	9	2	2478.59	1073.51	1073.51	537.765	537.764	1073.51	537.764	0.0004	0.00504952	16.687	7.997	0.8767	2	0	5	13	0								0	TRUE	sp|P35527|K1C9_HUMAN	P35527	K1C9_HUMAN	KRT9	Keratin, type I cytoskeletal 9
20231107_NSco-7546_Receptor_Trypsin.12343.12343.2	C:\Users\nichollass\Desktop\2023_November_Tpo_receptor\Trypsin_HCD\20231107_NSco_7546_Receptor_Trypsin\interact.pep.xml	VLEPSLGAR		GEGREDWK.VLEPSLGAR.GGTIEIRP	K	G	9	2	2484.58	940.534	940.535	471.275	471.275	940.534	471.274	0.0008	1.7937e-05	20.485	0	1	2	0	428	436	0								0	TRUE	IPI:Tpo|Tpo:P00001|Tpo	IPI:Tpo|Tpo:P00001|Tpo	IPI:Tpo|Tpo:P00001|Tpo		IPI:Tpo|Tpo:P00001|Tpo
20231107_NSco-7546_Receptor_Trypsin.12486.12486.3	C:\Users\nichollass\Desktop\2023_November_Tpo_receptor\Trypsin_HCD\20231107_NSco_7546_Receptor_Trypsin\interact.pep.xml	KQISNLQQSISDAEQR		RSEIDNVK.KQISNLQQSISDAEQR.GENAIKDA	K	G	16	3	2502.68	1843.94	1843.94	615.653	615.655	1843.94	615.654	0.0031	3.17139e-07	31.495	0	1	2	0	417	432	0								0	TRUE	sp|P04264|K2C1_HUMAN	P04264	K2C1_HUMAN	KRT1	Keratin, type II cytoskeletal 1
20231107_NSco-7546_Receptor_Trypsin.12491.12491.3	C:\Users\nichollass\Desktop\2023_November_Tpo_receptor\Trypsin_HCD\20231107_NSco_7546_Receptor_Trypsin\interact.pep.xml	KQISNLQQSISDAEQR		RSEIDNVK.KQISNLQQSISDAEQR.GENAIKDA	K	G	16	3	2503.35	1844.94	1844.95	615.987	615.989	1843.94	615.654	1.0063	6.09186e-08	33.361	0	1	2	0	417	432	0		Mod1: First isotopic peak (PeakApex: 1.0024, Theoretical: 1.0024)						0	TRUE	sp|P04264|K2C1_HUMAN	P04264	K2C1_HUMAN	KRT1	Keratin, type II cytoskeletal 1
20231107_NSco-7546_Receptor_Trypsin.12510.12510.3	C:\Users\nichollass\Desktop\2023_November_Tpo_receptor\Trypsin_HCD\20231107_NSco_7546_Receptor_Trypsin\interact.pep.xml	GSYGSGGSSYGSGGGSYGSGGGGGGHGSYGSGSSSGGYR		GGGGGGGR.GSYGSGGSSYGSGGGSYGSGGGGGGHGSYGSGSSSGGYR.GGSGGGGG	R	G	39	3	2505.58	3313.31	3313.31	1105.44	1105.44	3311.3	1104.77	2.0107	8e-14	53.845	16.556	1	2	0	550	588	0		Mod1: Second isotopic peak (Theoretical: 2.0047)						0	TRUE	sp|P04264|K2C1_HUMAN	P04264	K2C1_HUMAN	KRT1	Keratin, type II cytoskeletal 1
20231107_NSco-7546_Receptor_Trypsin.12542.12542.2	C:\Users\nichollass\Desktop\2023_November_Tpo_receptor\Trypsin_HCD\20231107_NSco_7546_Receptor_Trypsin\interact.pep.xml	KQISNLQQSISDAEQR		RSEIDNVK.KQISNLQQSISDAEQR.GENAIKDA	K	G	16	2	2510.79	1843.94	1843.94	922.978	922.978	1843.94	922.977	0.0028	0	59.48	0	1	2	0	417	432	0								0	TRUE	sp|P04264|K2C1_HUMAN	P04264	K2C1_HUMAN	KRT1	Keratin, type II cytoskeletal 1
20231107_NSco-7546_Receptor_Trypsin.12564.12564.3	C:\Users\nichollass\Desktop\2023_November_Tpo_receptor\Trypsin_HCD\20231107_NSco_7546_Receptor_Trypsin\interact.pep.xml	CEEEEPRPGSQPALVSR	CEEEEPRPGSQPALVSR	DRDPTWEK.CEEEEPRPGSQPALVSR.CHFKSRND	K	C	17	3	2513.43	1939.91	1939.91	647.643	647.644	1939.91	647.643	0.004	6.56e-12	48.232	0	1	2	1	326	342	0	1C(57.0214)							0	TRUE	IPI:Tpo|Tpo:P00001|Tpo	IPI:Tpo|Tpo:P00001|Tpo	IPI:Tpo|Tpo:P00001|Tpo		IPI:Tpo|Tpo:P00001|Tpo
20231107_NSco-7546_Receptor_Trypsin.12574.12574.2	C:\Users\nichollass\Desktop\2023_November_Tpo_receptor\Trypsin_HCD\20231107_NSco_7546_Receptor_Trypsin\interact.pep.xml	CEEEEPRPGSQPALVSR	CEEEEPRPGSQPALVSR	DRDPTWEK.CEEEEPRPGSQPALVSR.CHFKSRND	K	C	17	2	2514.69	1939.9	1939.9	970.958	970.958	1939.91	970.96	-0.005	0.000614115	14.347	0	0.7769	2	1	326	342	0	1C(57.0214)							0	TRUE	IPI:Tpo|Tpo:P00001|Tpo	IPI:Tpo|Tpo:P00001|Tpo	IPI:Tpo|Tpo:P00001|Tpo		IPI:Tpo|Tpo:P00001|Tpo
20231107_NSco-7546_Receptor_Trypsin.12583.12583.3	C:\Users\nichollass\Desktop\2023_November_Tpo_receptor\Trypsin_HCD\20231107_NSco_7546_Receptor_Trypsin\interact.pep.xml	GSYGSGGSSYGSGGGSYGSGGGGGGHGSYGSGSSSGGYR		GGGGGGGR.GSYGSGGSSYGSGGGSYGSGGGGGGHGSYGSGSSSGGYR.GGSGGGGG	R	G	39	3	2515.75	3312.31	3312.31	1105.11	1105.11	3311.3	1104.77	1.0061	3.2e-13	51.481	14.363	1	2	0	550	588	0		Mod1: First isotopic peak (PeakApex: 1.0024, Theoretical: 1.0024)						0	TRUE	sp|P04264|K2C1_HUMAN	P04264	K2C1_HUMAN	KRT1	Keratin, type II cytoskeletal 1
20231107_NSco-7546_Receptor_Trypsin.12598.12598.2	C:\Users\nichollass\Desktop\2023_November_Tpo_receptor\Trypsin_HCD\20231107_NSco_7546_Receptor_Trypsin\interact.pep.xml	TSSQGFFR		CQWQQQDR.TSSQGFFR.HSRTRCCP	R	H	8	2	2517.53	928.44	928.442	465.227	465.228	928.44	465.227	0.002	4.87529e-05	18.748	0	1	2	0	301	308	0								0	TRUE	IPI:Tpo|Tpo:P00001|Tpo	IPI:Tpo|Tpo:P00001|Tpo	IPI:Tpo|Tpo:P00001|Tpo		IPI:Tpo|Tpo:P00001|Tpo
20231107_NSco-7546_Receptor_Trypsin.12617.12617.3	C:\Users\nichollass\Desktop\2023_November_Tpo_receptor\Trypsin_HCD\20231107_NSco_7546_Receptor_Trypsin\interact.pep.xml	GSYGSGGSSYGSGGGSYGSGGGGGGHGSYGSGSSSGGYR		GGGGGGGR.GSYGSGGSSYGSGGGSYGSGGGGGGHGSYGSGSSSGGYR.GGSGGGGG	R	G	39	3	2520.39	3311.31	3311.3	1104.78	1104.78	3311.3	1104.77	0.0026	1e-14	58.068	19.484	1	2	0	550	588	0								0	TRUE	sp|P04264|K2C1_HUMAN	P04264	K2C1_HUMAN	KRT1	Keratin, type II cytoskeletal 1
20231107_NSco-7546_Receptor_Trypsin.12625.12625.2	C:\Users\nichollass\Desktop\2023_November_Tpo_receptor\Trypsin_HCD\20231107_NSco_7546_Receptor_Trypsin\interact.pep.xml	VATVSLPR		SPATINSR.VATVSLPR.SCAAAGTE	R	S	8	2	2521.28	841.503	841.503	421.759	421.759	841.502	421.758	0.0004	0.000177317	16.505	0	0.9993	2	0	108	115	0								0	TRUE	sp|P00761|TRYP_PIG	P00761	TRYP_PIG		Trypsin
20231107_NSco-7546_Receptor_Trypsin.12644.12644.3	C:\Users\nichollass\Desktop\2023_November_Tpo_receptor\Trypsin_HCD\20231107_NSco_7546_Receptor_Trypsin\interact.pep.xml	NYHLENEVAR		KVEEIISK.NYHLENEVAR.LKKIVGER	K	L	10	3	2523.58	1243.6	1243.6	415.539	415.539	1243.59	415.539	0.0004	9.28966e-05	17.628	0	1	2	0	498	507	0								0	TRUE	IPI:Tpo|Tpo:P00001|Tpo	IPI:Tpo|Tpo:P00001|Tpo	IPI:Tpo|Tpo:P00001|Tpo		IPI:Tpo|Tpo:P00001|Tpo
20231107_NSco-7546_Receptor_Trypsin.12682.12682.2	C:\Users\nichollass\Desktop\2023_November_Tpo_receptor\Trypsin_HCD\20231107_NSco_7546_Receptor_Trypsin\interact.pep.xml	GGSCLVSGLQAGK	GGSCLVSGLQAGK	PAPFITVK.GGSCLVSGLQAGK.SYWIQIRS	K	S	13	2	2528.68	1232.62	1232.62	617.317	617.317	1232.62	617.316	0.0011	0.000166246	21.617	5.748	0.9995	2	0	230	242	0	4C(57.0214)							0	TRUE	IPI:Tpo|Tpo:P00001|Tpo	IPI:Tpo|Tpo:P00001|Tpo	IPI:Tpo|Tpo:P00001|Tpo		IPI:Tpo|Tpo:P00001|Tpo
20231107_NSco-7546_Receptor_Trypsin.12703.12703.2	C:\Users\nichollass\Desktop\2023_November_Tpo_receptor\Trypsin_HCD\20231107_NSco_7546_Receptor_Trypsin\interact.pep.xml	MTLDDFR	M[147]TLDDFR	IIDIDNTR.MTLDDFR.LKFEMEQN	R	L	7	2	2531.27	912.403	912.402	457.209	457.208	912.401	457.208	0.0011	0.000435261	14.945	0	0.9901	2	0	234	240	0	1M(15.9949)							0	TRUE	sp|P35527|K1C9_HUMAN	P35527	K1C9_HUMAN	KRT9	Keratin, type I cytoskeletal 9
20231107_NSco-7546_Receptor_Trypsin.12807.12807.2	C:\Users\nichollass\Desktop\2023_November_Tpo_receptor\Trypsin_HCD\20231107_NSco_7546_Receptor_Trypsin\interact.pep.xml	VLEPSLGAR		GEGREDWK.VLEPSLGAR.GGTIEIRP	K	G	9	2	2545.95	940.534	940.535	471.274	471.275	940.534	471.274	0.0009	2.25683e-05	20.086	0	1	2	0	428	436	0								0	TRUE	IPI:Tpo|Tpo:P00001|Tpo	IPI:Tpo|Tpo:P00001|Tpo	IPI:Tpo|Tpo:P00001|Tpo		IPI:Tpo|Tpo:P00001|Tpo
20231107_NSco-7546_Receptor_Trypsin.13146.13146.2	C:\Users\nichollass\Desktop\2023_November_Tpo_receptor\Trypsin_HCD\20231107_NSco_7546_Receptor_Trypsin\interact.pep.xml	GGSCLVSGLQAGK	GGSCLVSGLQAGK	PAPFITVK.GGSCLVSGLQAGK.SYWIQIRS	K	S	13	2	2589.91	1232.62	1232.62	617.316	617.318	1232.62	617.316	0.003	6.30958e-09	37.3	11.601	1	2	0	230	242	0	4C(57.0214)							0	TRUE	IPI:Tpo|Tpo:P00001|Tpo	IPI:Tpo|Tpo:P00001|Tpo	IPI:Tpo|Tpo:P00001|Tpo		IPI:Tpo|Tpo:P00001|Tpo
20231107_NSco-7546_Receptor_Trypsin.13243.13243.3	C:\Users\nichollass\Desktop\2023_November_Tpo_receptor\Trypsin_HCD\20231107_NSco_7546_Receptor_Trypsin\interact.pep.xml	CEEEEPRPGSQPALVSR	CEEEEPRPGSQPALVSR	DRDPTWEK.CEEEEPRPGSQPALVSR.CHFKSRND	K	C	17	3	2603.35	1939.9	1939.91	647.642	647.643	1939.91	647.643	0.0025	1.3305e-10	44.004	0	1	2	1	326	342	0	1C(57.0214)							0	TRUE	IPI:Tpo|Tpo:P00001|Tpo	IPI:Tpo|Tpo:P00001|Tpo	IPI:Tpo|Tpo:P00001|Tpo		IPI:Tpo|Tpo:P00001|Tpo
20231107_NSco-7546_Receptor_Trypsin.13250.13250.2	C:\Users\nichollass\Desktop\2023_November_Tpo_receptor\Trypsin_HCD\20231107_NSco_7546_Receptor_Trypsin\interact.pep.xml	CEEEEPRPGSQPALVSR	CEEEEPRPGSQPALVSR	DRDPTWEK.CEEEEPRPGSQPALVSR.CHFKSRND	K	C	17	2	2604.24	1940.89	1940.89	971.452	971.453	1939.91	970.96	0.9864	0.000127497	17.078	0	0.9901	2	1	326	342	0	1C(57.0214)	Mod1: Deamidation (PeakApex: 0.9832, Theoretical: 0.9840); Mod1: Deamidation (PeakApex: 0.9848); Mod1: First isotopic peak (PeakApex: 0.9948)						0	TRUE	IPI:Tpo|Tpo:P00001|Tpo	IPI:Tpo|Tpo:P00001|Tpo	IPI:Tpo|Tpo:P00001|Tpo		IPI:Tpo|Tpo:P00001|Tpo
20231107_NSco-7546_Receptor_Trypsin.13263.13263.2	C:\Users\nichollass\Desktop\2023_November_Tpo_receptor\Trypsin_HCD\20231107_NSco_7546_Receptor_Trypsin\interact.pep.xml	VLEPSLGAR		GEGREDWK.VLEPSLGAR.GGTIEIRP	K	G	9	2	2606.12	940.534	940.536	471.274	471.275	940.534	471.274	0.0019	3.24153e-05	20.457	0	1	2	0	428	436	0								0	TRUE	IPI:Tpo|Tpo:P00001|Tpo	IPI:Tpo|Tpo:P00001|Tpo	IPI:Tpo|Tpo:P00001|Tpo		IPI:Tpo|Tpo:P00001|Tpo
20231107_NSco-7546_Receptor_Trypsin.13343.13343.2	C:\Users\nichollass\Desktop\2023_November_Tpo_receptor\Trypsin_HCD\20231107_NSco_7546_Receptor_Trypsin\interact.pep.xml	MVTCQWQQQDR	MVTCQWQQQDR	QCFTIDIK.MVTCQWQQQDR.TSSQGFFR	K	T	11	2	2617.3	1479.62	1479.62	740.818	740.818	1478.64	740.327	0.982	3.51763e-06	23.315	0	1	2	0	290	300	0	4C(57.0214)	Mod1: Deamidation (PeakApex: 0.9832, Theoretical: 0.9840); Mod1: Deamidation (PeakApex: 0.9848)						0	TRUE	IPI:Tpo|Tpo:P00001|Tpo	IPI:Tpo|Tpo:P00001|Tpo	IPI:Tpo|Tpo:P00001|Tpo		IPI:Tpo|Tpo:P00001|Tpo
20231107_NSco-7546_Receptor_Trypsin.13418.13418.3	C:\Users\nichollass\Desktop\2023_November_Tpo_receptor\Trypsin_HCD\20231107_NSco_7546_Receptor_Trypsin\interact.pep.xml	NYHLENEVAR		KVEEIISK.NYHLENEVAR.LKKIVGER	K	L	10	3	2627.24	1243.59	1243.59	415.538	415.537	1243.59	415.539	-0.0041	0.00231473	16.042	0	0.9884	2	0	498	507	0								0	TRUE	IPI:Tpo|Tpo:P00001|Tpo	IPI:Tpo|Tpo:P00001|Tpo	IPI:Tpo|Tpo:P00001|Tpo		IPI:Tpo|Tpo:P00001|Tpo
20231107_NSco-7546_Receptor_Trypsin.13464.13464.3	C:\Users\nichollass\Desktop\2023_November_Tpo_receptor\Trypsin_HCD\20231107_NSco_7546_Receptor_Trypsin\interact.pep.xml	GSYGSGGSSYGSGGGSYGSGGGGGGHGSYGSGSSSGGYR		GGGGGGGR.GSYGSGGSSYGSGGGSYGSGGGGGGHGSYGSGSSSGGYR.GGSGGGGG	R	G	39	3	2633.88	3311.32	3311.31	1104.78	1104.78	3311.3	1104.77	0.0053	2.56301e-07	27.865	13.384	1	2	0	550	588	0								0	TRUE	sp|P04264|K2C1_HUMAN	P04264	K2C1_HUMAN	KRT1	Keratin, type II cytoskeletal 1
20231107_NSco-7546_Receptor_Trypsin.13474.13474.3	C:\Users\nichollass\Desktop\2023_November_Tpo_receptor\Trypsin_HCD\20231107_NSco_7546_Receptor_Trypsin\interact.pep.xml	GSYGSGGSSYGSGGGSYGSGGGGGGHGSYGSGSSSGGYR		GGGGGGGR.GSYGSGGSSYGSGGGSYGSGGGGGGHGSYGSGSSSGGYR.GGSGGGGG	R	G	39	3	2635.12	3312.31	3312.31	1105.11	1105.11	3311.3	1104.77	1.0073	3.6e-13	55.27	18.952	1	2	0	550	588	0		Mod1: First isotopic peak (PeakApex: 1.0024, Theoretical: 1.0024)						0	TRUE	sp|P04264|K2C1_HUMAN	P04264	K2C1_HUMAN	KRT1	Keratin, type II cytoskeletal 1
20231107_NSco-7546_Receptor_Trypsin.13533.13533.3	C:\Users\nichollass\Desktop\2023_November_Tpo_receptor\Trypsin_HCD\20231107_NSco_7546_Receptor_Trypsin\interact.pep.xml	GSYGSGGSSYGSGGGSYGSGGGGGGHGSYGSGSSSGGYR		GGGGGGGR.GSYGSGGSSYGSGGGSYGSGGGGGGHGSYGSGSSSGGYR.GGSGGGGG	R	G	39	3	2642.16	3313.31	3313.31	1105.44	1105.44	3311.3	1104.77	2.008	1.1156e-10	41.31	14.807	1	2	0	550	588	0		Mod1: Second isotopic peak (Theoretical: 2.0047)						0	TRUE	sp|P04264|K2C1_HUMAN	P04264	K2C1_HUMAN	KRT1	Keratin, type II cytoskeletal 1
20231107_NSco-7546_Receptor_Trypsin.13610.13610.2	C:\Users\nichollass\Desktop\2023_November_Tpo_receptor\Trypsin_HCD\20231107_NSco_7546_Receptor_Trypsin\interact.pep.xml	GGSCLVSGLQAGK	GGSCLVSGLQAGK	PAPFITVK.GGSCLVSGLQAGK.SYWIQIRS	K	S	13	2	2651.69	1232.62	1232.62	617.317	617.318	1232.62	617.316	0.0031	5.4513e-10	39.554	11.33	1	2	0	230	242	0	4C(57.0214)							0	TRUE	IPI:Tpo|Tpo:P00001|Tpo	IPI:Tpo|Tpo:P00001|Tpo	IPI:Tpo|Tpo:P00001|Tpo		IPI:Tpo|Tpo:P00001|Tpo
20231107_NSco-7546_Receptor_Trypsin.13619.13619.2	C:\Users\nichollass\Desktop\2023_November_Tpo_receptor\Trypsin_HCD\20231107_NSco_7546_Receptor_Trypsin\interact.pep.xml	ALEESNYELEGK		ASYIDKVR.ALEESNYELEGK.LKEWYEKH	R	L	12	2	2653.21	1380.64	1380.64	691.328	691.329	1380.64	691.328	0.0031	7.50758e-06	26.998	0	1	2	0	166	177	0								0	TRUE	sp|P13645|K1C10_HUMAN	P13645	K1C10_HUMAN	KRT10	Keratin, type I cytoskeletal 10
20231107_NSco-7546_Receptor_Trypsin.13671.13671.2	C:\Users\nichollass\Desktop\2023_November_Tpo_receptor\Trypsin_HCD\20231107_NSco_7546_Receptor_Trypsin\interact.pep.xml	FEMEQNLR		TIDDFRIK.FEMEQNLR.QGVDADIN	K	Q	8	2	2659.68	1065.49	1065.49	533.753	533.753	1065.49	533.753	0	0.000124451	17.12	0	0.9999	2	0	243	250	0								0	TRUE	sp|P35527|K1C9_HUMAN	P35527	K1C9_HUMAN	KRT9	Keratin, type I cytoskeletal 9
20231107_NSco-7546_Receptor_Trypsin.13696.13696.2	C:\Users\nichollass\Desktop\2023_November_Tpo_receptor\Trypsin_HCD\20231107_NSco_7546_Receptor_Trypsin\interact.pep.xml	FEMEQNLR	FEM[147]EQNLR	TIDDFRIK.FEMEQNLR.QGVDADIN	K	Q	8	2	2663.43	1081.49	1081.49	541.75	541.751	1081.49	541.75	0.0014	5.11387e-05	18.665	0	1	2	0	243	250	0	3M(15.9949)							0	TRUE	sp|P35527|K1C9_HUMAN	P35527	K1C9_HUMAN	KRT9	Keratin, type I cytoskeletal 9
20231107_NSco-7546_Receptor_Trypsin.13717.13717.2	C:\Users\nichollass\Desktop\2023_November_Tpo_receptor\Trypsin_HCD\20231107_NSco_7546_Receptor_Trypsin\interact.pep.xml	VLEPSLGAR		GEGREDWK.VLEPSLGAR.GGTIEIRP	K	G	9	2	2666.49	940.534	940.535	471.274	471.275	940.534	471.274	0.0012	1.85994e-05	20.422	0	1	2	0	428	436	0								0	TRUE	IPI:Tpo|Tpo:P00001|Tpo	IPI:Tpo|Tpo:P00001|Tpo	IPI:Tpo|Tpo:P00001|Tpo		IPI:Tpo|Tpo:P00001|Tpo
20231107_NSco-7546_Receptor_Trypsin.13720.13720.3	C:\Users\nichollass\Desktop\2023_November_Tpo_receptor\Trypsin_HCD\20231107_NSco_7546_Receptor_Trypsin\interact.pep.xml	CEEEEPRPGSQPALVSR	CEEEEPRPGSQPALVSR	DRDPTWEK.CEEEEPRPGSQPALVSR.CHFKSRND	K	C	17	3	2666.93	1939.9	1939.91	647.642	647.643	1939.91	647.643	0.0026	4.97e-12	46.716	0	1	2	1	326	342	0	1C(57.0214)							0	TRUE	IPI:Tpo|Tpo:P00001|Tpo	IPI:Tpo|Tpo:P00001|Tpo	IPI:Tpo|Tpo:P00001|Tpo		IPI:Tpo|Tpo:P00001|Tpo
20231107_NSco-7546_Receptor_Trypsin.13816.13816.2	C:\Users\nichollass\Desktop\2023_November_Tpo_receptor\Trypsin_HCD\20231107_NSco_7546_Receptor_Trypsin\interact.pep.xml	TGSGDIENYNDATQVR		DFNDGKCK.TGSGDIENYNDATQVR.DCRISGII	K	D	16	2	2683.2	1738.77	1738.78	870.394	870.396	1738.78	870.395	0.0008	1.94536e-07	28.344	0	1	2	0	158	173	0								0	FALSE	sp|P0DTE7|AMY1B_HUMAN	P0DTE7	AMY1B_HUMAN	AMY1B	Alpha-amylase 1B	AMY1A, AMY1C	sp|P0DTE8|AMY1C_HUMAN, sp|P0DUB6|AMY1A_HUMAN
20231107_NSco-7546_Receptor_Trypsin.13899.13899.2	C:\Users\nichollass\Desktop\2023_November_Tpo_receptor\Trypsin_HCD\20231107_NSco_7546_Receptor_Trypsin\interact.pep.xml	ATAVMPDGQFK		GHPAPNFK.ATAVMPDGQFK.DISISDYK	K	D	11	2	2695.35	1163.57	1163.57	582.791	582.79	1163.56	582.789	0.0015	3.41979e-05	23.364	7.791	1	2	0	17	27	0								0	TRUE	sp|Q06830|PRDX1_HUMAN	Q06830	PRDX1_HUMAN	PRDX1	Peroxiredoxin-1
20231107_NSco-7546_Receptor_Trypsin.14081.14081.3	C:\Users\nichollass\Desktop\2023_November_Tpo_receptor\Trypsin_HCD\20231107_NSco_7546_Receptor_Trypsin\interact.pep.xml	GSYGSGGSSYGSGGGSYGSGGGGGGHGSYGSGSSSGGYR		GGGGGGGR.GSYGSGGSSYGSGGGSYGSGGGGGGHGSYGSGSSSGGYR.GGSGGGGG	R	G	39	3	2730.1	3312.3	3312.31	1105.11	1105.11	3311.3	1104.77	1.0061	3.48738e-09	35.33	20.221	1	2	0	550	588	0		Mod1: First isotopic peak (PeakApex: 1.0024, Theoretical: 1.0024)						0	TRUE	sp|P04264|K2C1_HUMAN	P04264	K2C1_HUMAN	KRT1	Keratin, type II cytoskeletal 1
20231107_NSco-7546_Receptor_Trypsin.14084.14084.3	C:\Users\nichollass\Desktop\2023_November_Tpo_receptor\Trypsin_HCD\20231107_NSco_7546_Receptor_Trypsin\interact.pep.xml	GSYGSGGSSYGSGGGSYGSGGGGGGHGSYGSGSSSGGYR		GGGGGGGR.GSYGSGGSSYGSGGGSYGSGGGGGGHGSYGSGSSSGGYR.GGSGGGGG	R	G	39	3	2730.87	3312.3	3312.31	1105.11	1105.11	3311.3	1104.77	1.0061	0	83.352	27.274	1	2	0	550	588	0		Mod1: First isotopic peak (PeakApex: 1.0024, Theoretical: 1.0024)						0	TRUE	sp|P04264|K2C1_HUMAN	P04264	K2C1_HUMAN	KRT1	Keratin, type II cytoskeletal 1
20231107_NSco-7546_Receptor_Trypsin.14111.14111.3	C:\Users\nichollass\Desktop\2023_November_Tpo_receptor\Trypsin_HCD\20231107_NSco_7546_Receptor_Trypsin\interact.pep.xml	CEEEEPRPGSQPALVSR	CEEEEPRPGSQPALVSR	DRDPTWEK.CEEEEPRPGSQPALVSR.CHFKSRND	K	C	17	3	2736.48	1939.91	1939.91	647.643	647.644	1939.91	647.643	0.0034	1.712e-10	43.566	0	1	2	1	326	342	0	1C(57.0214)							0	TRUE	IPI:Tpo|Tpo:P00001|Tpo	IPI:Tpo|Tpo:P00001|Tpo	IPI:Tpo|Tpo:P00001|Tpo		IPI:Tpo|Tpo:P00001|Tpo
20231107_NSco-7546_Receptor_Trypsin.14257.14257.2	C:\Users\nichollass\Desktop\2023_November_Tpo_receptor\Trypsin_HCD\20231107_NSco_7546_Receptor_Trypsin\interact.pep.xml	VLEPSLGAR		GEGREDWK.VLEPSLGAR.GGTIEIRP	K	G	9	2	2765.81	940.535	940.536	471.275	471.275	940.534	471.274	0.0019	1.84395e-05	20.437	0	1	2	0	428	436	0								0	TRUE	IPI:Tpo|Tpo:P00001|Tpo	IPI:Tpo|Tpo:P00001|Tpo	IPI:Tpo|Tpo:P00001|Tpo		IPI:Tpo|Tpo:P00001|Tpo
20231107_NSco-7546_Receptor_Trypsin.14261.14261.2	C:\Users\nichollass\Desktop\2023_November_Tpo_receptor\Trypsin_HCD\20231107_NSco_7546_Receptor_Trypsin\interact.pep.xml	GGSCLVSGLQAGK	GGSCLVSGLQAGK	PAPFITVK.GGSCLVSGLQAGK.SYWIQIRS	K	S	13	2	2766.17	1232.62	1232.62	617.316	617.318	1232.62	617.316	0.003	2.99744e-05	24.593	5.914	1	2	0	230	242	0	4C(57.0214)							0	TRUE	IPI:Tpo|Tpo:P00001|Tpo	IPI:Tpo|Tpo:P00001|Tpo	IPI:Tpo|Tpo:P00001|Tpo		IPI:Tpo|Tpo:P00001|Tpo
20231107_NSco-7546_Receptor_Trypsin.14264.14264.2	C:\Users\nichollass\Desktop\2023_November_Tpo_receptor\Trypsin_HCD\20231107_NSco_7546_Receptor_Trypsin\interact.pep.xml	VQALEEANNDLENK		RIASYIDK.VQALEEANNDLENK.LQDWYDKK	K	L	14	2	2766.46	1585.76	1585.76	793.886	793.887	1585.76	793.886	0.0008	7.49894e-09	39	4.603	1	2	0	171	184	0								0	TRUE	sp|P35527|K1C9_HUMAN	P35527	K1C9_HUMAN	KRT9	Keratin, type I cytoskeletal 9
20231107_NSco-7546_Receptor_Trypsin.14284.14284.3	C:\Users\nichollass\Desktop\2023_November_Tpo_receptor\Trypsin_HCD\20231107_NSco_7546_Receptor_Trypsin\interact.pep.xml	NVSLNQTLIQR	N[2887]VSLNQTLIQR	FPIHIWVK.NVSLNQTLIQR.VIFVDSVG	K	V	11	3	2770.27	4058.69	4058.68	1353.9	1353.9	4057.7	1353.57	0.9856	9.16748e-05	17.651	0	1	2	0	113	123	0	1N(2772.9841)	HexNAc(6)Hex(6)NeuAc(2) % 2772.9841	-8.8	0.023464032108675516	nVSLNQTLIQR	17.6518	17.1295	0	TRUE	IPI:Tpo|Tpo:P00001|Tpo	IPI:Tpo|Tpo:P00001|Tpo	IPI:Tpo|Tpo:P00001|Tpo		IPI:Tpo|Tpo:P00001|Tpo
20231107_NSco-7546_Receptor_Trypsin.14287.14287.3	C:\Users\nichollass\Desktop\2023_November_Tpo_receptor\Trypsin_HCD\20231107_NSco_7546_Receptor_Trypsin\interact.pep.xml	NVSLNQTLIQR	N[2887]VSLNQTLIQR	FPIHIWVK.NVSLNQTLIQR.VIFVDSVG	K	V	11	3	2771.03	4058.69	4058.68	1353.9	1353.9	4057.7	1353.57	0.9856	5.14044e-05	22.656	0	1	2	0	113	123	0	1N(2772.9841)	HexNAc(6)Hex(6)NeuAc(2) % 2772.9841	-8.8	0.023464032108675516	NVSLNQTLIQR	21.8772	22.6566	0	TRUE	IPI:Tpo|Tpo:P00001|Tpo	IPI:Tpo|Tpo:P00001|Tpo	IPI:Tpo|Tpo:P00001|Tpo		IPI:Tpo|Tpo:P00001|Tpo
20231107_NSco-7546_Receptor_Trypsin.14308.14308.3	C:\Users\nichollass\Desktop\2023_November_Tpo_receptor\Trypsin_HCD\20231107_NSco_7546_Receptor_Trypsin\interact.pep.xml	NVSLNQTLIQR	NVSLN[2887]QTLIQR	FPIHIWVK.NVSLNQTLIQR.VIFVDSVG	K	V	11	3	2774.61	4058.67	4058.68	1353.9	1353.9	4057.7	1353.57	0.9856	0.00402254	14.082	0	1	2	0	113	123	0	5N(2772.9841)	HexNAc(6)Hex(6)NeuAc(2) % 2772.9841	-8.8	0.023464032108675516	NVSLnQTLIQR	14.0822	14.0822	0	TRUE	IPI:Tpo|Tpo:P00001|Tpo	IPI:Tpo|Tpo:P00001|Tpo	IPI:Tpo|Tpo:P00001|Tpo		IPI:Tpo|Tpo:P00001|Tpo
20231107_NSco-7546_Receptor_Trypsin.14312.14312.3	C:\Users\nichollass\Desktop\2023_November_Tpo_receptor\Trypsin_HCD\20231107_NSco_7546_Receptor_Trypsin\interact.pep.xml	NVSLNQTLIQR	NVSLN[2887]QTLIQR	FPIHIWVK.NVSLNQTLIQR.VIFVDSVG	K	V	11	3	2775.54	4058.67	4058.68	1353.9	1353.9	4057.7	1353.57	0.9856	9.17276e-05	21.65	0	1	2	0	113	123	0	5N(2772.9841)	HexNAc(6)Hex(6)NeuAc(2) % 2772.9841	-8.19	0.022808732486151843	NVSLnQTLIQR	21.6502	21.6502	0	TRUE	IPI:Tpo|Tpo:P00001|Tpo	IPI:Tpo|Tpo:P00001|Tpo	IPI:Tpo|Tpo:P00001|Tpo		IPI:Tpo|Tpo:P00001|Tpo
20231107_NSco-7546_Receptor_Trypsin.14334.14334.3	C:\Users\nichollass\Desktop\2023_November_Tpo_receptor\Trypsin_HCD\20231107_NSco_7546_Receptor_Trypsin\interact.pep.xml	NVSLNQTLIQR	NVSLN[2887]QTLIQR	FPIHIWVK.NVSLNQTLIQR.VIFVDSVG	K	V	11	3	2780.4	4058.7	4058.68	1353.91	1353.9	4057.7	1353.57	0.9856	0.00188148	12.402	0	1	2	0	113	123	0	5N(2772.9841)	HexNAc(6)Hex(6)NeuAc(2) % 2772.9841	-10.18	0.023464032108675516	NVSLnQTLIQR	12.4026	12.4026	0	TRUE	IPI:Tpo|Tpo:P00001|Tpo	IPI:Tpo|Tpo:P00001|Tpo	IPI:Tpo|Tpo:P00001|Tpo		IPI:Tpo|Tpo:P00001|Tpo
20231107_NSco-7546_Receptor_Trypsin.14337.14337.3	C:\Users\nichollass\Desktop\2023_November_Tpo_receptor\Trypsin_HCD\20231107_NSco_7546_Receptor_Trypsin\interact.pep.xml	NVSLNQTLIQR	N[2887]VSLNQTLIQR	FPIHIWVK.NVSLNQTLIQR.VIFVDSVG	K	V	11	3	2781.16	4058.7	4058.68	1353.91	1353.9	4057.7	1353.57	0.9856	7.26106e-06	26.056	0	1	2	0	113	123	0	1N(2772.9841)	HexNAc(6)Hex(6)NeuAc(2) % 2772.9841	-8.8	0.023464032108675516	NVSLNQTLIQR	25.6858	26.0565	0	TRUE	IPI:Tpo|Tpo:P00001|Tpo	IPI:Tpo|Tpo:P00001|Tpo	IPI:Tpo|Tpo:P00001|Tpo		IPI:Tpo|Tpo:P00001|Tpo
20231107_NSco-7546_Receptor_Trypsin.14433.14433.3	C:\Users\nichollass\Desktop\2023_November_Tpo_receptor\Trypsin_HCD\20231107_NSco_7546_Receptor_Trypsin\interact.pep.xml	CEEEEPRPGSQPALVSR	CEEEEPRPGSQPALVSR	DRDPTWEK.CEEEEPRPGSQPALVSR.CHFKSRND	K	C	17	3	2802.82	1939.91	1939.91	647.642	647.643	1939.91	647.643	0.0026	9.2098e-06	24.643	0	1	2	1	326	342	0	1C(57.0214)							0	TRUE	IPI:Tpo|Tpo:P00001|Tpo	IPI:Tpo|Tpo:P00001|Tpo	IPI:Tpo|Tpo:P00001|Tpo		IPI:Tpo|Tpo:P00001|Tpo
20231107_NSco-7546_Receptor_Trypsin.14475.14475.3	C:\Users\nichollass\Desktop\2023_November_Tpo_receptor\Trypsin_HCD\20231107_NSco_7546_Receptor_Trypsin\interact.pep.xml	NYHLENEVAR		KVEEIISK.NYHLENEVAR.LKKIVGER	K	L	10	3	2811.62	1243.59	1243.59	415.539	415.539	1243.59	415.539	0.0003	0.000117422	17.221	0	1	2	0	498	507	0								0	TRUE	IPI:Tpo|Tpo:P00001|Tpo	IPI:Tpo|Tpo:P00001|Tpo	IPI:Tpo|Tpo:P00001|Tpo		IPI:Tpo|Tpo:P00001|Tpo
20231107_NSco-7546_Receptor_Trypsin.14701.14701.3	C:\Users\nichollass\Desktop\2023_November_Tpo_receptor\Trypsin_HCD\20231107_NSco_7546_Receptor_Trypsin\interact.pep.xml	IRLENEIQTYR		YQQIIDIK.IRLENEIQTYR.SIIEGEGS	K	S	11	3	2860.19	1433.76	1433.76	478.928	478.928	1433.76	478.928	0.0003	0.000154882	19.74	0	1	2	1	440	450	0								0	TRUE	sp|P13645|K1C10_HUMAN	P13645	K1C10_HUMAN	KRT10	Keratin, type I cytoskeletal 10
20231107_NSco-7546_Receptor_Trypsin.14780.14780.2	C:\Users\nichollass\Desktop\2023_November_Tpo_receptor\Trypsin_HCD\20231107_NSco_7546_Receptor_Trypsin\interact.pep.xml	GGSCLVSGLQAGK	GGSCLVSGLQAGK	PAPFITVK.GGSCLVSGLQAGK.SYWIQIRS	K	S	13	2	2875.29	1232.62	1232.62	617.316	617.317	1232.62	617.316	0.0008	8.14704e-06	28.856	8.072	1	2	0	230	242	0	4C(57.0214)							0	TRUE	IPI:Tpo|Tpo:P00001|Tpo	IPI:Tpo|Tpo:P00001|Tpo	IPI:Tpo|Tpo:P00001|Tpo		IPI:Tpo|Tpo:P00001|Tpo
20231107_NSco-7546_Receptor_Trypsin.14787.14787.3	C:\Users\nichollass\Desktop\2023_November_Tpo_receptor\Trypsin_HCD\20231107_NSco_7546_Receptor_Trypsin\interact.pep.xml	CEEEEPRPGSQPALVSR	CEEEEPRPGSQPALVSR	DRDPTWEK.CEEEEPRPGSQPALVSR.CHFKSRND	K	C	17	3	2876.6	1939.91	1939.91	647.643	647.643	1939.91	647.643	0.0025	2.3081e-10	43.047	0	1	2	1	326	342	0	1C(57.0214)							0	TRUE	IPI:Tpo|Tpo:P00001|Tpo	IPI:Tpo|Tpo:P00001|Tpo	IPI:Tpo|Tpo:P00001|Tpo		IPI:Tpo|Tpo:P00001|Tpo
20231107_NSco-7546_Receptor_Trypsin.14883.14883.2	C:\Users\nichollass\Desktop\2023_November_Tpo_receptor\Trypsin_HCD\20231107_NSco_7546_Receptor_Trypsin\interact.pep.xml	IEISELNR		GDSVRNSK.IEISELNR.VIQRIRSE	K	V	8	2	2895.62	972.524	972.524	487.269	487.269	972.524	487.269	0.0003	3.5055e-05	21.321	0	1	2	0	396	403	0								0	FALSE	sp|P04264|K2C1_HUMAN	P04264	K2C1_HUMAN	KRT1	Keratin, type II cytoskeletal 1	KRT2	sp|P35908|K22E_HUMAN
20231107_NSco-7546_Receptor_Trypsin.14894.14894.2	C:\Users\nichollass\Desktop\2023_November_Tpo_receptor\Trypsin_HCD\20231107_NSco_7546_Receptor_Trypsin\interact.pep.xml	QSVEADINGLR		YENEVAIR.QSVEADINGLR.RVIDEITI	R	R	11	2	2897.81	1201.59	1201.59	601.805	601.805	1200.61	601.312	0.9851	0.00433012	10.954	0	0.9085	2	0	246	256	0		Mod1: Deamidation (PeakApex: 0.9832, Theoretical: 0.9840); Mod1: Deamidation (PeakApex: 0.9848); Mod1: First isotopic peak (PeakApex: 0.9948)						0	FALSE	sp|P13645|K1C10_HUMAN	P13645	K1C10_HUMAN	KRT10	Keratin, type I cytoskeletal 10	KRT15	sp|O77727|K1C15_SHEEP
20231107_NSco-7546_Receptor_Trypsin.14990.14990.3	C:\Users\nichollass\Desktop\2023_November_Tpo_receptor\Trypsin_HCD\20231107_NSco_7546_Receptor_Trypsin\interact.pep.xml	IKFEMEQNLR		RMTIDDFR.IKFEMEQNLR.QGVDADIN	R	Q	10	3	2915.2	1306.67	1306.67	436.564	436.564	1306.67	436.564	0	1.12525e-05	27.295	7.628	1	2	1	241	250	0								0	TRUE	sp|P35527|K1C9_HUMAN	P35527	K1C9_HUMAN	KRT9	Keratin, type I cytoskeletal 9
20231107_NSco-7546_Receptor_Trypsin.15000.15000.4	C:\Users\nichollass\Desktop\2023_November_Tpo_receptor\Trypsin_HCD\20231107_NSco_7546_Receptor_Trypsin\interact.pep.xml	DPTWEKCEEEEPRPGSQPALVSR	DPTWEKCEEEEPRPGSQPALVSR	TRCCPTDR.DPTWEKCEEEEPRPGSQPALVSR.CHFKSRND	R	C	23	4	2916.79	2696.24	2696.24	675.067	675.066	2696.25	675.07	-0.0139	2.1727e-05	20.152	0	1	2	2	320	342	0	7C(57.0214)	Mod1: Isotopic peak error, Mod2: Deamidation (PeakApex: -0.0186)						0	TRUE	IPI:Tpo|Tpo:P00001|Tpo	IPI:Tpo|Tpo:P00001|Tpo	IPI:Tpo|Tpo:P00001|Tpo		IPI:Tpo|Tpo:P00001|Tpo
20231107_NSco-7546_Receptor_Trypsin.15128.15128.3	C:\Users\nichollass\Desktop\2023_November_Tpo_receptor\Trypsin_HCD\20231107_NSco_7546_Receptor_Trypsin\interact.pep.xml	MVTCQWQQQDR	MVTCQWQQQDR	QCFTIDIK.MVTCQWQQQDR.TSSQGFFR	K	T	11	3	2936.44	1479.67	1479.66	494.231	494.229	1478.64	493.887	1.025	0.0109522	9.342	0	0.792	2	0	290	300	0	4C(57.0214)							0	TRUE	IPI:Tpo|Tpo:P00001|Tpo	IPI:Tpo|Tpo:P00001|Tpo	IPI:Tpo|Tpo:P00001|Tpo		IPI:Tpo|Tpo:P00001|Tpo
20231107_NSco-7546_Receptor_Trypsin.15148.15148.2	C:\Users\nichollass\Desktop\2023_November_Tpo_receptor\Trypsin_HCD\20231107_NSco_7546_Receptor_Trypsin\interact.pep.xml	QGVDADINGLR		FEMEQNIR.QGVDADINGLR.QVIDNITM	R	Q	11	2	2939.57	1157.57	1157.57	579.791	579.791	1156.58	579.299	0.9841	0.0263481	10.817	0	0.4224	2	0	251	261	0		Mod1: Deamidation (PeakApex: 0.9832, Theoretical: 0.9840); Mod1: Deamidation (PeakApex: 0.9848)						0	TRUE	sp|P35527|K1C9_HUMAN	P35527	K1C9_HUMAN	KRT9	Keratin, type I cytoskeletal 9
20231107_NSco-7546_Receptor_Trypsin.15162.15162.2	C:\Users\nichollass\Desktop\2023_November_Tpo_receptor\Trypsin_HCD\20231107_NSco_7546_Receptor_Trypsin\interact.pep.xml	GGSCLVSGLQAGK	GGSCLVSGLQAGK	PAPFITVK.GGSCLVSGLQAGK.SYWIQIRS	K	S	13	2	2941.11	1232.62	1232.62	617.316	617.317	1232.62	617.316	0.0022	1.76401e-06	28.514	6.81	1	2	0	230	242	0	4C(57.0214)							0	TRUE	IPI:Tpo|Tpo:P00001|Tpo	IPI:Tpo|Tpo:P00001|Tpo	IPI:Tpo|Tpo:P00001|Tpo		IPI:Tpo|Tpo:P00001|Tpo
20231107_NSco-7546_Receptor_Trypsin.15167.15167.2	C:\Users\nichollass\Desktop\2023_November_Tpo_receptor\Trypsin_HCD\20231107_NSco_7546_Receptor_Trypsin\interact.pep.xml	ALEEANADLEVK		ASYIEKVR.ALEEANADLEVK.LRDWYQRQ	R	L	12	2	2941.68	1300.65	1300.65	651.333	651.333	1300.65	651.333	0.0014	6.50879e-06	27.246	0	1	2	0	123	134	0								0	TRUE	sp|O77727|K1C15_SHEEP	O77727	K1C15_SHEEP	KRT15	Keratin, type I cytoskeletal 15
20231107_NSco-7546_Receptor_Trypsin.15185.15185.4	C:\Users\nichollass\Desktop\2023_November_Tpo_receptor\Trypsin_HCD\20231107_NSco_7546_Receptor_Trypsin\interact.pep.xml	NHKEEMSQLTGQNSGDVNVEINVAPGK	NHKEEM[147]SQLTGQNSGDVNVEINVAPGK	EEIMAIKK.NHKEEMSQLTGQNSGDVNVEINVAPGK.DITKTIND	K	D	27	4	2944.26	2911.38	2911.38	728.852	728.852	2910.38	728.602	1.0022	0.00704287	14.109	0	0.5972	2	1	291	317	0	6M(15.9949)	Mod1: First isotopic peak (PeakApex: 1.0024, Theoretical: 1.0024); Mod1: First isotopic peak (PeakApex: 0.9948)						0	TRUE	sp|P35527|K1C9_HUMAN	P35527	K1C9_HUMAN	KRT9	Keratin, type I cytoskeletal 9
20231107_NSco-7546_Receptor_Trypsin.15187.15187.3	C:\Users\nichollass\Desktop\2023_November_Tpo_receptor\Trypsin_HCD\20231107_NSco_7546_Receptor_Trypsin\interact.pep.xml	ESTLHLVLR		ISDYNIQK.ESTLHLVLR.LRGGAKKR	K	L	9	3	2944.43	1066.61	1066.61	356.545	356.545	1066.61	356.545	0.0004	0.00012942	17.052	0	1	2	0	64	72	0								0	TRUE	sp|P62979|RS27A_HUMAN	P62979	RS27A_HUMAN	RPS27A	Ubiquitin-40S ribosomal protein S27a
20231107_NSco-7546_Receptor_Trypsin.15196.15196.2	C:\Users\nichollass\Desktop\2023_November_Tpo_receptor\Trypsin_HCD\20231107_NSco_7546_Receptor_Trypsin\interact.pep.xml	ESTLHLVLR		ISDYNIQK.ESTLHLVLR.LRGGAKKR	K	L	9	2	2945.43	1066.61	1066.61	534.314	534.314	1066.61	534.314	0.0003	2.68844e-06	27.782	0	1	2	0	64	72	0								0	TRUE	sp|P62979|RS27A_HUMAN	P62979	RS27A_HUMAN	RPS27A	Ubiquitin-40S ribosomal protein S27a
20231107_NSco-7546_Receptor_Trypsin.15233.15233.2	C:\Users\nichollass\Desktop\2023_November_Tpo_receptor\Trypsin_HCD\20231107_NSco_7546_Receptor_Trypsin\interact.pep.xml	GGSCLVSGLQAGK	GGSCLVSGLQAGK	PAPFITVK.GGSCLVSGLQAGK.SYWIQIRS	K	S	13	2	2951.32	1233.61	1233.61	617.811	617.813	1232.62	617.316	0.9923	6.88256e-06	27.149	5.307	1	2	0	230	242	0	4C(57.0214)	Mod1: Deamidation (PeakApex: 0.9832, Theoretical: 0.9840); Mod1: Deamidation (PeakApex: 0.9848); Mod1: First isotopic peak (PeakApex: 0.9948)						0	TRUE	IPI:Tpo|Tpo:P00001|Tpo	IPI:Tpo|Tpo:P00001|Tpo	IPI:Tpo|Tpo:P00001|Tpo		IPI:Tpo|Tpo:P00001|Tpo
20231107_NSco-7546_Receptor_Trypsin.15270.15270.2	C:\Users\nichollass\Desktop\2023_November_Tpo_receptor\Trypsin_HCD\20231107_NSco_7546_Receptor_Trypsin\interact.pep.xml	FASFIDK		QIKSINNQ.FASFIDK.VRFIEQQN	Q	V	7	2	2956.86	826.422	826.423	414.218	414.219	826.423	414.219	0.0001	0.00370681	14.224	6.762	0.925	1	0	191	197	0								0	FALSE	sp|P04264|K2C1_HUMAN	P04264	K2C1_HUMAN	KRT1	Keratin, type II cytoskeletal 1	KRT2, KRT84	sp|P35908|K22E_HUMAN, sp|Q9NSB2|KRT84_HUMAN
20231107_NSco-7546_Receptor_Trypsin.15273.15273.3	C:\Users\nichollass\Desktop\2023_November_Tpo_receptor\Trypsin_HCD\20231107_NSco_7546_Receptor_Trypsin\interact.pep.xml	CEEEEPRPGSQPALVSR	CEEEEPRPGSQPALVSR	DRDPTWEK.CEEEEPRPGSQPALVSR.CHFKSRND	K	C	17	3	2957.21	1939.91	1939.91	647.643	647.643	1939.91	647.643	0.0025	1.4191e-10	40.892	0	1	2	1	326	342	0	1C(57.0214)							0	TRUE	IPI:Tpo|Tpo:P00001|Tpo	IPI:Tpo|Tpo:P00001|Tpo	IPI:Tpo|Tpo:P00001|Tpo		IPI:Tpo|Tpo:P00001|Tpo
20231107_NSco-7546_Receptor_Trypsin.15286.15286.2	C:\Users\nichollass\Desktop\2023_November_Tpo_receptor\Trypsin_HCD\20231107_NSco_7546_Receptor_Trypsin\interact.pep.xml	VLEPSLGAR		GEGREDWK.VLEPSLGAR.GGTIEIRP	K	G	9	2	2960.38	940.534	940.534	471.274	471.275	940.534	471.274	0.0004	1.75489e-05	20.523	0	1	2	0	428	436	0								0	TRUE	IPI:Tpo|Tpo:P00001|Tpo	IPI:Tpo|Tpo:P00001|Tpo	IPI:Tpo|Tpo:P00001|Tpo		IPI:Tpo|Tpo:P00001|Tpo
20231107_NSco-7546_Receptor_Trypsin.15306.15306.3	C:\Users\nichollass\Desktop\2023_November_Tpo_receptor\Trypsin_HCD\20231107_NSco_7546_Receptor_Trypsin\interact.pep.xml	NVSLNQTLIQR	NVSLN[2654]QTLIQR	FPIHIWVK.NVSLNQTLIQR.VIFVDSVG	K	V	11	3	2963.41	3824.64	3824.64	1275.89	1275.89	3824.65	1275.89	-0.0092	0.000542625	14.562	0	1	2	0	113	123	0	5N(2539.9305)	HexNAc(7)Hex(6)Fuc(1) % 2539.9305	-7.22	0.020035149384885764	NVSLnQTLIQR	14.5627	14.5627	0	TRUE	IPI:Tpo|Tpo:P00001|Tpo	IPI:Tpo|Tpo:P00001|Tpo	IPI:Tpo|Tpo:P00001|Tpo		IPI:Tpo|Tpo:P00001|Tpo
20231107_NSco-7546_Receptor_Trypsin.15331.15331.3	C:\Users\nichollass\Desktop\2023_November_Tpo_receptor\Trypsin_HCD\20231107_NSco_7546_Receptor_Trypsin\interact.pep.xml	NVSLNQTLIQR	N[2654]VSLNQTLIQR	FPIHIWVK.NVSLNQTLIQR.VIFVDSVG	K	V	11	3	2966.46	3825.64	3825.65	1276.22	1276.22	3824.65	1275.89	1.0016	0.0184183	8.439	0	0.9999	2	0	113	123	0	1N(2539.9305)	HexNAc(7)Hex(6)Fuc(1) % 2539.9305	-4.43	0.00462695	nVSLnQTLIQR	8.43922	8.43922	0	TRUE	IPI:Tpo|Tpo:P00001|Tpo	IPI:Tpo|Tpo:P00001|Tpo	IPI:Tpo|Tpo:P00001|Tpo		IPI:Tpo|Tpo:P00001|Tpo
20231107_NSco-7546_Receptor_Trypsin.15334.15334.3	C:\Users\nichollass\Desktop\2023_November_Tpo_receptor\Trypsin_HCD\20231107_NSco_7546_Receptor_Trypsin\interact.pep.xml	NVSLNQTLIQR	NVSLN[2654]QTLIQR	FPIHIWVK.NVSLNQTLIQR.VIFVDSVG	K	V	11	3	2967.23	3825.64	3825.65	1276.22	1276.22	3824.65	1275.89	1.0016	0.00241129	11.971	0	1	2	0	113	123	0	5N(2539.9305)	HexNAc(7)Hex(6)Fuc(1) % 2539.9305	-3.06	0.00187617	NVSLnQTLIQR	11.9718	11.9718	0	TRUE	IPI:Tpo|Tpo:P00001|Tpo	IPI:Tpo|Tpo:P00001|Tpo	IPI:Tpo|Tpo:P00001|Tpo		IPI:Tpo|Tpo:P00001|Tpo
20231107_NSco-7546_Receptor_Trypsin.15340.15340.3	C:\Users\nichollass\Desktop\2023_November_Tpo_receptor\Trypsin_HCD\20231107_NSco_7546_Receptor_Trypsin\interact.pep.xml	NVSLNQTLIQR	NVSLN[3197]QTLIQR	FPIHIWVK.NVSLNQTLIQR.VIFVDSVG	K	V	11	3	2968.52	4369.85	4369.86	1457.62	1457.63	4367.83	1456.95	2.0369	0.0207014	12.236	0	0.9998	2	0	113	123	0	5N(3083.1105)	HexNAc(8)Hex(9) % 3083.1105	-3.94	0.00462695	NVSLnQTLIQR	12.237	12.237	0	TRUE	IPI:Tpo|Tpo:P00001|Tpo	IPI:Tpo|Tpo:P00001|Tpo	IPI:Tpo|Tpo:P00001|Tpo		IPI:Tpo|Tpo:P00001|Tpo
20231107_NSco-7546_Receptor_Trypsin.15362.15362.3	C:\Users\nichollass\Desktop\2023_November_Tpo_receptor\Trypsin_HCD\20231107_NSco_7546_Receptor_Trypsin\interact.pep.xml	NVSLNQTLIQR	N[3197]VSLNQTLIQR	FPIHIWVK.NVSLNQTLIQR.VIFVDSVG	K	V	11	3	2972.57	4368.85	4368.85	1457.29	1457.29	4367.83	1456.95	1.0291	0.241824	7.966	0	0.4767	2	0	113	123	0	1N(3083.1105)	HexNAc(8)Hex(9) % 3083.1105	-3.85	0.00462695	nVSLnQTLIQR	7.96697	7.96697	0	TRUE	IPI:Tpo|Tpo:P00001|Tpo	IPI:Tpo|Tpo:P00001|Tpo	IPI:Tpo|Tpo:P00001|Tpo		IPI:Tpo|Tpo:P00001|Tpo
20231107_NSco-7546_Receptor_Trypsin.15374.15374.3	C:\Users\nichollass\Desktop\2023_November_Tpo_receptor\Trypsin_HCD\20231107_NSco_7546_Receptor_Trypsin\interact.pep.xml	NVSLNQTLIQR	N[3197]VSLNQTLIQR	FPIHIWVK.NVSLNQTLIQR.VIFVDSVG	K	V	11	3	2974.94	4367.85	4367.85	1456.96	1456.96	4367.83	1456.95	0.0242	0.00889201	9.704	0	0.9999	2	0	113	123	0	1N(3083.1105)	HexNAc(8)Hex(9) % 3083.1105	-4.59	0.00652529	nVSLnQTLIQR	9.70426	9.70426	0	TRUE	IPI:Tpo|Tpo:P00001|Tpo	IPI:Tpo|Tpo:P00001|Tpo	IPI:Tpo|Tpo:P00001|Tpo		IPI:Tpo|Tpo:P00001|Tpo
20231107_NSco-7546_Receptor_Trypsin.15410.15410.3	C:\Users\nichollass\Desktop\2023_November_Tpo_receptor\Trypsin_HCD\20231107_NSco_7546_Receptor_Trypsin\interact.pep.xml	RHPEYAVSVLLR		SFIYEYSR.RHPEYAVSVLLR.LAKEYEAT	R	L	12	3	2981.97	1438.8	1438.8	480.609	480.609	1438.8	480.609	0.0004	1.57217e-06	29.714	4.302	1	2	0	360	371	0								0	TRUE	sp|P02769|ALBU_BOVIN	P02769	ALBU_BOVIN	ALB	Albumin
20231107_NSco-7546_Receptor_Trypsin.15412.15412.3	C:\Users\nichollass\Desktop\2023_November_Tpo_receptor\Trypsin_HCD\20231107_NSco_7546_Receptor_Trypsin\interact.pep.xml	NVSLNQTLIQR	N[3051]VSLNQTLIQR	FPIHIWVK.NVSLNQTLIQR.VIFVDSVG	K	V	11	3	2982.14	4222.79	4222.79	1408.6	1408.6	4221.79	1408.27	0.9984	0.00640472	10.274	0	0.9998	2	0	113	123	0	1N(2937.0777)	HexNAc(6)Hex(7)Fuc(4) % 2937.0777	-8.43	0.0231809	nVSLnQTLIQR	10.2742	10.2742	0	TRUE	IPI:Tpo|Tpo:P00001|Tpo	IPI:Tpo|Tpo:P00001|Tpo	IPI:Tpo|Tpo:P00001|Tpo		IPI:Tpo|Tpo:P00001|Tpo
20231107_NSco-7546_Receptor_Trypsin.15416.15416.3	C:\Users\nichollass\Desktop\2023_November_Tpo_receptor\Trypsin_HCD\20231107_NSco_7546_Receptor_Trypsin\interact.pep.xml	NVSLNQTLIQR	N[3051]VSLNQTLIQR	FPIHIWVK.NVSLNQTLIQR.VIFVDSVG	K	V	11	3	2983.59	4222.79	4222.79	1408.6	1408.6	4221.79	1408.27	0.9984	0.152318	8.769	0	0.9977	2	0	113	123	0	1N(2937.0777)	HexNAc(6)Hex(7)Fuc(4) % 2937.0777	-7.28	0.020035149384885764	nVSLnQTLIQR	8.76955	8.76955	0	TRUE	IPI:Tpo|Tpo:P00001|Tpo	IPI:Tpo|Tpo:P00001|Tpo	IPI:Tpo|Tpo:P00001|Tpo		IPI:Tpo|Tpo:P00001|Tpo
20231107_NSco-7546_Receptor_Trypsin.15422.15422.2	C:\Users\nichollass\Desktop\2023_November_Tpo_receptor\Trypsin_HCD\20231107_NSco_7546_Receptor_Trypsin\interact.pep.xml	NVSLNQTLIQR	N[2102]VSLNQTLIQR	FPIHIWVK.NVSLNQTLIQR.VIFVDSVG	K	V	11	2	2984.28	3272.45	3272.45	1637.23	1637.23	3272.43	1637.22	0.0219	0.00760326	9.976	0	0.9999	2	0	113	123	0	1N(1987.7138)	HexNAc(5)Hex(6) % 1987.7138	-5.3	0.012126865671641791	nVSLNQTLIQR	9.97698	9.97698	0	TRUE	IPI:Tpo|Tpo:P00001|Tpo	IPI:Tpo|Tpo:P00001|Tpo	IPI:Tpo|Tpo:P00001|Tpo		IPI:Tpo|Tpo:P00001|Tpo
20231107_NSco-7546_Receptor_Trypsin.15426.15426.2	C:\Users\nichollass\Desktop\2023_November_Tpo_receptor\Trypsin_HCD\20231107_NSco_7546_Receptor_Trypsin\interact.pep.xml	NVSLNQTLIQR	N[2102]VSLNQTLIQR	FPIHIWVK.NVSLNQTLIQR.VIFVDSVG	K	V	11	2	2985.91	3272.45	3272.45	1637.23	1637.23	3272.43	1637.22	0.0219	0.00228823	12.062	0	1	2	0	113	123	0	1N(1987.7138)	HexNAc(5)Hex(6) % 1987.7138	-5.3	0.012126865671641791	nVSLNQTLIQR	12.0621	12.0621	0	TRUE	IPI:Tpo|Tpo:P00001|Tpo	IPI:Tpo|Tpo:P00001|Tpo	IPI:Tpo|Tpo:P00001|Tpo		IPI:Tpo|Tpo:P00001|Tpo
20231107_NSco-7546_Receptor_Trypsin.15543.15543.2	C:\Users\nichollass\Desktop\2023_November_Tpo_receptor\Trypsin_HCD\20231107_NSco_7546_Receptor_Trypsin\interact.pep.xml	QGVDADINGLR		FEMEQNIR.QGVDADINGLR.QVIDNITM	R	Q	11	2	3007.09	1156.58	1156.58	579.299	579.299	1156.58	579.299	0.0003	2.83955e-07	27.687	10.281	1	2	0	251	261	0								0	TRUE	sp|P35527|K1C9_HUMAN	P35527	K1C9_HUMAN	KRT9	Keratin, type I cytoskeletal 9
20231107_NSco-7546_Receptor_Trypsin.15574.15574.2	C:\Users\nichollass\Desktop\2023_November_Tpo_receptor\Trypsin_HCD\20231107_NSco_7546_Receptor_Trypsin\interact.pep.xml	NVSLNQTLIQR	N[2143]VSLNQTLIQR	FPIHIWVK.NVSLNQTLIQR.VIFVDSVG	K	V	11	2	3012.58	3313.47	3313.48	1657.74	1657.75	3313.46	1657.74	0.0237	0.00885625	9.711	0	0.931	2	0	113	123	0	1N(2028.7405)	HexNAc(6)Hex(5) % 2028.7405	-3.77	0.00368732	nVSLNQTLIQR	9.71165	9.71165	0	TRUE	IPI:Tpo|Tpo:P00001|Tpo	IPI:Tpo|Tpo:P00001|Tpo	IPI:Tpo|Tpo:P00001|Tpo		IPI:Tpo|Tpo:P00001|Tpo
20231107_NSco-7546_Receptor_Trypsin.15588.15588.3	C:\Users\nichollass\Desktop\2023_November_Tpo_receptor\Trypsin_HCD\20231107_NSco_7546_Receptor_Trypsin\interact.pep.xml	FASFIDKVR		QIKSINNQ.FASFIDKVR.FIEQQNQV	Q	F	9	3	3014.81	1081.59	1081.59	361.538	361.538	1081.59	361.538	0	0.00565588	15.49	8.338	0.5081	1	1	191	199	0								0	FALSE	sp|P04264|K2C1_HUMAN	P04264	K2C1_HUMAN	KRT1	Keratin, type II cytoskeletal 1	KRT2, KRT84	sp|P35908|K22E_HUMAN, sp|Q9NSB2|KRT84_HUMAN
20231107_NSco-7546_Receptor_Trypsin.15646.15646.2	C:\Users\nichollass\Desktop\2023_November_Tpo_receptor\Trypsin_HCD\20231107_NSco_7546_Receptor_Trypsin\interact.pep.xml	YLDGLTAER		GYIDSIKR.YLDGLTAER.TSQNSEIN	R	T	9	2	3024.27	1036.52	1036.52	519.267	519.267	1036.52	519.267	0.0002	0.000147401	19.826	3.865	0.9997	2	0	239	247	0								0	TRUE	sp|P35908|K22E_HUMAN	P35908	K22E_HUMAN	KRT2	Keratin, type II cytoskeletal 2 epidermal
20231107_NSco-7546_Receptor_Trypsin.15663.15663.3	C:\Users\nichollass\Desktop\2023_November_Tpo_receptor\Trypsin_HCD\20231107_NSco_7546_Receptor_Trypsin\interact.pep.xml	NVSLNQTLIQR	N[2889]VSLNQTLIQR	FPIHIWVK.NVSLNQTLIQR.VIFVDSVG	K	V	11	3	3027.88	4059.75	4059.74	1354.26	1354.25	4059.74	1354.25	0.0004	0.226595	8.079	0	0.4302	2	0	113	123	0	1N(2775.0249)	HexNAc(6)Hex(6)Fuc(4) % 2775.0249	-4.28	0.00462695	nVSLnQTLIQR	8.07957	8.07957	0	TRUE	IPI:Tpo|Tpo:P00001|Tpo	IPI:Tpo|Tpo:P00001|Tpo	IPI:Tpo|Tpo:P00001|Tpo		IPI:Tpo|Tpo:P00001|Tpo
20231107_NSco-7546_Receptor_Trypsin.15667.15667.3	C:\Users\nichollass\Desktop\2023_November_Tpo_receptor\Trypsin_HCD\20231107_NSco_7546_Receptor_Trypsin\interact.pep.xml	NVSLNQTLIQR	NVSLN[2889]QTLIQR	FPIHIWVK.NVSLNQTLIQR.VIFVDSVG	K	V	11	3	3029.32	4059.75	4059.74	1354.26	1354.25	4059.74	1354.25	0.0004	3.01822e-05	23.581	6.253	1	2	0	113	123	0	5N(2775.0249)	HexNAc(6)Hex(6)Fuc(4) % 2775.0249	-4.29	0.00462695	NVSLnQTLIQR	23.5813	23.5813	0	TRUE	IPI:Tpo|Tpo:P00001|Tpo	IPI:Tpo|Tpo:P00001|Tpo	IPI:Tpo|Tpo:P00001|Tpo		IPI:Tpo|Tpo:P00001|Tpo
20231107_NSco-7546_Receptor_Trypsin.15681.15681.3	C:\Users\nichollass\Desktop\2023_November_Tpo_receptor\Trypsin_HCD\20231107_NSco_7546_Receptor_Trypsin\interact.pep.xml	NVSLNQTLIQR	N[2832]VSLNQTLIQR	FPIHIWVK.NVSLNQTLIQR.VIFVDSVG	K	V	11	3	3032.05	4002.72	4002.72	1335.25	1335.25	4002.69	1335.24	0.0319	0.00247457	11.926	0	0.9974	2	0	113	123	0	1N(2717.9783)	HexNAc(7)Hex(8) % 2717.9783	-4.16	0.00462695	nVSLnQTLIQR	11.9266	11.9266	0	TRUE	IPI:Tpo|Tpo:P00001|Tpo	IPI:Tpo|Tpo:P00001|Tpo	IPI:Tpo|Tpo:P00001|Tpo		IPI:Tpo|Tpo:P00001|Tpo
20231107_NSco-7546_Receptor_Trypsin.15684.15684.3	C:\Users\nichollass\Desktop\2023_November_Tpo_receptor\Trypsin_HCD\20231107_NSco_7546_Receptor_Trypsin\interact.pep.xml	NVSLNQTLIQR	NVSLN[2832]QTLIQR	FPIHIWVK.NVSLNQTLIQR.VIFVDSVG	K	V	11	3	3032.96	4002.72	4002.72	1335.25	1335.25	4002.69	1335.24	0.0319	0.464783	6.831	0	0.5359	2	0	113	123	0	5N(2717.9783)	HexNAc(7)Hex(8) % 2717.9783	-4.71	0.00809935	NVSLnQTLIQR	6.83139	6.83139	0	TRUE	IPI:Tpo|Tpo:P00001|Tpo	IPI:Tpo|Tpo:P00001|Tpo	IPI:Tpo|Tpo:P00001|Tpo		IPI:Tpo|Tpo:P00001|Tpo
20231107_NSco-7546_Receptor_Trypsin.15685.15685.3	C:\Users\nichollass\Desktop\2023_November_Tpo_receptor\Trypsin_HCD\20231107_NSco_7546_Receptor_Trypsin\interact.pep.xml	NVSLNQTLIQR	NVSLN[2832]QTLIQR	FPIHIWVK.NVSLNQTLIQR.VIFVDSVG	K	V	11	3	3033.5	4002.72	4002.72	1335.25	1335.25	4002.69	1335.24	0.0319	1.83865e-05	24.442	6.519	1	2	0	113	123	0	5N(2717.9783)	HexNAc(7)Hex(8) % 2717.9783	-2.87	0.00187617	NVSLnQTLIQR	24.443	24.443	0	TRUE	IPI:Tpo|Tpo:P00001|Tpo	IPI:Tpo|Tpo:P00001|Tpo	IPI:Tpo|Tpo:P00001|Tpo		IPI:Tpo|Tpo:P00001|Tpo
20231107_NSco-7546_Receptor_Trypsin.15722.15722.3	C:\Users\nichollass\Desktop\2023_November_Tpo_receptor\Trypsin_HCD\20231107_NSco_7546_Receptor_Trypsin\interact.pep.xml	NVSLNQTLIQR	N[2581]VSLNQTLIQR	FPIHIWVK.NVSLNQTLIQR.VIFVDSVG	K	V	11	3	3040.03	3751.64	3751.63	1251.55	1251.55	3751.63	1251.55	0.0018	6.7414e-07	26.185	0	1	2	0	113	123	0	1N(2466.9142)	HexNAc(6)Hex(5)Fuc(3) % 2466.9142	-4.67	0.00652529	NVSLNQTLIQR	25.0513	26.1859	0	TRUE	IPI:Tpo|Tpo:P00001|Tpo	IPI:Tpo|Tpo:P00001|Tpo	IPI:Tpo|Tpo:P00001|Tpo		IPI:Tpo|Tpo:P00001|Tpo
20231107_NSco-7546_Receptor_Trypsin.15726.15726.3	C:\Users\nichollass\Desktop\2023_November_Tpo_receptor\Trypsin_HCD\20231107_NSco_7546_Receptor_Trypsin\interact.pep.xml	NVSLNQTLIQR	N[2581]VSLNQTLIQR	FPIHIWVK.NVSLNQTLIQR.VIFVDSVG	K	V	11	3	3041.5	3751.64	3751.63	1251.55	1251.55	3751.63	1251.55	0.0018	4.9488e-09	34.722	0	1	2	0	113	123	0	1N(2466.9142)	HexNAc(6)Hex(5)Fuc(3) % 2466.9142	-4.18	0.00462695	NVSLNQTLIQR	29.9402	34.7225	0	TRUE	IPI:Tpo|Tpo:P00001|Tpo	IPI:Tpo|Tpo:P00001|Tpo	IPI:Tpo|Tpo:P00001|Tpo		IPI:Tpo|Tpo:P00001|Tpo
20231107_NSco-7546_Receptor_Trypsin.15738.15738.3	C:\Users\nichollass\Desktop\2023_November_Tpo_receptor\Trypsin_HCD\20231107_NSco_7546_Receptor_Trypsin\interact.pep.xml	NVSLNQTLIQR	N[2540]VSLNQTLIQR	FPIHIWVK.NVSLNQTLIQR.VIFVDSVG	K	V	11	3	3043.95	3710.59	3710.61	1237.87	1237.88	3710.6	1237.87	0.005	4.94595e-07	26.723	6.04	1	2	0	113	123	0	1N(2425.8875)	HexNAc(5)Hex(6)Fuc(3) % 2425.8875	-5.71	0.014834205933682374	NVSLNQTLIQR	25.3567	26.7236	0	TRUE	IPI:Tpo|Tpo:P00001|Tpo	IPI:Tpo|Tpo:P00001|Tpo	IPI:Tpo|Tpo:P00001|Tpo		IPI:Tpo|Tpo:P00001|Tpo
20231107_NSco-7546_Receptor_Trypsin.15739.15739.3	C:\Users\nichollass\Desktop\2023_November_Tpo_receptor\Trypsin_HCD\20231107_NSco_7546_Receptor_Trypsin\interact.pep.xml	CEEEEPRPGSQPALVSR	CEEEEPRPGSQPALVSR	DRDPTWEK.CEEEEPRPGSQPALVSR.CHFKSRND	K	C	17	3	3044.04	1939.91	1939.91	647.643	647.643	1939.91	647.643	0.0008	4.632e-11	42.837	0	1	2	1	326	342	0	1C(57.0214)							0	TRUE	IPI:Tpo|Tpo:P00001|Tpo	IPI:Tpo|Tpo:P00001|Tpo	IPI:Tpo|Tpo:P00001|Tpo		IPI:Tpo|Tpo:P00001|Tpo
20231107_NSco-7546_Receptor_Trypsin.15740.15740.3	C:\Users\nichollass\Desktop\2023_November_Tpo_receptor\Trypsin_HCD\20231107_NSco_7546_Receptor_Trypsin\interact.pep.xml	NVSLNQTLIQR	NVSLN[2686]QTLIQR	FPIHIWVK.NVSLNQTLIQR.VIFVDSVG	K	V	11	3	3044.17	3856.66	3856.66	1286.56	1286.56	3856.66	1286.56	0.0043	6.71042e-06	24.193	5.998	1	2	0	113	123	0	5N(2571.9454)	HexNAc(5)Hex(6)Fuc(4) % 2571.9454	-6.11	0.016908212560386472	NVSLnQTLIQR	24.1939	24.1939	0	TRUE	IPI:Tpo|Tpo:P00001|Tpo	IPI:Tpo|Tpo:P00001|Tpo	IPI:Tpo|Tpo:P00001|Tpo		IPI:Tpo|Tpo:P00001|Tpo
20231107_NSco-7546_Receptor_Trypsin.15741.15741.3	C:\Users\nichollass\Desktop\2023_November_Tpo_receptor\Trypsin_HCD\20231107_NSco_7546_Receptor_Trypsin\interact.pep.xml	NVSLNQTLIQR	N[2540]VSLNQTLIQR	FPIHIWVK.NVSLNQTLIQR.VIFVDSVG	K	V	11	3	3044.31	3710.59	3710.61	1237.87	1237.88	3710.6	1237.87	0.005	0.0917804	8.649	0	0.8608	2	0	113	123	0	1N(2425.8875)	HexNAc(5)Hex(6)Fuc(3) % 2425.8875	-4.29	0.00462695	nVSLnQTLIQR	8.64913	8.64913	0	TRUE	IPI:Tpo|Tpo:P00001|Tpo	IPI:Tpo|Tpo:P00001|Tpo	IPI:Tpo|Tpo:P00001|Tpo		IPI:Tpo|Tpo:P00001|Tpo
20231107_NSco-7546_Receptor_Trypsin.15742.15742.3	C:\Users\nichollass\Desktop\2023_November_Tpo_receptor\Trypsin_HCD\20231107_NSco_7546_Receptor_Trypsin\interact.pep.xml	NVSLNQTLIQR	N[2540]VSLNQTLIQR	FPIHIWVK.NVSLNQTLIQR.VIFVDSVG	K	V	11	3	3044.84	3710.59	3710.61	1237.87	1237.88	3710.6	1237.87	0.005	1.05682e-08	33.404	6.468	1	2	0	113	123	0	1N(2425.8875)	HexNAc(5)Hex(6)Fuc(3) % 2425.8875	-5.2	0.011510791366906475	NVSLNQTLIQR	29.2389	33.4046	0	TRUE	IPI:Tpo|Tpo:P00001|Tpo	IPI:Tpo|Tpo:P00001|Tpo	IPI:Tpo|Tpo:P00001|Tpo		IPI:Tpo|Tpo:P00001|Tpo
20231107_NSco-7546_Receptor_Trypsin.15743.15743.3	C:\Users\nichollass\Desktop\2023_November_Tpo_receptor\Trypsin_HCD\20231107_NSco_7546_Receptor_Trypsin\interact.pep.xml	NVSLNQTLIQR	N[2686]VSLNQTLIQR	FPIHIWVK.NVSLNQTLIQR.VIFVDSVG	K	V	11	3	3045.08	3856.66	3856.66	1286.56	1286.56	3856.66	1286.56	0.0043	0.0155596	8.732	0	0.9923	2	0	113	123	0	1N(2571.9454)	HexNAc(5)Hex(6)Fuc(4) % 2571.9454	-4.74	0.0089192	nVSLnQTLIQR	8.73249	8.73249	0	TRUE	IPI:Tpo|Tpo:P00001|Tpo	IPI:Tpo|Tpo:P00001|Tpo	IPI:Tpo|Tpo:P00001|Tpo		IPI:Tpo|Tpo:P00001|Tpo
20231107_NSco-7546_Receptor_Trypsin.15744.15744.3	C:\Users\nichollass\Desktop\2023_November_Tpo_receptor\Trypsin_HCD\20231107_NSco_7546_Receptor_Trypsin\interact.pep.xml	NVSLNQTLIQR	N[2686]VSLNQTLIQR	FPIHIWVK.NVSLNQTLIQR.VIFVDSVG	K	V	11	3	3045.61	3856.66	3856.66	1286.56	1286.56	3856.66	1286.56	0.0043	2.86418e-08	31.672	6.614	1	2	0	113	123	0	1N(2571.9454)	HexNAc(5)Hex(6)Fuc(4) % 2571.9454	-5.81	0.016149596260093498	NVSLNQTLIQR	27.9983	31.6722	0	TRUE	IPI:Tpo|Tpo:P00001|Tpo	IPI:Tpo|Tpo:P00001|Tpo	IPI:Tpo|Tpo:P00001|Tpo		IPI:Tpo|Tpo:P00001|Tpo
20231107_NSco-7546_Receptor_Trypsin.15852.15852.4	C:\Users\nichollass\Desktop\2023_November_Tpo_receptor\Trypsin_HCD\20231107_NSco_7546_Receptor_Trypsin\interact.pep.xml	NVSLNQTLIQR	NVSLN[2658]QTLIQR	FPIHIWVK.NVSLNQTLIQR.VIFVDSVG	K	V	11	4	3068.09	3830.6	3830.6	958.656	958.658	3828.57	958.149	2.0359	0.237958	3.994	0	0.9989	2	0	113	123	0	5N(2543.8527)	HexNAc(4)Hex(5)NeuGc(3) % 2543.8527	-12.95	0.023464032108675516	NVSLnQTLIQR	3.9945	3.9945	0	TRUE	IPI:Tpo|Tpo:P00001|Tpo	IPI:Tpo|Tpo:P00001|Tpo	IPI:Tpo|Tpo:P00001|Tpo		IPI:Tpo|Tpo:P00001|Tpo
20231107_NSco-7546_Receptor_Trypsin.15855.15855.4	C:\Users\nichollass\Desktop\2023_November_Tpo_receptor\Trypsin_HCD\20231107_NSco_7546_Receptor_Trypsin\interact.pep.xml	NVSLNQTLIQR	NVSLN[2660]QTLIQR	FPIHIWVK.NVSLNQTLIQR.VIFVDSVG	K	V	11	4	3068.77	3830.6	3830.6	958.656	958.658	3830.61	958.659	-0.0048	0.0037627	14.198	0	0.9999	2	0	113	123	0	5N(2545.8934)	HexNAc(4)Hex(8)Fuc(1)NeuAc(1) % 2545.8934	-9.09	0.023464032108675516	NVSLnQTLIQR	14.199	14.199	0	TRUE	IPI:Tpo|Tpo:P00001|Tpo	IPI:Tpo|Tpo:P00001|Tpo	IPI:Tpo|Tpo:P00001|Tpo		IPI:Tpo|Tpo:P00001|Tpo
20231107_NSco-7546_Receptor_Trypsin.15879.15879.4	C:\Users\nichollass\Desktop\2023_November_Tpo_receptor\Trypsin_HCD\20231107_NSco_7546_Receptor_Trypsin\interact.pep.xml	NVSLNQTLIQR	N[2660]VSLNQTLIQR	FPIHIWVK.NVSLNQTLIQR.VIFVDSVG	K	V	11	4	3073.55	3831.6	3831.6	958.906	958.908	3830.61	958.659	0.9962	0.0662979	6.214	0	0.9997	2	0	113	123	0	1N(2545.8934)	HexNAc(4)Hex(8)Fuc(1)NeuAc(1) % 2545.8934	-12.67	0.023464032108675516	NVSLNQTLIQR	4.64052	6.21455	0	TRUE	IPI:Tpo|Tpo:P00001|Tpo	IPI:Tpo|Tpo:P00001|Tpo	IPI:Tpo|Tpo:P00001|Tpo		IPI:Tpo|Tpo:P00001|Tpo
20231107_NSco-7546_Receptor_Trypsin.15883.15883.4	C:\Users\nichollass\Desktop\2023_November_Tpo_receptor\Trypsin_HCD\20231107_NSco_7546_Receptor_Trypsin\interact.pep.xml	NVSLNQTLIQR	NVSLN[2660]QTLIQR	FPIHIWVK.NVSLNQTLIQR.VIFVDSVG	K	V	11	4	3074.83	3831.6	3831.6	958.906	958.908	3830.61	958.659	0.9962	0.00304965	14.563	0	0.9999	2	0	113	123	0	5N(2545.8934)	HexNAc(4)Hex(8)Fuc(1)NeuAc(1) % 2545.8934	-12.39	0.023464032108675516	NVSLnQTLIQR	14.5631	14.5631	0	TRUE	IPI:Tpo|Tpo:P00001|Tpo	IPI:Tpo|Tpo:P00001|Tpo	IPI:Tpo|Tpo:P00001|Tpo		IPI:Tpo|Tpo:P00001|Tpo
20231107_NSco-7546_Receptor_Trypsin.16079.16079.3	C:\Users\nichollass\Desktop\2023_November_Tpo_receptor\Trypsin_HCD\20231107_NSco_7546_Receptor_Trypsin\interact.pep.xml	CEEEEPRPGSQPALVSR	CEEEEPRPGSQPALVSR	DRDPTWEK.CEEEEPRPGSQPALVSR.CHFKSRND	K	C	17	3	3115.81	1939.91	1939.91	647.643	647.643	1939.91	647.643	0.0003	1.70903e-09	36.569	0	1	2	1	326	342	0	1C(57.0214)							0	TRUE	IPI:Tpo|Tpo:P00001|Tpo	IPI:Tpo|Tpo:P00001|Tpo	IPI:Tpo|Tpo:P00001|Tpo		IPI:Tpo|Tpo:P00001|Tpo
20231107_NSco-7546_Receptor_Trypsin.16096.16096.3	C:\Users\nichollass\Desktop\2023_November_Tpo_receptor\Trypsin_HCD\20231107_NSco_7546_Receptor_Trypsin\interact.pep.xml	NVSLNQTLIQR	N[2216]VSLNQTLIQR	FPIHIWVK.NVSLNQTLIQR.VIFVDSVG	K	V	11	3	3118.77	3386.5	3386.5	1129.84	1129.84	3386.5	1129.84	0.0022	1.54526e-06	24.744	5.937	1	2	0	113	123	0	1N(2101.7819)	HexNAc(5)Hex(4)Fuc(3) % 2101.7819	-3.59	0.00368732	NVSLNQTLIQR	22.6202	24.7448	0	TRUE	IPI:Tpo|Tpo:P00001|Tpo	IPI:Tpo|Tpo:P00001|Tpo	IPI:Tpo|Tpo:P00001|Tpo		IPI:Tpo|Tpo:P00001|Tpo
20231107_NSco-7546_Receptor_Trypsin.16098.16098.3	C:\Users\nichollass\Desktop\2023_November_Tpo_receptor\Trypsin_HCD\20231107_NSco_7546_Receptor_Trypsin\interact.pep.xml	NVSLNQTLIQR	NVSLN[2257]QTLIQR	FPIHIWVK.NVSLNQTLIQR.VIFVDSVG	K	V	11	3	3118.93	3427.52	3427.53	1143.51	1143.52	3427.52	1143.52	0.002	1.29718e-05	21.048	0	1	2	0	113	123	0	5N(2142.8085)	HexNAc(6)Hex(3)Fuc(3) % 2142.8085	-3.96	0.00462695	NVSLnQTLIQR	21.0486	21.0486	0	TRUE	IPI:Tpo|Tpo:P00001|Tpo	IPI:Tpo|Tpo:P00001|Tpo	IPI:Tpo|Tpo:P00001|Tpo		IPI:Tpo|Tpo:P00001|Tpo
20231107_NSco-7546_Receptor_Trypsin.16099.16099.3	C:\Users\nichollass\Desktop\2023_November_Tpo_receptor\Trypsin_HCD\20231107_NSco_7546_Receptor_Trypsin\interact.pep.xml	NVSLNQTLIQR	NVSLN[2216]QTLIQR	FPIHIWVK.NVSLNQTLIQR.VIFVDSVG	K	V	11	3	3119.05	3386.5	3386.5	1129.84	1129.84	3386.5	1129.84	0.0022	0.0211714	8.197	0	0.9962	2	0	113	123	0	5N(2101.7819)	HexNAc(5)Hex(4)Fuc(3) % 2101.7819	-0.37	0	NVSLnQTLIQR	8.19739	8.19739	0	TRUE	IPI:Tpo|Tpo:P00001|Tpo	IPI:Tpo|Tpo:P00001|Tpo	IPI:Tpo|Tpo:P00001|Tpo		IPI:Tpo|Tpo:P00001|Tpo
20231107_NSco-7546_Receptor_Trypsin.16100.16100.3	C:\Users\nichollass\Desktop\2023_November_Tpo_receptor\Trypsin_HCD\20231107_NSco_7546_Receptor_Trypsin\interact.pep.xml	NVSLNQTLIQR	N[2216]VSLNQTLIQR	FPIHIWVK.NVSLNQTLIQR.VIFVDSVG	K	V	11	3	3119.47	3386.5	3386.5	1129.84	1129.84	3386.5	1129.84	0.0022	7.90678e-07	25.908	5.734	1	2	0	113	123	0	1N(2101.7819)	HexNAc(5)Hex(4)Fuc(3) % 2101.7819	-3.75	0.00368732	NVSLNQTLIQR	22.4429	25.9086	0	TRUE	IPI:Tpo|Tpo:P00001|Tpo	IPI:Tpo|Tpo:P00001|Tpo	IPI:Tpo|Tpo:P00001|Tpo		IPI:Tpo|Tpo:P00001|Tpo
20231107_NSco-7546_Receptor_Trypsin.16102.16102.3	C:\Users\nichollass\Desktop\2023_November_Tpo_receptor\Trypsin_HCD\20231107_NSco_7546_Receptor_Trypsin\interact.pep.xml	NVSLNQTLIQR	N[2257]VSLNQTLIQR	FPIHIWVK.NVSLNQTLIQR.VIFVDSVG	K	V	11	3	3119.96	3427.52	3427.53	1143.51	1143.52	3427.52	1143.52	0.002	7.15319e-07	26.082	0	1	2	0	113	123	0	1N(2142.8085)	HexNAc(6)Hex(3)Fuc(3) % 2142.8085	-2.97	0.00187617	NVSLNQTLIQR	24.5705	26.0821	0	TRUE	IPI:Tpo|Tpo:P00001|Tpo	IPI:Tpo|Tpo:P00001|Tpo	IPI:Tpo|Tpo:P00001|Tpo		IPI:Tpo|Tpo:P00001|Tpo
20231107_NSco-7546_Receptor_Trypsin.16107.16107.3	C:\Users\nichollass\Desktop\2023_November_Tpo_receptor\Trypsin_HCD\20231107_NSco_7546_Receptor_Trypsin\interact.pep.xml	NVSLNQTLIQR	N[2070]VSLNQTLIQR	FPIHIWVK.NVSLNQTLIQR.VIFVDSVG	K	V	11	3	3120.44	3240.44	3240.44	1081.15	1081.15	3240.44	1081.15	-0.0018	1.9487e-10	40.341	0	1	2	0	113	123	0	1N(1955.7240)	HexNAc(5)Hex(4)Fuc(2) % 1955.7240	-2.49	0.00116822	NVSLNQTLIQR	32.9722	40.3419	0	TRUE	IPI:Tpo|Tpo:P00001|Tpo	IPI:Tpo|Tpo:P00001|Tpo	IPI:Tpo|Tpo:P00001|Tpo		IPI:Tpo|Tpo:P00001|Tpo
20231107_NSco-7546_Receptor_Trypsin.16108.16108.3	C:\Users\nichollass\Desktop\2023_November_Tpo_receptor\Trypsin_HCD\20231107_NSco_7546_Receptor_Trypsin\interact.pep.xml	NVSLNQTLIQR	NVSLN[2273]QTLIQR	FPIHIWVK.NVSLNQTLIQR.VIFVDSVG	K	V	11	3	3120.57	3444.53	3444.54	1149.18	1149.19	3443.52	1148.85	1.0261	5.96005e-05	18.399	0	1	2	0	113	123	0	5N(2158.8034)	HexNAc(6)Hex(4)Fuc(2) % 2158.8034	-6.25	0.0176332	NVSLnQTLIQR	18.3997	18.3997	0	TRUE	IPI:Tpo|Tpo:P00001|Tpo	IPI:Tpo|Tpo:P00001|Tpo	IPI:Tpo|Tpo:P00001|Tpo		IPI:Tpo|Tpo:P00001|Tpo
20231107_NSco-7546_Receptor_Trypsin.16111.16111.3	C:\Users\nichollass\Desktop\2023_November_Tpo_receptor\Trypsin_HCD\20231107_NSco_7546_Receptor_Trypsin\interact.pep.xml	NVSLNQTLIQR	NVSLN[2070]QTLIQR	FPIHIWVK.NVSLNQTLIQR.VIFVDSVG	K	V	11	3	3121.25	3240.44	3240.44	1081.15	1081.15	3240.44	1081.15	-0.0018	2.71644e-05	19.764	0	1	2	0	113	123	0	5N(1955.7240)	HexNAc(5)Hex(4)Fuc(2) % 1955.7240	-0.97	0	NVSLnQTLIQR	19.7641	19.7641	0	TRUE	IPI:Tpo|Tpo:P00001|Tpo	IPI:Tpo|Tpo:P00001|Tpo	IPI:Tpo|Tpo:P00001|Tpo		IPI:Tpo|Tpo:P00001|Tpo
20231107_NSco-7546_Receptor_Trypsin.16112.16112.3	C:\Users\nichollass\Desktop\2023_November_Tpo_receptor\Trypsin_HCD\20231107_NSco_7546_Receptor_Trypsin\interact.pep.xml	NVSLNQTLIQR	N[2070]VSLNQTLIQR	FPIHIWVK.NVSLNQTLIQR.VIFVDSVG	K	V	11	3	3121.64	3240.44	3240.44	1081.15	1081.15	3240.44	1081.15	-0.0018	3.93324e-07	27.121	0	1	2	0	113	123	0	1N(1955.7240)	HexNAc(5)Hex(4)Fuc(2) % 1955.7240	-2.66	0.00116822	NVSLNQTLIQR	24.5961	27.1213	0	TRUE	IPI:Tpo|Tpo:P00001|Tpo	IPI:Tpo|Tpo:P00001|Tpo	IPI:Tpo|Tpo:P00001|Tpo		IPI:Tpo|Tpo:P00001|Tpo
20231107_NSco-7546_Receptor_Trypsin.16114.16114.3	C:\Users\nichollass\Desktop\2023_November_Tpo_receptor\Trypsin_HCD\20231107_NSco_7546_Receptor_Trypsin\interact.pep.xml	NVSLNQTLIQR	N[2273]VSLNQTLIQR	FPIHIWVK.NVSLNQTLIQR.VIFVDSVG	K	V	11	3	3122.15	3444.53	3444.54	1149.18	1149.19	3443.52	1148.85	1.0261	7.3918e-06	22.025	5.7	1	2	0	113	123	0	1N(2158.8034)	HexNAc(6)Hex(4)Fuc(2) % 2158.8034	-6.06	0.0168447	NVSLNQTLIQR	19.8133	22.0254	0	TRUE	IPI:Tpo|Tpo:P00001|Tpo	IPI:Tpo|Tpo:P00001|Tpo	IPI:Tpo|Tpo:P00001|Tpo		IPI:Tpo|Tpo:P00001|Tpo
20231107_NSco-7546_Receptor_Trypsin.16116.16116.2	C:\Users\nichollass\Desktop\2023_November_Tpo_receptor\Trypsin_HCD\20231107_NSco_7546_Receptor_Trypsin\interact.pep.xml	TNAENEFVTIK		YEDEINKR.TNAENEFVTIK.KDVDGAYM	R	K	11	2	3122.32	1264.63	1264.63	633.322	633.322	1264.63	633.322	-0.0014	5.89861e-07	31.417	0	1	2	0	278	288	0								0	TRUE	sp|P04264|K2C1_HUMAN	P04264	K2C1_HUMAN	KRT1	Keratin, type II cytoskeletal 1
20231107_NSco-7546_Receptor_Trypsin.16127.16127.3	C:\Users\nichollass\Desktop\2023_November_Tpo_receptor\Trypsin_HCD\20231107_NSco_7546_Receptor_Trypsin\interact.pep.xml	NVSLNQTLIQR	N[2029]VSLNQTLIQR	FPIHIWVK.NVSLNQTLIQR.VIFVDSVG	K	V	11	3	3124.79	3199.4	3199.41	1067.47	1067.48	3199.41	1067.48	-0.0038	3.55426e-08	33.297	0	1	2	0	113	123	0	1N(1914.6975)	HexNAc(4)Hex(5)Fuc(2) % 1914.6975	-3.96	0.00462695	NVSLNQTLIQR	27.8034	33.2979	0	TRUE	IPI:Tpo|Tpo:P00001|Tpo	IPI:Tpo|Tpo:P00001|Tpo	IPI:Tpo|Tpo:P00001|Tpo		IPI:Tpo|Tpo:P00001|Tpo
20231107_NSco-7546_Receptor_Trypsin.16128.16128.3	C:\Users\nichollass\Desktop\2023_November_Tpo_receptor\Trypsin_HCD\20231107_NSco_7546_Receptor_Trypsin\interact.pep.xml	NVSLNQTLIQR	NVSLN[2371]QTLIQR	FPIHIWVK.NVSLNQTLIQR.VIFVDSVG	K	V	11	3	3124.87	3541.56	3541.56	1181.53	1181.53	3541.57	1181.53	-0.0038	5.56225e-06	22.519	0	1	2	0	113	123	0	5N(2256.8514)	HexNAc(8)Hex(3)Fuc(1) % 2256.8514	-3.75	0.00368732	NVSLnQTLIQR	22.519	22.519	0	TRUE	IPI:Tpo|Tpo:P00001|Tpo	IPI:Tpo|Tpo:P00001|Tpo	IPI:Tpo|Tpo:P00001|Tpo		IPI:Tpo|Tpo:P00001|Tpo
20231107_NSco-7546_Receptor_Trypsin.16129.16129.3	C:\Users\nichollass\Desktop\2023_November_Tpo_receptor\Trypsin_HCD\20231107_NSco_7546_Receptor_Trypsin\interact.pep.xml	NVSLNQTLIQR	NVSLN[2273]QTLIQR	FPIHIWVK.NVSLNQTLIQR.VIFVDSVG	K	V	11	3	3124.95	3444.53	3444.54	1149.18	1149.19	3443.52	1148.85	1.0261	0.00218022	12.146	0	0.9973	2	0	113	123	0	5N(2158.8034)	HexNAc(6)Hex(4)Fuc(2) % 2158.8034	-6.25	0.0176332	NVSLnQTLIQR	12.1464	12.1464	0	TRUE	IPI:Tpo|Tpo:P00001|Tpo	IPI:Tpo|Tpo:P00001|Tpo	IPI:Tpo|Tpo:P00001|Tpo		IPI:Tpo|Tpo:P00001|Tpo
20231107_NSco-7546_Receptor_Trypsin.16130.16130.3	C:\Users\nichollass\Desktop\2023_November_Tpo_receptor\Trypsin_HCD\20231107_NSco_7546_Receptor_Trypsin\interact.pep.xml	NVSLNQTLIQR	NVSLN[2029]QTLIQR	FPIHIWVK.NVSLNQTLIQR.VIFVDSVG	K	V	11	3	3125.08	3199.4	3199.41	1067.47	1067.48	3199.41	1067.48	-0.0038	0.0167494	12.604	0	0.9999	2	0	113	123	0	5N(1914.6975)	HexNAc(4)Hex(5)Fuc(2) % 1914.6975	-1.56	0	NVSLnQTLIQR	12.6044	12.6044	0	TRUE	IPI:Tpo|Tpo:P00001|Tpo	IPI:Tpo|Tpo:P00001|Tpo	IPI:Tpo|Tpo:P00001|Tpo		IPI:Tpo|Tpo:P00001|Tpo
20231107_NSco-7546_Receptor_Trypsin.16131.16131.3	C:\Users\nichollass\Desktop\2023_November_Tpo_receptor\Trypsin_HCD\20231107_NSco_7546_Receptor_Trypsin\interact.pep.xml	NVSLNQTLIQR	N[2029]VSLNQTLIQR	FPIHIWVK.NVSLNQTLIQR.VIFVDSVG	K	V	11	3	3125.53	3199.4	3199.41	1067.47	1067.48	3199.41	1067.48	-0.0038	3.16592e-07	27.498	0	1	2	0	113	123	0	1N(1914.6975)	HexNAc(4)Hex(5)Fuc(2) % 1914.6975	-3.96	0.00462695	NVSLNQTLIQR	25.0143	27.498	0	TRUE	IPI:Tpo|Tpo:P00001|Tpo	IPI:Tpo|Tpo:P00001|Tpo	IPI:Tpo|Tpo:P00001|Tpo		IPI:Tpo|Tpo:P00001|Tpo
20231107_NSco-7546_Receptor_Trypsin.16133.16133.3	C:\Users\nichollass\Desktop\2023_November_Tpo_receptor\Trypsin_HCD\20231107_NSco_7546_Receptor_Trypsin\interact.pep.xml	NVSLNQTLIQR	N[2371]VSLNQTLIQR	FPIHIWVK.NVSLNQTLIQR.VIFVDSVG	K	V	11	3	3126.1	3541.56	3541.56	1181.53	1181.53	3541.57	1181.53	-0.0038	4.23156e-08	30.994	0	1	2	0	113	123	0	1N(2256.8514)	HexNAc(8)Hex(3)Fuc(1) % 2256.8514	-3.57	0.00368732	NVSLNQTLIQR	26.8758	30.9947	0	TRUE	IPI:Tpo|Tpo:P00001|Tpo	IPI:Tpo|Tpo:P00001|Tpo	IPI:Tpo|Tpo:P00001|Tpo		IPI:Tpo|Tpo:P00001|Tpo
20231107_NSco-7546_Receptor_Trypsin.16135.16135.3	C:\Users\nichollass\Desktop\2023_November_Tpo_receptor\Trypsin_HCD\20231107_NSco_7546_Receptor_Trypsin\interact.pep.xml	NVSLNQTLIQR	N[2273]VSLNQTLIQR	FPIHIWVK.NVSLNQTLIQR.VIFVDSVG	K	V	11	3	3126.79	3444.53	3444.54	1149.18	1149.19	3443.52	1148.85	1.0261	9.9426e-07	25.51	5.859	1	2	0	113	123	0	1N(2158.8034)	HexNAc(6)Hex(4)Fuc(2) % 2158.8034	-6.25	0.0176332	NVSLNQTLIQR	22.2204	25.5107	0	TRUE	IPI:Tpo|Tpo:P00001|Tpo	IPI:Tpo|Tpo:P00001|Tpo	IPI:Tpo|Tpo:P00001|Tpo		IPI:Tpo|Tpo:P00001|Tpo
20231107_NSco-7546_Receptor_Trypsin.16144.16144.4	C:\Users\nichollass\Desktop\2023_November_Tpo_receptor\Trypsin_HCD\20231107_NSco_7546_Receptor_Trypsin\interact.pep.xml	LFFPLHLWVKNVSLNQTLIQR	LFFPLHLWVKNVSLN[3617]QTLIQR	FPAQDEVR.LFFPLHLWVKNVSLNQTLIQR.VIFVDSVG	R	V	21	4	3128.47	6068.69	6068.69	1518.18	1518.18	6068.71	1518.18	-0.0164	0.000536723	17.581	0	1	2	1	103	123	0	15N(3503.2485)	HexNAc(8)Hex(8)NeuAc(2) % 3503.2485	-14.12	0.023464032108675516	LFFPLHLWVKNVSLnQTLIQR	17.5811	13.9228	0	TRUE	IPI:Tpo|Tpo:P00001|Tpo	IPI:Tpo|Tpo:P00001|Tpo	IPI:Tpo|Tpo:P00001|Tpo		IPI:Tpo|Tpo:P00001|Tpo
20231107_NSco-7546_Receptor_Trypsin.16147.16147.4	C:\Users\nichollass\Desktop\2023_November_Tpo_receptor\Trypsin_HCD\20231107_NSco_7546_Receptor_Trypsin\interact.pep.xml	LFFPLHLWVKNVSLNQTLIQR	LFFPLHLWVKN[3615]VSLNQTLIQR	FPAQDEVR.LFFPLHLWVKNVSLNQTLIQR.VIFVDSVG	R	V	21	4	3129.15	6068.69	6068.69	1518.18	1518.18	6066.69	1517.68	1.9992	0.0991402	9.515	0	0.9989	2	1	103	123	0	11N(3501.2329)	HexNAc(6)Hex(6)Fuc(1)NeuAc(4) % 3501.2329	-14.79	0.023714197720973208	LFFPLHLWVKnVSLnQTLIQR	9.51522	7.74141	0	TRUE	IPI:Tpo|Tpo:P00001|Tpo	IPI:Tpo|Tpo:P00001|Tpo	IPI:Tpo|Tpo:P00001|Tpo		IPI:Tpo|Tpo:P00001|Tpo
20231107_NSco-7546_Receptor_Trypsin.16148.16148.4	C:\Users\nichollass\Desktop\2023_November_Tpo_receptor\Trypsin_HCD\20231107_NSco_7546_Receptor_Trypsin\interact.pep.xml	LFFPLHLWVKNVSLNQTLIQR	LFFPLHLWVKNVSLN[3617]QTLIQR	FPAQDEVR.LFFPLHLWVKNVSLNQTLIQR.VIFVDSVG	R	V	21	4	3129.57	6068.69	6068.69	1518.18	1518.18	6068.71	1518.18	-0.0164	0.000247885	19.923	3.759	1	2	1	103	123	0	15N(3503.2485)	HexNAc(8)Hex(8)NeuAc(2) % 3503.2485	-15.77	1	LFFPLHLWVKNVSLnQTLIQR	19.9235	16.3378	0	TRUE	IPI:Tpo|Tpo:P00001|Tpo	IPI:Tpo|Tpo:P00001|Tpo	IPI:Tpo|Tpo:P00001|Tpo		IPI:Tpo|Tpo:P00001|Tpo
20231107_NSco-7546_Receptor_Trypsin.16151.16151.2	C:\Users\nichollass\Desktop\2023_November_Tpo_receptor\Trypsin_HCD\20231107_NSco_7546_Receptor_Trypsin\interact.pep.xml	FLEQQNQVLQTK		ASFIDKVR.FLEQQNQVLQTK.WEIIQQVD	R	W	12	2	3129.85	1474.78	1474.78	738.396	738.397	1474.78	738.396	0.0015	1.88365e-08	36.4	0	1	2	0	200	211	0								0	FALSE	sp|P04264|K2C1_HUMAN	P04264	K2C1_HUMAN	KRT1	Keratin, type II cytoskeletal 1	KRT2	sp|P35908|K22E_HUMAN
20231107_NSco-7546_Receptor_Trypsin.16161.16161.4	C:\Users\nichollass\Desktop\2023_November_Tpo_receptor\Trypsin_HCD\20231107_NSco_7546_Receptor_Trypsin\interact.pep.xml	YVCQFPAQDEVRLFFPLHLWVKNVSLNQTLIQR	YVCQFPAQDEVRLFFPLHLWVKNVSLN[2578]QTLIQR	SVPTFGTR.YVCQFPAQDEVRLFFPLHLWVKNVSLNQTLIQR.VIFVDSVG	R	V	33	4	3131.74	6521.9	6521.9	1631.48	1631.48	6521.98	1631.5	-0.0787	0.00911486	14.661	0	0.9455	2	2	91	123	0	3C(57.0214), 27N(2463.8404)	HexNAc(2)Hex(10)Fuc(1)NeuAc(1) % 2463.8404	-16.11	0.023714197720973208	YVCQFPAQDEVRLFFPLHLWVKNVSLnQTLIQR	14.661	11.5242	0	TRUE	IPI:Tpo|Tpo:P00001|Tpo	IPI:Tpo|Tpo:P00001|Tpo	IPI:Tpo|Tpo:P00001|Tpo		IPI:Tpo|Tpo:P00001|Tpo
20231107_NSco-7546_Receptor_Trypsin.16165.16165.4	C:\Users\nichollass\Desktop\2023_November_Tpo_receptor\Trypsin_HCD\20231107_NSco_7546_Receptor_Trypsin\interact.pep.xml	YVCQFPAQDEVRLFFPLHLWVKNVSLNQTLIQR	YVCQFPAQDEVRLFFPLHLWVKNVSLN[2578]QTLIQR	SVPTFGTR.YVCQFPAQDEVRLFFPLHLWVKNVSLNQTLIQR.VIFVDSVG	R	V	33	4	3132.39	6521.9	6521.9	1631.48	1631.48	6521.98	1631.5	-0.0787	0.0020797	17.228	0	0.9895	2	2	91	123	0	3C(57.0214), 27N(2463.8404)	HexNAc(2)Hex(10)Fuc(1)NeuAc(1) % 2463.8404	-16.11	0.023714197720973208	YVCQFPAQDEVRLFFPLHLWVKNVSLnQTLIQR	17.229	13.9372	0	TRUE	IPI:Tpo|Tpo:P00001|Tpo	IPI:Tpo|Tpo:P00001|Tpo	IPI:Tpo|Tpo:P00001|Tpo		IPI:Tpo|Tpo:P00001|Tpo
20231107_NSco-7546_Receptor_Trypsin.16178.16178.3	C:\Users\nichollass\Desktop\2023_November_Tpo_receptor\Trypsin_HCD\20231107_NSco_7546_Receptor_Trypsin\interact.pep.xml	NVSLNQTLIQR	N[2111]VSLNQTLIQR	FPIHIWVK.NVSLNQTLIQR.VIFVDSVG	K	V	11	3	3134.78	3281.46	3281.46	1094.83	1094.83	3281.47	1094.83	-0.0022	5.84117e-07	26.434	0	1	2	0	113	123	0	1N(1996.7506)	HexNAc(6)Hex(3)Fuc(2) % 1996.7506	-3.8	0.00462695	NVSLNQTLIQR	21.9028	26.4346	0	TRUE	IPI:Tpo|Tpo:P00001|Tpo	IPI:Tpo|Tpo:P00001|Tpo	IPI:Tpo|Tpo:P00001|Tpo		IPI:Tpo|Tpo:P00001|Tpo
20231107_NSco-7546_Receptor_Trypsin.16182.16182.3	C:\Users\nichollass\Desktop\2023_November_Tpo_receptor\Trypsin_HCD\20231107_NSco_7546_Receptor_Trypsin\interact.pep.xml	NVSLNQTLIQR	N[2111]VSLNQTLIQR	FPIHIWVK.NVSLNQTLIQR.VIFVDSVG	K	V	11	3	3135.56	3281.46	3281.46	1094.83	1094.83	3281.47	1094.83	-0.0022	0.0215278	8.168	0	0.9999	2	0	113	123	0	1N(1996.7506)	HexNAc(6)Hex(3)Fuc(2) % 1996.7506	-1.83	0	nVSLnQTLIQR	8.16835	8.16835	0	TRUE	IPI:Tpo|Tpo:P00001|Tpo	IPI:Tpo|Tpo:P00001|Tpo	IPI:Tpo|Tpo:P00001|Tpo		IPI:Tpo|Tpo:P00001|Tpo
20231107_NSco-7546_Receptor_Trypsin.16183.16183.3	C:\Users\nichollass\Desktop\2023_November_Tpo_receptor\Trypsin_HCD\20231107_NSco_7546_Receptor_Trypsin\interact.pep.xml	NVSLNQTLIQR	N[2111]VSLNQTLIQR	FPIHIWVK.NVSLNQTLIQR.VIFVDSVG	K	V	11	3	3135.94	3281.46	3281.46	1094.83	1094.83	3281.47	1094.83	-0.0022	8.37047e-07	25.809	0	1	2	0	113	123	0	1N(1996.7506)	HexNAc(6)Hex(3)Fuc(2) % 1996.7506	-3.1	0.00187617	NVSLNQTLIQR	24.233	25.8095	0	TRUE	IPI:Tpo|Tpo:P00001|Tpo	IPI:Tpo|Tpo:P00001|Tpo	IPI:Tpo|Tpo:P00001|Tpo		IPI:Tpo|Tpo:P00001|Tpo
20231107_NSco-7546_Receptor_Trypsin.16186.16186.2	C:\Users\nichollass\Desktop\2023_November_Tpo_receptor\Trypsin_HCD\20231107_NSco_7546_Receptor_Trypsin\interact.pep.xml	YVCQFPAQDEVR	YVCQFPAQDEVR	SVPTFGTR.YVCQFPAQDEVR.LFFPIHIW	R	L	12	2	3136.14	1510.69	1510.69	756.351	756.351	1510.69	756.351	0.0001	5.36105e-09	34.583	2.925	1	2	0	91	102	0	3C(57.0214)							0	TRUE	IPI:Tpo|Tpo:P00001|Tpo	IPI:Tpo|Tpo:P00001|Tpo	IPI:Tpo|Tpo:P00001|Tpo		IPI:Tpo|Tpo:P00001|Tpo
20231107_NSco-7546_Receptor_Trypsin.16195.16195.3	C:\Users\nichollass\Desktop\2023_November_Tpo_receptor\Trypsin_HCD\20231107_NSco_7546_Receptor_Trypsin\interact.pep.xml	NVSLNQTLIQR	N[1851]VSLNQTLIQR	FPIHIWVK.NVSLNQTLIQR.VIFVDSVG	K	V	11	3	3137.33	3022.37	3022.38	1008.47	1008.47	3021.36	1008.13	1.0122	1.64437e-05	23.636	0	1	2	0	113	123	0	1N(1736.6497)	HexNAc(4)Hex(3)Fuc(3) % 1736.6497	-6.43	0.018309310479158552	NVSLNQTLIQR	19.9681	23.6361	0	TRUE	IPI:Tpo|Tpo:P00001|Tpo	IPI:Tpo|Tpo:P00001|Tpo	IPI:Tpo|Tpo:P00001|Tpo		IPI:Tpo|Tpo:P00001|Tpo
20231107_NSco-7546_Receptor_Trypsin.16200.16200.3	C:\Users\nichollass\Desktop\2023_November_Tpo_receptor\Trypsin_HCD\20231107_NSco_7546_Receptor_Trypsin\interact.pep.xml	NVSLNQTLIQR	NVSLN[1851]QTLIQR	FPIHIWVK.NVSLNQTLIQR.VIFVDSVG	K	V	11	3	3138.4	3022.37	3022.38	1008.47	1008.47	3021.36	1008.13	1.0122	0.00418553	11.013	0	0.9769	2	0	113	123	0	5N(1736.6497)	HexNAc(4)Hex(3)Fuc(3) % 1736.6497	-5.89	0.0168447	NVSLnQTLIQR	11.014	11.014	0	TRUE	IPI:Tpo|Tpo:P00001|Tpo	IPI:Tpo|Tpo:P00001|Tpo	IPI:Tpo|Tpo:P00001|Tpo		IPI:Tpo|Tpo:P00001|Tpo
20231107_NSco-7546_Receptor_Trypsin.16201.16201.3	C:\Users\nichollass\Desktop\2023_November_Tpo_receptor\Trypsin_HCD\20231107_NSco_7546_Receptor_Trypsin\interact.pep.xml	NVSLNQTLIQR	N[1851]VSLNQTLIQR	FPIHIWVK.NVSLNQTLIQR.VIFVDSVG	K	V	11	3	3138.84	3022.37	3022.38	1008.47	1008.47	3021.36	1008.13	1.0122	9.39723e-06	21.608	0	1	2	0	113	123	0	1N(1736.6497)	HexNAc(4)Hex(3)Fuc(3) % 1736.6497	-6.24	0.0176332	NVSLNQTLIQR	18.0501	21.608	0	TRUE	IPI:Tpo|Tpo:P00001|Tpo	IPI:Tpo|Tpo:P00001|Tpo	IPI:Tpo|Tpo:P00001|Tpo		IPI:Tpo|Tpo:P00001|Tpo
20231107_NSco-7546_Receptor_Trypsin.16203.16203.3	C:\Users\nichollass\Desktop\2023_November_Tpo_receptor\Trypsin_HCD\20231107_NSco_7546_Receptor_Trypsin\interact.pep.xml	NVSLNQTLIQR	NVSLN[2216]QTLIQR	FPIHIWVK.NVSLNQTLIQR.VIFVDSVG	K	V	11	3	3139.03	3387.49	3387.5	1130.17	1130.17	3386.5	1129.84	1.0047	0.000160232	16.681	0	1	2	0	113	123	0	5N(2101.7819)	HexNAc(5)Hex(4)Fuc(3) % 2101.7819	-3.76	0.00368732	NVSLnQTLIQR	16.6815	16.6815	0	TRUE	IPI:Tpo|Tpo:P00001|Tpo	IPI:Tpo|Tpo:P00001|Tpo	IPI:Tpo|Tpo:P00001|Tpo		IPI:Tpo|Tpo:P00001|Tpo
20231107_NSco-7546_Receptor_Trypsin.16206.16206.3	C:\Users\nichollass\Desktop\2023_November_Tpo_receptor\Trypsin_HCD\20231107_NSco_7546_Receptor_Trypsin\interact.pep.xml	NVSLNQTLIQR	N[2216]VSLNQTLIQR	FPIHIWVK.NVSLNQTLIQR.VIFVDSVG	K	V	11	3	3139.74	3387.49	3387.5	1130.17	1130.17	3386.5	1129.84	1.0047	1.43219e-05	20.876	0	1	2	0	113	123	0	1N(2101.7819)	HexNAc(5)Hex(4)Fuc(3) % 2101.7819	-3.83	0.00462695	NVSLNQTLIQR	19.9515	20.8761	0	TRUE	IPI:Tpo|Tpo:P00001|Tpo	IPI:Tpo|Tpo:P00001|Tpo	IPI:Tpo|Tpo:P00001|Tpo		IPI:Tpo|Tpo:P00001|Tpo
20231107_NSco-7546_Receptor_Trypsin.16213.16213.3	C:\Users\nichollass\Desktop\2023_November_Tpo_receptor\Trypsin_HCD\20231107_NSco_7546_Receptor_Trypsin\interact.pep.xml	NVSLNQTLIQR	NVSLN[2029]QTLIQR	FPIHIWVK.NVSLNQTLIQR.VIFVDSVG	K	V	11	3	3140.98	3200.4	3200.41	1067.81	1067.81	3199.41	1067.48	0.9994	0.000134586	16.984	0	1	2	0	113	123	0	5N(1914.6975)	HexNAc(4)Hex(5)Fuc(2) % 1914.6975	-4.14	0.00462695	NVSLnQTLIQR	16.9842	16.9842	0	TRUE	IPI:Tpo|Tpo:P00001|Tpo	IPI:Tpo|Tpo:P00001|Tpo	IPI:Tpo|Tpo:P00001|Tpo		IPI:Tpo|Tpo:P00001|Tpo
20231107_NSco-7546_Receptor_Trypsin.16219.16219.3	C:\Users\nichollass\Desktop\2023_November_Tpo_receptor\Trypsin_HCD\20231107_NSco_7546_Receptor_Trypsin\interact.pep.xml	NVSLNQTLIQR	N[2029]VSLNQTLIQR	FPIHIWVK.NVSLNQTLIQR.VIFVDSVG	K	V	11	3	3142.51	3200.4	3200.41	1067.81	1067.81	3199.41	1067.48	0.9994	5.13452e-05	21.658	0	1	2	0	113	123	0	1N(1914.6975)	HexNAc(4)Hex(5)Fuc(2) % 1914.6975	-4.83	0.0089192	NVSLNQTLIQR	20.1894	21.6584	0	TRUE	IPI:Tpo|Tpo:P00001|Tpo	IPI:Tpo|Tpo:P00001|Tpo	IPI:Tpo|Tpo:P00001|Tpo		IPI:Tpo|Tpo:P00001|Tpo
20231107_NSco-7546_Receptor_Trypsin.16241.16241.2	C:\Users\nichollass\Desktop\2023_November_Tpo_receptor\Trypsin_HCD\20231107_NSco_7546_Receptor_Trypsin\interact.pep.xml	NVSLNQTLIQR	NVSLN[2029]QTLIQR	FPIHIWVK.NVSLNQTLIQR.VIFVDSVG	K	V	11	2	3146.22	3199.42	3199.41	1600.72	1600.71	3199.41	1600.71	-0.0021	3.11351e-05	19.527	0	1	2	0	113	123	0	5N(1914.6975)	HexNAc(4)Hex(5)Fuc(2) % 1914.6975	-3.73	0.00368732	NVSLnQTLIQR	19.5277	19.5277	0	TRUE	IPI:Tpo|Tpo:P00001|Tpo	IPI:Tpo|Tpo:P00001|Tpo	IPI:Tpo|Tpo:P00001|Tpo		IPI:Tpo|Tpo:P00001|Tpo
20231107_NSco-7546_Receptor_Trypsin.16242.16242.2	C:\Users\nichollass\Desktop\2023_November_Tpo_receptor\Trypsin_HCD\20231107_NSco_7546_Receptor_Trypsin\interact.pep.xml	NVSLNQTLIQR	N[1493]VSLNQTLIQR	FPIHIWVK.NVSLNQTLIQR.VIFVDSVG	K	V	11	2	3146.3	2663.19	2663.19	1332.6	1332.6	2663.19	1332.6	-0.0049	9.0417e-09	33.675	0	1	2	0	113	123	0	1N(1378.4757)	HexNAc(2)Hex(6) % 1378.4757	2.73	0	NVSLNQTLIQR	27.442	33.6755	0	TRUE	IPI:Tpo|Tpo:P00001|Tpo	IPI:Tpo|Tpo:P00001|Tpo	IPI:Tpo|Tpo:P00001|Tpo		IPI:Tpo|Tpo:P00001|Tpo
20231107_NSco-7546_Receptor_Trypsin.16246.16246.2	C:\Users\nichollass\Desktop\2023_November_Tpo_receptor\Trypsin_HCD\20231107_NSco_7546_Receptor_Trypsin\interact.pep.xml	NVSLNQTLIQR	N[2029]VSLNQTLIQR	FPIHIWVK.NVSLNQTLIQR.VIFVDSVG	K	V	11	2	3147.55	3199.42	3199.41	1600.72	1600.71	3199.41	1600.71	-0.0021	7.75354e-05	17.942	0	1	2	0	113	123	0	1N(1914.6975)	HexNAc(4)Hex(5)Fuc(2) % 1914.6975	-3.03	0.00187617	nVSLnQTLIQR	17.9424	17.9424	0	TRUE	IPI:Tpo|Tpo:P00001|Tpo	IPI:Tpo|Tpo:P00001|Tpo	IPI:Tpo|Tpo:P00001|Tpo		IPI:Tpo|Tpo:P00001|Tpo
20231107_NSco-7546_Receptor_Trypsin.16248.16248.2	C:\Users\nichollass\Desktop\2023_November_Tpo_receptor\Trypsin_HCD\20231107_NSco_7546_Receptor_Trypsin\interact.pep.xml	NVSLNQTLIQR	N[1493]VSLNQTLIQR	FPIHIWVK.NVSLNQTLIQR.VIFVDSVG	K	V	11	2	3148.14	2663.19	2663.19	1332.6	1332.6	2663.19	1332.6	-0.0049	2.45329e-09	35.941	0	1	2	0	113	123	0	1N(1378.4757)	HexNAc(2)Hex(6) % 1378.4757	2.29	0	NVSLNQTLIQR	27.5142	35.9416	0	TRUE	IPI:Tpo|Tpo:P00001|Tpo	IPI:Tpo|Tpo:P00001|Tpo	IPI:Tpo|Tpo:P00001|Tpo		IPI:Tpo|Tpo:P00001|Tpo
20231107_NSco-7546_Receptor_Trypsin.16252.16252.3	C:\Users\nichollass\Desktop\2023_November_Tpo_receptor\Trypsin_HCD\20231107_NSco_7546_Receptor_Trypsin\interact.pep.xml	NVSLNQTLIQR	N[1851]VSLNQTLIQR	FPIHIWVK.NVSLNQTLIQR.VIFVDSVG	K	V	11	3	3148.53	3021.37	3021.37	1008.13	1008.13	3021.36	1008.13	0.0098	0.0143136	12.877	0	0.9738	2	0	113	123	0	1N(1736.6497)	HexNAc(4)Hex(3)Fuc(3) % 1736.6497	-6.38	0.0176332	NVSLNQTLIQR	11.4045	12.8774	0	TRUE	IPI:Tpo|Tpo:P00001|Tpo	IPI:Tpo|Tpo:P00001|Tpo	IPI:Tpo|Tpo:P00001|Tpo		IPI:Tpo|Tpo:P00001|Tpo
20231107_NSco-7546_Receptor_Trypsin.16258.16258.3	C:\Users\nichollass\Desktop\2023_November_Tpo_receptor\Trypsin_HCD\20231107_NSco_7546_Receptor_Trypsin\interact.pep.xml	NVSLNQTLIQR	N[1851]VSLNQTLIQR	FPIHIWVK.NVSLNQTLIQR.VIFVDSVG	K	V	11	3	3150.06	3021.37	3021.37	1008.13	1008.13	3021.36	1008.13	0.0098	0.0930036	9.626	0	0.8951	2	0	113	123	0	1N(1736.6497)	HexNAc(4)Hex(3)Fuc(3) % 1736.6497	-7.09	0.0195016	nVSLNQTLIQR	9.62616	9.62616	0	TRUE	IPI:Tpo|Tpo:P00001|Tpo	IPI:Tpo|Tpo:P00001|Tpo	IPI:Tpo|Tpo:P00001|Tpo		IPI:Tpo|Tpo:P00001|Tpo
20231107_NSco-7546_Receptor_Trypsin.16280.16280.2	C:\Users\nichollass\Desktop\2023_November_Tpo_receptor\Trypsin_HCD\20231107_NSco_7546_Receptor_Trypsin\interact.pep.xml	QSVEADINGLR		YENEVAIR.QSVEADINGLR.RVIDEITI	R	R	11	2	3154.13	1200.61	1200.61	601.312	601.311	1200.61	601.312	-0.0017	1.09522e-06	29.342	0	1	2	0	246	256	0								0	FALSE	sp|P13645|K1C10_HUMAN	P13645	K1C10_HUMAN	KRT10	Keratin, type I cytoskeletal 10	KRT15	sp|O77727|K1C15_SHEEP
20231107_NSco-7546_Receptor_Trypsin.16286.16286.3	C:\Users\nichollass\Desktop\2023_November_Tpo_receptor\Trypsin_HCD\20231107_NSco_7546_Receptor_Trypsin\interact.pep.xml	NVSLNQTLIQR	N[2127]VSLNQTLIQR	FPIHIWVK.NVSLNQTLIQR.VIFVDSVG	K	V	11	3	3155.15	3298.48	3298.49	1100.5	1100.5	3297.46	1100.16	1.0248	0.000345342	15.347	5.867	1	2	0	113	123	0	1N(2012.7455)	HexNAc(6)Hex(4)Fuc(1) % 2012.7455	-5.92	0.0168447	nVSLnQTLIQR	15.3473	15.3473	0	TRUE	IPI:Tpo|Tpo:P00001|Tpo	IPI:Tpo|Tpo:P00001|Tpo	IPI:Tpo|Tpo:P00001|Tpo		IPI:Tpo|Tpo:P00001|Tpo
20231107_NSco-7546_Receptor_Trypsin.16290.16290.3	C:\Users\nichollass\Desktop\2023_November_Tpo_receptor\Trypsin_HCD\20231107_NSco_7546_Receptor_Trypsin\interact.pep.xml	NVSLNQTLIQR	NVSLN[2127]QTLIQR	FPIHIWVK.NVSLNQTLIQR.VIFVDSVG	K	V	11	3	3155.9	3298.48	3298.49	1100.5	1100.5	3297.46	1100.16	1.0248	0.000675305	16.182	5.928	1	2	0	113	123	0	5N(2012.7455)	HexNAc(6)Hex(4)Fuc(1) % 2012.7455	-5.4	0.012750455373406194	NVSLnQTLIQR	16.1822	16.1822	0	TRUE	IPI:Tpo|Tpo:P00001|Tpo	IPI:Tpo|Tpo:P00001|Tpo	IPI:Tpo|Tpo:P00001|Tpo		IPI:Tpo|Tpo:P00001|Tpo
20231107_NSco-7546_Receptor_Trypsin.16292.16292.2	C:\Users\nichollass\Desktop\2023_November_Tpo_receptor\Trypsin_HCD\20231107_NSco_7546_Receptor_Trypsin\interact.pep.xml	NVSLNQTLIQR	N[2184]VSLNQTLIQR	FPIHIWVK.NVSLNQTLIQR.VIFVDSVG	K	V	11	2	3156.1	3355.49	3355.49	1678.75	1678.75	3354.48	1678.25	1.0103	6.21227e-06	22.327	0	1	2	0	113	123	0	1N(2069.7670)	HexNAc(7)Hex(4) % 2069.7670	-0.88	0	NVSLNQTLIQR	21.1795	22.3274	0	TRUE	IPI:Tpo|Tpo:P00001|Tpo	IPI:Tpo|Tpo:P00001|Tpo	IPI:Tpo|Tpo:P00001|Tpo		IPI:Tpo|Tpo:P00001|Tpo
20231107_NSco-7546_Receptor_Trypsin.16294.16294.2	C:\Users\nichollass\Desktop\2023_November_Tpo_receptor\Trypsin_HCD\20231107_NSco_7546_Receptor_Trypsin\interact.pep.xml	NVSLNQTLIQR	N[2184]VSLNQTLIQR	FPIHIWVK.NVSLNQTLIQR.VIFVDSVG	K	V	11	2	3156.82	3355.49	3355.49	1678.75	1678.75	3354.48	1678.25	1.0103	3.12788e-05	19.519	0	1	2	0	113	123	0	1N(2069.7670)	HexNAc(7)Hex(4) % 2069.7670	0.35	0	NVSLNQTLIQR	18.4796	19.52	0	TRUE	IPI:Tpo|Tpo:P00001|Tpo	IPI:Tpo|Tpo:P00001|Tpo	IPI:Tpo|Tpo:P00001|Tpo		IPI:Tpo|Tpo:P00001|Tpo
20231107_NSco-7546_Receptor_Trypsin.16301.16301.3	C:\Users\nichollass\Desktop\2023_November_Tpo_receptor\Trypsin_HCD\20231107_NSco_7546_Receptor_Trypsin\interact.pep.xml	NVSLNQTLIQR	NVSLN[2127]QTLIQR	FPIHIWVK.NVSLNQTLIQR.VIFVDSVG	K	V	11	3	3158.06	3299.49	3299.49	1100.84	1100.84	3297.46	1100.16	2.0305	5.12861e-05	18.66	0	1	2	0	113	123	0	5N(2012.7455)	HexNAc(6)Hex(4)Fuc(1) % 2012.7455	-6.38	0.0176332	NVSLnQTLIQR	18.6608	18.6608	0	TRUE	IPI:Tpo|Tpo:P00001|Tpo	IPI:Tpo|Tpo:P00001|Tpo	IPI:Tpo|Tpo:P00001|Tpo		IPI:Tpo|Tpo:P00001|Tpo
20231107_NSco-7546_Receptor_Trypsin.16306.16306.3	C:\Users\nichollass\Desktop\2023_November_Tpo_receptor\Trypsin_HCD\20231107_NSco_7546_Receptor_Trypsin\interact.pep.xml	NVSLNQTLIQR	N[2127]VSLNQTLIQR	FPIHIWVK.NVSLNQTLIQR.VIFVDSVG	K	V	11	3	3159.55	3299.49	3299.49	1100.84	1100.84	3297.46	1100.16	2.0305	9.82879e-06	21.53	0	1	2	0	113	123	0	1N(2012.7455)	HexNAc(6)Hex(4)Fuc(1) % 2012.7455	-6	0.0168447	NVSLNQTLIQR	20.2916	21.5307	0	TRUE	IPI:Tpo|Tpo:P00001|Tpo	IPI:Tpo|Tpo:P00001|Tpo	IPI:Tpo|Tpo:P00001|Tpo		IPI:Tpo|Tpo:P00001|Tpo
20231107_NSco-7546_Receptor_Trypsin.16307.16307.2	C:\Users\nichollass\Desktop\2023_November_Tpo_receptor\Trypsin_HCD\20231107_NSco_7546_Receptor_Trypsin\interact.pep.xml	KITIADCGQLE	KITIADCGQLE	SRNGKTSK.KITIADCGQLE.	K	-	11	2	3159.68	1246.62	1246.62	624.319	624.319	1246.62	624.319	0.0003	0.00115545	15.249	0	0.9756	2	0	155	165	0	7C(57.0214)							0	TRUE	sp|P62937|PPIA_HUMAN	P62937	PPIA_HUMAN	PPIA	Peptidyl-prolyl cis-trans isomerase A
20231107_NSco-7546_Receptor_Trypsin.16308.16308.2	C:\Users\nichollass\Desktop\2023_November_Tpo_receptor\Trypsin_HCD\20231107_NSco_7546_Receptor_Trypsin\interact.pep.xml	NVSLNQTLIQR	N[1330]VSLNQTLIQR	FPIHIWVK.NVSLNQTLIQR.VIFVDSVG	K	V	11	2	3159.76	2501.13	2501.14	1251.57	1251.58	2501.14	1251.58	-0.0005	3.9788e-10	40.101	0	1	2	0	113	123	0	1N(1216.4229)	HexNAc(2)Hex(5) % 1216.4229	4.73	0	NVSLNQTLIQR	32.504	40.102	0	TRUE	IPI:Tpo|Tpo:P00001|Tpo	IPI:Tpo|Tpo:P00001|Tpo	IPI:Tpo|Tpo:P00001|Tpo		IPI:Tpo|Tpo:P00001|Tpo
20231107_NSco-7546_Receptor_Trypsin.16309.16309.2	C:\Users\nichollass\Desktop\2023_November_Tpo_receptor\Trypsin_HCD\20231107_NSco_7546_Receptor_Trypsin\interact.pep.xml	NVSLNQTLIQR	N[1883]VSLNQTLIQR	FPIHIWVK.NVSLNQTLIQR.VIFVDSVG	K	V	11	2	3159.84	3053.35	3053.35	1527.68	1527.68	3053.35	1527.68	0.0001	2.52058e-08	31.894	0	1	2	0	113	123	0	1N(1768.6396)	HexNAc(4)Hex(5)Fuc(1) % 1768.6396	1.29	0	NVSLNQTLIQR	26.2122	31.8941	0	TRUE	IPI:Tpo|Tpo:P00001|Tpo	IPI:Tpo|Tpo:P00001|Tpo	IPI:Tpo|Tpo:P00001|Tpo		IPI:Tpo|Tpo:P00001|Tpo
20231107_NSco-7546_Receptor_Trypsin.16310.16310.2	C:\Users\nichollass\Desktop\2023_November_Tpo_receptor\Trypsin_HCD\20231107_NSco_7546_Receptor_Trypsin\interact.pep.xml	NVSLNQTLIQR	NVSLN[1330]QTLIQR	FPIHIWVK.NVSLNQTLIQR.VIFVDSVG	K	V	11	2	3159.99	2501.13	2501.14	1251.57	1251.58	2501.14	1251.58	-0.0005	0.00142151	15.889	0	1	2	0	113	123	0	5N(1216.4229)	HexNAc(2)Hex(5) % 1216.4229	4.73	0	NVSLnQTLIQR	15.8894	15.8894	0	TRUE	IPI:Tpo|Tpo:P00001|Tpo	IPI:Tpo|Tpo:P00001|Tpo	IPI:Tpo|Tpo:P00001|Tpo		IPI:Tpo|Tpo:P00001|Tpo
20231107_NSco-7546_Receptor_Trypsin.16311.16311.2	C:\Users\nichollass\Desktop\2023_November_Tpo_receptor\Trypsin_HCD\20231107_NSco_7546_Receptor_Trypsin\interact.pep.xml	NVSLNQTLIQR	N[1330]VSLNQTLIQR	FPIHIWVK.NVSLNQTLIQR.VIFVDSVG	K	V	11	2	3160.46	2501.13	2501.14	1251.57	1251.58	2501.14	1251.58	-0.0005	2.4817e-10	39.921	0	1	2	0	113	123	0	1N(1216.4229)	HexNAc(2)Hex(5) % 1216.4229	4.73	0	NVSLNQTLIQR	28.1427	39.9213	0	TRUE	IPI:Tpo|Tpo:P00001|Tpo	IPI:Tpo|Tpo:P00001|Tpo	IPI:Tpo|Tpo:P00001|Tpo		IPI:Tpo|Tpo:P00001|Tpo
20231107_NSco-7546_Receptor_Trypsin.16313.16313.2	C:\Users\nichollass\Desktop\2023_November_Tpo_receptor\Trypsin_HCD\20231107_NSco_7546_Receptor_Trypsin\interact.pep.xml	NVSLNQTLIQR	N[1883]VSLNQTLIQR	FPIHIWVK.NVSLNQTLIQR.VIFVDSVG	K	V	11	2	3161.02	3053.35	3053.35	1527.68	1527.68	3053.35	1527.68	0.0001	2.03119e-08	32.269	0	1	2	0	113	123	0	1N(1768.6396)	HexNAc(4)Hex(5)Fuc(1) % 1768.6396	1.29	0	NVSLNQTLIQR	25.3388	32.2698	0	TRUE	IPI:Tpo|Tpo:P00001|Tpo	IPI:Tpo|Tpo:P00001|Tpo	IPI:Tpo|Tpo:P00001|Tpo		IPI:Tpo|Tpo:P00001|Tpo
20231107_NSco-7546_Receptor_Trypsin.16327.16327.2	C:\Users\nichollass\Desktop\2023_November_Tpo_receptor\Trypsin_HCD\20231107_NSco_7546_Receptor_Trypsin\interact.pep.xml	NVSLNQTLIQR	N[1867]VSLNQTLIQR	FPIHIWVK.NVSLNQTLIQR.VIFVDSVG	K	V	11	2	3163.83	3037.34	3037.36	1519.68	1519.69	3037.36	1519.69	0.0032	4.8501e-10	38.757	0	1	2	0	113	123	0	1N(1752.6446)	HexNAc(4)Hex(4)Fuc(2) % 1752.6446	-2.41	0.00116822	NVSLNQTLIQR	31.5609	38.7579	0	TRUE	IPI:Tpo|Tpo:P00001|Tpo	IPI:Tpo|Tpo:P00001|Tpo	IPI:Tpo|Tpo:P00001|Tpo		IPI:Tpo|Tpo:P00001|Tpo
20231107_NSco-7546_Receptor_Trypsin.16330.16330.2	C:\Users\nichollass\Desktop\2023_November_Tpo_receptor\Trypsin_HCD\20231107_NSco_7546_Receptor_Trypsin\interact.pep.xml	NVSLNQTLIQR	N[1867]VSLNQTLIQR	FPIHIWVK.NVSLNQTLIQR.VIFVDSVG	K	V	11	2	3164.59	3037.34	3037.36	1519.68	1519.69	3037.36	1519.69	0.0032	6.0709e-10	38.367	0	1	2	0	113	123	0	1N(1752.6446)	HexNAc(4)Hex(4)Fuc(2) % 1752.6446	-2.41	0.00116822	NVSLNQTLIQR	31.1266	38.3677	0	TRUE	IPI:Tpo|Tpo:P00001|Tpo	IPI:Tpo|Tpo:P00001|Tpo	IPI:Tpo|Tpo:P00001|Tpo		IPI:Tpo|Tpo:P00001|Tpo
20231107_NSco-7546_Receptor_Trypsin.16334.16334.5	C:\Users\nichollass\Desktop\2023_November_Tpo_receptor\Trypsin_HCD\20231107_NSco_7546_Receptor_Trypsin\interact.pep.xml	YVCQFPAQDEVRLFFPLHLWVKNVSLNQTLIQR	YVCQFPAQDEVRLFFPLHLWVKN[3943]VSLNQTLIQR	SVPTFGTR.YVCQFPAQDEVRLFFPLHLWVKNVSLNQTLIQR.VIFVDSVG	R	V	33	5	3164.94	7887.52	7887.53	1578.51	1578.51	7887.53	1578.51	0.0039	0.0011311	13.286	0	1	2	2	91	123	0	3C(57.0214), 23N(3829.3950)	HexNAc(8)Hex(10)Fuc(4) % 3829.3950	-12.33	0.023464032108675516	YVCQFPAQDEVRLFFPLHLWVKnVSLnQTLIQR	13.2867	11.6518	0	TRUE	IPI:Tpo|Tpo:P00001|Tpo	IPI:Tpo|Tpo:P00001|Tpo	IPI:Tpo|Tpo:P00001|Tpo		IPI:Tpo|Tpo:P00001|Tpo
20231107_NSco-7546_Receptor_Trypsin.16338.16338.5	C:\Users\nichollass\Desktop\2023_November_Tpo_receptor\Trypsin_HCD\20231107_NSco_7546_Receptor_Trypsin\interact.pep.xml	YVCQFPAQDEVRLFFPLHLWVKNVSLNQTLIQR	YVCQFPAQDEVRLFFPLHLWVKN[3943]VSLNQTLIQR	SVPTFGTR.YVCQFPAQDEVRLFFPLHLWVKNVSLNQTLIQR.VIFVDSVG	R	V	33	5	3166.01	7887.52	7887.53	1578.51	1578.51	7887.53	1578.51	0.0039	0.00208329	12.225	0	1	2	2	91	123	0	3C(57.0214), 23N(3829.3950)	HexNAc(8)Hex(10)Fuc(4) % 3829.3950	-12.65	0.023464032108675516	YVCQFPAQDEVRLFFPLHLWVKnVSLnQTLIQR	12.225	10.7348	0	TRUE	IPI:Tpo|Tpo:P00001|Tpo	IPI:Tpo|Tpo:P00001|Tpo	IPI:Tpo|Tpo:P00001|Tpo		IPI:Tpo|Tpo:P00001|Tpo
20231107_NSco-7546_Receptor_Trypsin.16359.16359.4	C:\Users\nichollass\Desktop\2023_November_Tpo_receptor\Trypsin_HCD\20231107_NSco_7546_Receptor_Trypsin\interact.pep.xml	YVCQFPAQDEVRLFFPLHLWVKNVSLNQTLIQR	YVCQFPAQDEVRLFFPLHLWVKNVSLN[2578]QTLIQR	SVPTFGTR.YVCQFPAQDEVRLFFPLHLWVKNVSLNQTLIQR.VIFVDSVG	R	V	33	4	3170.44	6521.9	6521.9	1631.48	1631.48	6521.98	1631.5	-0.0787	0.00229087	17.06	0	0.9869	2	2	91	123	0	3C(57.0214), 27N(2463.8404)	HexNAc(2)Hex(10)Fuc(1)NeuAc(1) % 2463.8404	-16.11	0.023714197720973208	YVCQFPAQDEVRLFFPLHLWVKNVSLnQTLIQR	17.06	11.6667	0	TRUE	IPI:Tpo|Tpo:P00001|Tpo	IPI:Tpo|Tpo:P00001|Tpo	IPI:Tpo|Tpo:P00001|Tpo		IPI:Tpo|Tpo:P00001|Tpo
20231107_NSco-7546_Receptor_Trypsin.16364.16364.4	C:\Users\nichollass\Desktop\2023_November_Tpo_receptor\Trypsin_HCD\20231107_NSco_7546_Receptor_Trypsin\interact.pep.xml	YVCQFPAQDEVRLFFPLHLWVKNVSLNQTLIQR	YVCQFPAQDEVRLFFPLHLWVKNVSLN[2578]QTLIQR	SVPTFGTR.YVCQFPAQDEVRLFFPLHLWVKNVSLNQTLIQR.VIFVDSVG	R	V	33	4	3171.84	6521.9	6521.9	1631.48	1631.48	6521.98	1631.5	-0.0787	0.00209291	17.217	0	0.9894	2	2	91	123	0	3C(57.0214), 27N(2463.8404)	HexNAc(2)Hex(10)Fuc(1)NeuAc(1) % 2463.8404	-16.11	0.023714197720973208	YVCQFPAQDEVRLFFPLHLWVKNVSLnQTLIQR	17.2176	14.0445	0	TRUE	IPI:Tpo|Tpo:P00001|Tpo	IPI:Tpo|Tpo:P00001|Tpo	IPI:Tpo|Tpo:P00001|Tpo		IPI:Tpo|Tpo:P00001|Tpo
20231107_NSco-7546_Receptor_Trypsin.16635.16635.3	C:\Users\nichollass\Desktop\2023_November_Tpo_receptor\Trypsin_HCD\20231107_NSco_7546_Receptor_Trypsin\interact.pep.xml	NVSLNQTLIQR	N[1762]VSLNQTLIQR	FPIHIWVK.NVSLNQTLIQR.VIFVDSVG	K	V	11	3	3228.94	2932.32	2932.33	978.448	978.45	2932.33	978.45	-0.0001	1.85567e-07	28.426	0	1	2	0	113	123	0	1N(1647.6132)	HexNAc(5)Hex(3)Fuc(1) % 1647.6132	0.87	0	NVSLNQTLIQR	25.0021	28.427	0	TRUE	IPI:Tpo|Tpo:P00001|Tpo	IPI:Tpo|Tpo:P00001|Tpo	IPI:Tpo|Tpo:P00001|Tpo		IPI:Tpo|Tpo:P00001|Tpo
20231107_NSco-7546_Receptor_Trypsin.16637.16637.3	C:\Users\nichollass\Desktop\2023_November_Tpo_receptor\Trypsin_HCD\20231107_NSco_7546_Receptor_Trypsin\interact.pep.xml	NVSLNQTLIQR	N[1762]VSLNQTLIQR	FPIHIWVK.NVSLNQTLIQR.VIFVDSVG	K	V	11	3	3229.17	2932.32	2932.33	978.448	978.45	2932.33	978.45	-0.0001	0.0223743	8.101	0	0.9998	2	0	113	123	0	1N(1647.6132)	HexNAc(5)Hex(3)Fuc(1) % 1647.6132	0.54	0	nVSLnQTLIQR	8.10157	8.10157	0	TRUE	IPI:Tpo|Tpo:P00001|Tpo	IPI:Tpo|Tpo:P00001|Tpo	IPI:Tpo|Tpo:P00001|Tpo		IPI:Tpo|Tpo:P00001|Tpo
20231107_NSco-7546_Receptor_Trypsin.16638.16638.3	C:\Users\nichollass\Desktop\2023_November_Tpo_receptor\Trypsin_HCD\20231107_NSco_7546_Receptor_Trypsin\interact.pep.xml	NVSLNQTLIQR	N[1762]VSLNQTLIQR	FPIHIWVK.NVSLNQTLIQR.VIFVDSVG	K	V	11	3	3229.59	2932.32	2932.33	978.448	978.45	2932.33	978.45	-0.0001	9.0209e-07	25.679	0	1	2	0	113	123	0	1N(1647.6132)	HexNAc(5)Hex(3)Fuc(1) % 1647.6132	0.87	0	NVSLNQTLIQR	22.3714	25.6798	0	TRUE	IPI:Tpo|Tpo:P00001|Tpo	IPI:Tpo|Tpo:P00001|Tpo	IPI:Tpo|Tpo:P00001|Tpo		IPI:Tpo|Tpo:P00001|Tpo
20231107_NSco-7546_Receptor_Trypsin.16642.16642.2	C:\Users\nichollass\Desktop\2023_November_Tpo_receptor\Trypsin_HCD\20231107_NSco_7546_Receptor_Trypsin\interact.pep.xml	YVCQFPAQDEVR	YVCQFPAQDEVR	SVPTFGTR.YVCQFPAQDEVR.LFFPIHIW	R	L	12	2	3229.89	1510.68	1510.69	756.35	756.351	1510.69	756.351	-0.0003	4.35011e-07	26.946	0	1	2	0	91	102	0	3C(57.0214)							0	TRUE	IPI:Tpo|Tpo:P00001|Tpo	IPI:Tpo|Tpo:P00001|Tpo	IPI:Tpo|Tpo:P00001|Tpo		IPI:Tpo|Tpo:P00001|Tpo
20231107_NSco-7546_Receptor_Trypsin.16646.16646.2	C:\Users\nichollass\Desktop\2023_November_Tpo_receptor\Trypsin_HCD\20231107_NSco_7546_Receptor_Trypsin\interact.pep.xml	NVSLNQTLIQR	N[1559]VSLNQTLIQR	FPIHIWVK.NVSLNQTLIQR.VIFVDSVG	K	V	11	2	3230.21	2729.23	2729.25	1365.62	1365.63	2729.25	1365.63	-0.0001	1.8707e-10	40.412	0	1	2	0	113	123	0	1N(1444.5339)	HexNAc(4)Hex(3)Fuc(1) % 1444.5339	1.18	0	NVSLNQTLIQR	28.4825	40.4124	0	TRUE	IPI:Tpo|Tpo:P00001|Tpo	IPI:Tpo|Tpo:P00001|Tpo	IPI:Tpo|Tpo:P00001|Tpo		IPI:Tpo|Tpo:P00001|Tpo
20231107_NSco-7546_Receptor_Trypsin.16650.16650.2	C:\Users\nichollass\Desktop\2023_November_Tpo_receptor\Trypsin_HCD\20231107_NSco_7546_Receptor_Trypsin\interact.pep.xml	NVSLNQTLIQR	N[1559]VSLNQTLIQR	FPIHIWVK.NVSLNQTLIQR.VIFVDSVG	K	V	11	2	3231.4	2729.23	2729.25	1365.62	1365.63	2729.25	1365.63	-0.0001	1.5749e-10	40.711	0	1	2	0	113	123	0	1N(1444.5339)	HexNAc(4)Hex(3)Fuc(1) % 1444.5339	1.38	0	NVSLNQTLIQR	28.4988	40.7113	0	TRUE	IPI:Tpo|Tpo:P00001|Tpo	IPI:Tpo|Tpo:P00001|Tpo	IPI:Tpo|Tpo:P00001|Tpo		IPI:Tpo|Tpo:P00001|Tpo
20231107_NSco-7546_Receptor_Trypsin.16657.16657.2	C:\Users\nichollass\Desktop\2023_November_Tpo_receptor\Trypsin_HCD\20231107_NSco_7546_Receptor_Trypsin\interact.pep.xml	NVSLNQTLIQR	N[1721]VSLNQTLIQR	FPIHIWVK.NVSLNQTLIQR.VIFVDSVG	K	V	11	2	3232.55	2891.3	2891.3	1446.66	1446.66	2891.3	1446.66	-0.0029	1.60787e-06	24.675	0	1	2	0	113	123	0	1N(1606.5867)	HexNAc(4)Hex(4)Fuc(1) % 1606.5867	-2.99	0.00187617	NVSLNQTLIQR	22.8437	24.6756	0	TRUE	IPI:Tpo|Tpo:P00001|Tpo	IPI:Tpo|Tpo:P00001|Tpo	IPI:Tpo|Tpo:P00001|Tpo		IPI:Tpo|Tpo:P00001|Tpo
20231107_NSco-7546_Receptor_Trypsin.16658.16658.2	C:\Users\nichollass\Desktop\2023_November_Tpo_receptor\Trypsin_HCD\20231107_NSco_7546_Receptor_Trypsin\interact.pep.xml	NVSLNQTLIQR	N[1762]VSLNQTLIQR	FPIHIWVK.NVSLNQTLIQR.VIFVDSVG	K	V	11	2	3232.63	2932.32	2932.32	1467.17	1467.17	2932.33	1467.17	-0.0035	6.40472e-08	30.274	0	1	2	0	113	123	0	1N(1647.6132)	HexNAc(5)Hex(3)Fuc(1) % 1647.6132	-2.26	0.00116822	NVSLNQTLIQR	26.088	30.2743	0	TRUE	IPI:Tpo|Tpo:P00001|Tpo	IPI:Tpo|Tpo:P00001|Tpo	IPI:Tpo|Tpo:P00001|Tpo		IPI:Tpo|Tpo:P00001|Tpo
20231107_NSco-7546_Receptor_Trypsin.16661.16661.2	C:\Users\nichollass\Desktop\2023_November_Tpo_receptor\Trypsin_HCD\20231107_NSco_7546_Receptor_Trypsin\interact.pep.xml	NVSLNQTLIQR	N[1721]VSLNQTLIQR	FPIHIWVK.NVSLNQTLIQR.VIFVDSVG	K	V	11	2	3233.31	2891.3	2891.3	1446.66	1446.66	2891.3	1446.66	-0.0029	3.98336e-08	31.099	0	1	2	0	113	123	0	1N(1606.5867)	HexNAc(4)Hex(4)Fuc(1) % 1606.5867	-2.5	0.00116822	NVSLNQTLIQR	25.3747	31.0996	0	TRUE	IPI:Tpo|Tpo:P00001|Tpo	IPI:Tpo|Tpo:P00001|Tpo	IPI:Tpo|Tpo:P00001|Tpo		IPI:Tpo|Tpo:P00001|Tpo
20231107_NSco-7546_Receptor_Trypsin.16663.16663.2	C:\Users\nichollass\Desktop\2023_November_Tpo_receptor\Trypsin_HCD\20231107_NSco_7546_Receptor_Trypsin\interact.pep.xml	NVSLNQTLIQR	N[1762]VSLNQTLIQR	FPIHIWVK.NVSLNQTLIQR.VIFVDSVG	K	V	11	2	3233.86	2932.32	2932.32	1467.17	1467.17	2932.33	1467.17	-0.0035	1.47655e-09	36.823	0	1	2	0	113	123	0	1N(1647.6132)	HexNAc(5)Hex(3)Fuc(1) % 1647.6132	-2.26	0.00116822	NVSLNQTLIQR	27.9599	36.8233	0	TRUE	IPI:Tpo|Tpo:P00001|Tpo	IPI:Tpo|Tpo:P00001|Tpo	IPI:Tpo|Tpo:P00001|Tpo		IPI:Tpo|Tpo:P00001|Tpo
20231107_NSco-7546_Receptor_Trypsin.16664.16664.2	C:\Users\nichollass\Desktop\2023_November_Tpo_receptor\Trypsin_HCD\20231107_NSco_7546_Receptor_Trypsin\interact.pep.xml	NVSLNQTLIQR	NVSLN[1867]QTLIQR	FPIHIWVK.NVSLNQTLIQR.VIFVDSVG	K	V	11	2	3233.89	3037.35	3037.36	1519.68	1519.69	3037.36	1519.69	0.0034	4.5867e-06	22.854	0	1	2	0	113	123	0	5N(1752.6446)	HexNAc(4)Hex(4)Fuc(2) % 1752.6446	-2.99	0.00187617	NVSLnQTLIQR	22.8547	22.8547	0	TRUE	IPI:Tpo|Tpo:P00001|Tpo	IPI:Tpo|Tpo:P00001|Tpo	IPI:Tpo|Tpo:P00001|Tpo		IPI:Tpo|Tpo:P00001|Tpo
20231107_NSco-7546_Receptor_Trypsin.16665.16665.2	C:\Users\nichollass\Desktop\2023_November_Tpo_receptor\Trypsin_HCD\20231107_NSco_7546_Receptor_Trypsin\interact.pep.xml	NVSLNQTLIQR	N[1908]VSLNQTLIQR	FPIHIWVK.NVSLNQTLIQR.VIFVDSVG	K	V	11	2	3233.97	3078.38	3078.39	1540.2	1540.2	3078.39	1540.2	0.0038	1.87932e-06	24.404	0	1	2	0	113	123	0	1N(1793.6711)	HexNAc(5)Hex(3)Fuc(2) % 1793.6711	-2.75	0.00187617	NVSLNQTLIQR	22.7035	24.4048	0	TRUE	IPI:Tpo|Tpo:P00001|Tpo	IPI:Tpo|Tpo:P00001|Tpo	IPI:Tpo|Tpo:P00001|Tpo		IPI:Tpo|Tpo:P00001|Tpo
20231107_NSco-7546_Receptor_Trypsin.16666.16666.2	C:\Users\nichollass\Desktop\2023_November_Tpo_receptor\Trypsin_HCD\20231107_NSco_7546_Receptor_Trypsin\interact.pep.xml	NVSLNQTLIQR	N[1965]VSLNQTLIQR	FPIHIWVK.NVSLNQTLIQR.VIFVDSVG	K	V	11	2	3234.05	3135.39	3135.41	1568.7	1568.71	3135.41	1568.71	0.0002	1.52493e-07	28.767	0	1	2	0	113	123	0	1N(1850.6927)	HexNAc(6)Hex(3)Fuc(1) % 1850.6927	-0.07	0	NVSLNQTLIQR	25.2182	28.7676	0	TRUE	IPI:Tpo|Tpo:P00001|Tpo	IPI:Tpo|Tpo:P00001|Tpo	IPI:Tpo|Tpo:P00001|Tpo		IPI:Tpo|Tpo:P00001|Tpo
20231107_NSco-7546_Receptor_Trypsin.16668.16668.2	C:\Users\nichollass\Desktop\2023_November_Tpo_receptor\Trypsin_HCD\20231107_NSco_7546_Receptor_Trypsin\interact.pep.xml	NVSLNQTLIQR	N[1867]VSLNQTLIQR	FPIHIWVK.NVSLNQTLIQR.VIFVDSVG	K	V	11	2	3234.66	3037.35	3037.36	1519.68	1519.69	3037.36	1519.69	0.0034	5.14339e-07	26.655	0	1	2	0	113	123	0	1N(1752.6446)	HexNAc(4)Hex(4)Fuc(2) % 1752.6446	-2.62	0.00116822	NVSLNQTLIQR	22.8767	26.6559	0	TRUE	IPI:Tpo|Tpo:P00001|Tpo	IPI:Tpo|Tpo:P00001|Tpo	IPI:Tpo|Tpo:P00001|Tpo		IPI:Tpo|Tpo:P00001|Tpo
20231107_NSco-7546_Receptor_Trypsin.16670.16670.2	C:\Users\nichollass\Desktop\2023_November_Tpo_receptor\Trypsin_HCD\20231107_NSco_7546_Receptor_Trypsin\interact.pep.xml	NVSLNQTLIQR	N[1908]VSLNQTLIQR	FPIHIWVK.NVSLNQTLIQR.VIFVDSVG	K	V	11	2	3235.24	3078.38	3078.39	1540.2	1540.2	3078.39	1540.2	0.0038	1.04833e-07	29.418	0	1	2	0	113	123	0	1N(1793.6711)	HexNAc(5)Hex(3)Fuc(2) % 1793.6711	-3.12	0.00187617	NVSLNQTLIQR	22.4529	29.4182	0	TRUE	IPI:Tpo|Tpo:P00001|Tpo	IPI:Tpo|Tpo:P00001|Tpo	IPI:Tpo|Tpo:P00001|Tpo		IPI:Tpo|Tpo:P00001|Tpo
20231107_NSco-7546_Receptor_Trypsin.16672.16672.2	C:\Users\nichollass\Desktop\2023_November_Tpo_receptor\Trypsin_HCD\20231107_NSco_7546_Receptor_Trypsin\interact.pep.xml	NVSLNQTLIQR	N[1965]VSLNQTLIQR	FPIHIWVK.NVSLNQTLIQR.VIFVDSVG	K	V	11	2	3235.84	3135.39	3135.41	1568.7	1568.71	3135.41	1568.71	0.0002	1.17828e-08	33.215	0	1	2	0	113	123	0	1N(1850.6927)	HexNAc(6)Hex(3)Fuc(1) % 1850.6927	-0.07	0	NVSLNQTLIQR	23.428	33.2152	0	TRUE	IPI:Tpo|Tpo:P00001|Tpo	IPI:Tpo|Tpo:P00001|Tpo	IPI:Tpo|Tpo:P00001|Tpo		IPI:Tpo|Tpo:P00001|Tpo
20231107_NSco-7546_Receptor_Trypsin.16682.16682.2	C:\Users\nichollass\Desktop\2023_November_Tpo_receptor\Trypsin_HCD\20231107_NSco_7546_Receptor_Trypsin\interact.pep.xml	NVSLNQTLIQR	N[1705]VSLNQTLIQR	FPIHIWVK.NVSLNQTLIQR.VIFVDSVG	K	V	11	2	3237.68	2875.3	2875.3	1438.66	1438.66	2875.31	1438.66	-0.0026	1.55596e-07	28.732	0	1	2	0	113	123	0	1N(1590.5918)	HexNAc(4)Hex(3)Fuc(2) % 1590.5918	-1.58	0	NVSLNQTLIQR	25.2836	28.7326	0	TRUE	IPI:Tpo|Tpo:P00001|Tpo	IPI:Tpo|Tpo:P00001|Tpo	IPI:Tpo|Tpo:P00001|Tpo		IPI:Tpo|Tpo:P00001|Tpo
20231107_NSco-7546_Receptor_Trypsin.16683.16683.2	C:\Users\nichollass\Desktop\2023_November_Tpo_receptor\Trypsin_HCD\20231107_NSco_7546_Receptor_Trypsin\interact.pep.xml	NVSLNQTLIQR	NVSLN[2070]QTLIQR	FPIHIWVK.NVSLNQTLIQR.VIFVDSVG	K	V	11	2	3237.76	3240.44	3240.44	1621.23	1621.23	3240.44	1621.23	-0.003	7.52489e-06	21.994	0	1	2	0	113	123	0	5N(1955.7240)	HexNAc(5)Hex(4)Fuc(2) % 1955.7240	-3.23	0.00258176	NVSLnQTLIQR	21.9948	21.9948	0	TRUE	IPI:Tpo|Tpo:P00001|Tpo	IPI:Tpo|Tpo:P00001|Tpo	IPI:Tpo|Tpo:P00001|Tpo		IPI:Tpo|Tpo:P00001|Tpo
20231107_NSco-7546_Receptor_Trypsin.16685.16685.2	C:\Users\nichollass\Desktop\2023_November_Tpo_receptor\Trypsin_HCD\20231107_NSco_7546_Receptor_Trypsin\interact.pep.xml	NVSLNQTLIQR	N[1705]VSLNQTLIQR	FPIHIWVK.NVSLNQTLIQR.VIFVDSVG	K	V	11	2	3238.37	2875.3	2875.3	1438.66	1438.66	2875.31	1438.66	-0.0026	8.69961e-08	31.742	0	1	2	0	113	123	0	1N(1590.5918)	HexNAc(4)Hex(3)Fuc(2) % 1590.5918	-1.58	0	NVSLNQTLIQR	24.027	31.7425	0	TRUE	IPI:Tpo|Tpo:P00001|Tpo	IPI:Tpo|Tpo:P00001|Tpo	IPI:Tpo|Tpo:P00001|Tpo		IPI:Tpo|Tpo:P00001|Tpo
20231107_NSco-7546_Receptor_Trypsin.16687.16687.2	C:\Users\nichollass\Desktop\2023_November_Tpo_receptor\Trypsin_HCD\20231107_NSco_7546_Receptor_Trypsin\interact.pep.xml	NVSLNQTLIQR	N[2070]VSLNQTLIQR	FPIHIWVK.NVSLNQTLIQR.VIFVDSVG	K	V	11	2	3238.94	3240.44	3240.44	1621.23	1621.23	3240.44	1621.23	-0.003	9.53893e-05	21.582	0	1	2	0	113	123	0	1N(1955.7240)	HexNAc(5)Hex(4)Fuc(2) % 1955.7240	-3.19	0.00258176	NVSLNQTLIQR	20.2314	21.5825	0	TRUE	IPI:Tpo|Tpo:P00001|Tpo	IPI:Tpo|Tpo:P00001|Tpo	IPI:Tpo|Tpo:P00001|Tpo		IPI:Tpo|Tpo:P00001|Tpo
20231107_NSco-7546_Receptor_Trypsin.16699.16699.2	C:\Users\nichollass\Desktop\2023_November_Tpo_receptor\Trypsin_HCD\20231107_NSco_7546_Receptor_Trypsin\interact.pep.xml	YEELQVTVGR		AEAIYHSK.YEELQVTVGR.HGDSIKEI	K	H	10	2	3240.91	1192.61	1192.61	597.312	597.311	1192.61	597.312	-0.0023	7.61202e-07	29.974	0	1	2	0	375	384	0								0	TRUE	sp|P35908|K22E_HUMAN	P35908	K22E_HUMAN	KRT2	Keratin, type II cytoskeletal 2 epidermal
20231107_NSco-7546_Receptor_Trypsin.16700.16700.2	C:\Users\nichollass\Desktop\2023_November_Tpo_receptor\Trypsin_HCD\20231107_NSco_7546_Receptor_Trypsin\interact.pep.xml	NVSLNQTLIQR	N[1209]VSLNQTLIQR	FPIHIWVK.NVSLNQTLIQR.VIFVDSVG	K	V	11	2	3240.99	2380.11	2380.11	1191.06	1191.06	2380.11	1191.06	-0.0005	7.95244e-09	33.898	0	1	2	0	113	123	0	1N(1095.3966)	HexNAc(3)Hex(3) % 1095.3966	3.81	0	NVSLNQTLIQR	25.0556	33.8987	0	TRUE	IPI:Tpo|Tpo:P00001|Tpo	IPI:Tpo|Tpo:P00001|Tpo	IPI:Tpo|Tpo:P00001|Tpo		IPI:Tpo|Tpo:P00001|Tpo
20231107_NSco-7546_Receptor_Trypsin.16704.16704.2	C:\Users\nichollass\Desktop\2023_November_Tpo_receptor\Trypsin_HCD\20231107_NSco_7546_Receptor_Trypsin\interact.pep.xml	NVSLNQTLIQR	N[1209]VSLNQTLIQR	FPIHIWVK.NVSLNQTLIQR.VIFVDSVG	K	V	11	2	3242.37	2380.11	2380.11	1191.06	1191.06	2380.11	1191.06	-0.0005	1.85567e-08	32.426	0	1	2	0	113	123	0	1N(1095.3966)	HexNAc(3)Hex(3) % 1095.3966	3.81	0	NVSLNQTLIQR	25.0369	32.4267	0	TRUE	IPI:Tpo|Tpo:P00001|Tpo	IPI:Tpo|Tpo:P00001|Tpo	IPI:Tpo|Tpo:P00001|Tpo		IPI:Tpo|Tpo:P00001|Tpo
20231107_NSco-7546_Receptor_Trypsin.16716.16716.3	C:\Users\nichollass\Desktop\2023_November_Tpo_receptor\Trypsin_HCD\20231107_NSco_7546_Receptor_Trypsin\interact.pep.xml	NVSLNQTLIQR	N[2070]VSLNQTLIQR	FPIHIWVK.NVSLNQTLIQR.VIFVDSVG	K	V	11	3	3244.39	3240.44	3240.44	1081.15	1081.15	3240.44	1081.15	0.0009	6.24453e-08	30.318	0	1	2	0	113	123	0	1N(1955.7240)	HexNAc(5)Hex(4)Fuc(2) % 1955.7240	-2.32	0.00116822	NVSLNQTLIQR	25.19	30.3188	0	TRUE	IPI:Tpo|Tpo:P00001|Tpo	IPI:Tpo|Tpo:P00001|Tpo	IPI:Tpo|Tpo:P00001|Tpo		IPI:Tpo|Tpo:P00001|Tpo
20231107_NSco-7546_Receptor_Trypsin.16717.16717.3	C:\Users\nichollass\Desktop\2023_November_Tpo_receptor\Trypsin_HCD\20231107_NSco_7546_Receptor_Trypsin\interact.pep.xml	NVSLNQTLIQR	NVSLN[2168]QTLIQR	FPIHIWVK.NVSLNQTLIQR.VIFVDSVG	K	V	11	3	3244.48	3339.48	3339.48	1114.17	1114.17	3338.49	1113.84	0.9902	0.00480839	10.772	0	0.9997	2	0	113	123	0	5N(2053.7720)	HexNAc(7)Hex(3)Fuc(1) % 2053.7720	-5.5	0.013845466726217061	NVSLnQTLIQR	10.7725	10.7725	0	TRUE	IPI:Tpo|Tpo:P00001|Tpo	IPI:Tpo|Tpo:P00001|Tpo	IPI:Tpo|Tpo:P00001|Tpo		IPI:Tpo|Tpo:P00001|Tpo
20231107_NSco-7546_Receptor_Trypsin.16718.16718.3	C:\Users\nichollass\Desktop\2023_November_Tpo_receptor\Trypsin_HCD\20231107_NSco_7546_Receptor_Trypsin\interact.pep.xml	NVSLNQTLIQR	NVSLN[2070]QTLIQR	FPIHIWVK.NVSLNQTLIQR.VIFVDSVG	K	V	11	3	3244.63	3240.44	3240.44	1081.15	1081.15	3240.44	1081.15	0.0009	0.00011079	17.322	0	1	2	0	113	123	0	5N(1955.7240)	HexNAc(5)Hex(4)Fuc(2) % 1955.7240	-0.02	0	NVSLnQTLIQR	17.3229	17.3229	0	TRUE	IPI:Tpo|Tpo:P00001|Tpo	IPI:Tpo|Tpo:P00001|Tpo	IPI:Tpo|Tpo:P00001|Tpo		IPI:Tpo|Tpo:P00001|Tpo
20231107_NSco-7546_Receptor_Trypsin.16719.16719.3	C:\Users\nichollass\Desktop\2023_November_Tpo_receptor\Trypsin_HCD\20231107_NSco_7546_Receptor_Trypsin\interact.pep.xml	NVSLNQTLIQR	N[2070]VSLNQTLIQR	FPIHIWVK.NVSLNQTLIQR.VIFVDSVG	K	V	11	3	3245.17	3240.44	3240.44	1081.15	1081.15	3240.44	1081.15	0.0009	1.04652e-09	37.421	0	1	2	0	113	123	0	1N(1955.7240)	HexNAc(5)Hex(4)Fuc(2) % 1955.7240	-1.78	0	NVSLNQTLIQR	30.4421	37.4219	0	TRUE	IPI:Tpo|Tpo:P00001|Tpo	IPI:Tpo|Tpo:P00001|Tpo	IPI:Tpo|Tpo:P00001|Tpo		IPI:Tpo|Tpo:P00001|Tpo
20231107_NSco-7546_Receptor_Trypsin.16720.16720.3	C:\Users\nichollass\Desktop\2023_November_Tpo_receptor\Trypsin_HCD\20231107_NSco_7546_Receptor_Trypsin\interact.pep.xml	NVSLNQTLIQR	N[2168]VSLNQTLIQR	FPIHIWVK.NVSLNQTLIQR.VIFVDSVG	K	V	11	3	3245.41	3339.48	3339.48	1114.17	1114.17	3338.49	1113.84	0.9902	0.180821	4.471	0	0.9938	2	0	113	123	0	1N(2053.7720)	HexNAc(7)Hex(3)Fuc(1) % 2053.7720	-5.99	0.0168447	nVSLnQTLIQR	4.47141	4.47141	0	TRUE	IPI:Tpo|Tpo:P00001|Tpo	IPI:Tpo|Tpo:P00001|Tpo	IPI:Tpo|Tpo:P00001|Tpo		IPI:Tpo|Tpo:P00001|Tpo
20231107_NSco-7546_Receptor_Trypsin.16721.16721.3	C:\Users\nichollass\Desktop\2023_November_Tpo_receptor\Trypsin_HCD\20231107_NSco_7546_Receptor_Trypsin\interact.pep.xml	NVSLNQTLIQR	NVSLN[2168]QTLIQR	FPIHIWVK.NVSLNQTLIQR.VIFVDSVG	K	V	11	3	3245.94	3339.48	3339.48	1114.17	1114.17	3338.49	1113.84	0.9902	1.99067e-05	20.304	0	1	2	0	113	123	0	5N(2053.7720)	HexNAc(7)Hex(3)Fuc(1) % 2053.7720	-5.12	0.011208576998050682	NVSLnQTLIQR	20.3049	20.3049	0	TRUE	IPI:Tpo|Tpo:P00001|Tpo	IPI:Tpo|Tpo:P00001|Tpo	IPI:Tpo|Tpo:P00001|Tpo		IPI:Tpo|Tpo:P00001|Tpo
20231107_NSco-7546_Receptor_Trypsin.16751.16751.4	C:\Users\nichollass\Desktop\2023_November_Tpo_receptor\Trypsin_HCD\20231107_NSco_7546_Receptor_Trypsin\interact.pep.xml	LFFPLHLWVKNVSLNQTLIQR	LFFPLHLWVKN[3923]VSLNQTLIQR	FPAQDEVR.LFFPLHLWVKNVSLNQTLIQR.VIFVDSVG	R	V	21	4	3251.57	6377.85	6377.85	1595.47	1595.47	6374.73	1594.69	3.1261	0.174381	9.534	0	0.9953	2	1	103	123	0	11N(3809.2681)	HexNAc(2)Hex(21) % 3809.2681	-8.87	1	LFFPLHLWVKnVSLnQTLIQR	9.53433	8.31741	0	TRUE	IPI:Tpo|Tpo:P00001|Tpo	IPI:Tpo|Tpo:P00001|Tpo	IPI:Tpo|Tpo:P00001|Tpo		IPI:Tpo|Tpo:P00001|Tpo
20231107_NSco-7546_Receptor_Trypsin.16757.16757.4	C:\Users\nichollass\Desktop\2023_November_Tpo_receptor\Trypsin_HCD\20231107_NSco_7546_Receptor_Trypsin\interact.pep.xml	LFFPLHLWVKNVSLNQTLIQR	LFFPLHLWVKN[3923]VSLNQTLIQR	FPAQDEVR.LFFPLHLWVKNVSLNQTLIQR.VIFVDSVG	R	V	21	4	3253.7	6377.85	6377.86	1595.47	1595.47	6374.73	1594.69	3.132	0.0105743	13.403	0	0.9992	2	1	103	123	0	11N(3809.2681)	HexNAc(2)Hex(21) % 3809.2681	-8.92	1	LFFPLHLWVKnVSLnQTLIQR	13.4038	10.2018	0	TRUE	IPI:Tpo|Tpo:P00001|Tpo	IPI:Tpo|Tpo:P00001|Tpo	IPI:Tpo|Tpo:P00001|Tpo		IPI:Tpo|Tpo:P00001|Tpo
20231107_NSco-7546_Receptor_Trypsin.16840.16840.4	C:\Users\nichollass\Desktop\2023_November_Tpo_receptor\Trypsin_HCD\20231107_NSco_7546_Receptor_Trypsin\interact.pep.xml	LFFPLHLWVKNVSLNQTLIQR	LFFPLHLWVKN[3923]VSLNQTLIQR	FPAQDEVR.LFFPLHLWVKNVSLNQTLIQR.VIFVDSVG	R	V	21	4	3272.39	6376.85	6376.85	1595.22	1595.22	6374.73	1594.69	2.1261	0.0328473	11.434	0	0.9996	2	1	103	123	0	11N(3809.2681)	HexNAc(2)Hex(21) % 3809.2681	-8.2	1	LFFPLHLWVKnVSLnQTLIQR	11.4349	10.3534	0	TRUE	IPI:Tpo|Tpo:P00001|Tpo	IPI:Tpo|Tpo:P00001|Tpo	IPI:Tpo|Tpo:P00001|Tpo		IPI:Tpo|Tpo:P00001|Tpo
20231107_NSco-7546_Receptor_Trypsin.16864.16864.4	C:\Users\nichollass\Desktop\2023_November_Tpo_receptor\Trypsin_HCD\20231107_NSco_7546_Receptor_Trypsin\interact.pep.xml	LFFPLHLWVKNVSLNQTLIQR	LFFPLHLWVKN[3519]VSLNQTLIQR	FPAQDEVR.LFFPLHLWVKNVSLNQTLIQR.VIFVDSVG	R	V	21	4	3277.1	5970.71	5970.69	1493.68	1493.68	5970.66	1493.67	0.0321	0.0338844	11.38	6.161	0.9995	2	1	103	123	0	11N(3405.2005)	HexNAc(6)Hex(9)Fuc(1)NeuAc(2) % 3405.2005	-17.47	0.024	LFFPLHLWVKnVSLnQTLIQR	11.3805	10.0686	0	TRUE	IPI:Tpo|Tpo:P00001|Tpo	IPI:Tpo|Tpo:P00001|Tpo	IPI:Tpo|Tpo:P00001|Tpo		IPI:Tpo|Tpo:P00001|Tpo
20231107_NSco-7546_Receptor_Trypsin.16867.16867.4	C:\Users\nichollass\Desktop\2023_November_Tpo_receptor\Trypsin_HCD\20231107_NSco_7546_Receptor_Trypsin\interact.pep.xml	LFFPLHLWVKNVSLNQTLIQR	LFFPLHLWVKNVSLN[3519]QTLIQR	FPAQDEVR.LFFPLHLWVKNVSLNQTLIQR.VIFVDSVG	R	V	21	4	3277.85	5970.71	5970.69	1493.68	1493.68	5970.66	1493.67	0.0321	0.00327341	15.44	0	0.9998	2	1	103	123	0	15N(3405.2005)	HexNAc(6)Hex(9)Fuc(1)NeuAc(2) % 3405.2005	-17.47	0.024	LFFPLHLWVKNVSLnQTLIQR	15.4401	14.1893	0	TRUE	IPI:Tpo|Tpo:P00001|Tpo	IPI:Tpo|Tpo:P00001|Tpo	IPI:Tpo|Tpo:P00001|Tpo		IPI:Tpo|Tpo:P00001|Tpo
20231107_NSco-7546_Receptor_Trypsin.16871.16871.3	C:\Users\nichollass\Desktop\2023_November_Tpo_receptor\Trypsin_HCD\20231107_NSco_7546_Receptor_Trypsin\interact.pep.xml	NVSLNQTLIQR	N[1559]VSLNQTLIQR	FPIHIWVK.NVSLNQTLIQR.VIFVDSVG	K	V	11	3	3278.86	2729.2	2729.25	910.742	910.756	2729.25	910.757	-0.0031	8.30329e-05	17.823	0	1	2	0	113	123	0	1N(1444.5339)	HexNAc(4)Hex(3)Fuc(1) % 1444.5339	-3.68	0.00368732	NVSLNQTLIQR	15.8785	17.8233	0	TRUE	IPI:Tpo|Tpo:P00001|Tpo	IPI:Tpo|Tpo:P00001|Tpo	IPI:Tpo|Tpo:P00001|Tpo		IPI:Tpo|Tpo:P00001|Tpo
20231107_NSco-7546_Receptor_Trypsin.16874.16874.3	C:\Users\nichollass\Desktop\2023_November_Tpo_receptor\Trypsin_HCD\20231107_NSco_7546_Receptor_Trypsin\interact.pep.xml	NVSLNQTLIQR	N[1559]VSLNQTLIQR	FPIHIWVK.NVSLNQTLIQR.VIFVDSVG	K	V	11	3	3279.64	2729.2	2729.25	910.742	910.756	2729.25	910.757	-0.0031	2.03236e-07	28.268	0	1	2	0	113	123	0	1N(1444.5339)	HexNAc(4)Hex(3)Fuc(1) % 1444.5339	-3.23	0.00258176	NVSLNQTLIQR	25.7664	28.2688	0	TRUE	IPI:Tpo|Tpo:P00001|Tpo	IPI:Tpo|Tpo:P00001|Tpo	IPI:Tpo|Tpo:P00001|Tpo		IPI:Tpo|Tpo:P00001|Tpo
20231107_NSco-7546_Receptor_Trypsin.16931.16931.3	C:\Users\nichollass\Desktop\2023_November_Tpo_receptor\Trypsin_HCD\20231107_NSco_7546_Receptor_Trypsin\interact.pep.xml	NVSLNQTLIQR	NVSLN[1908]QTLIQR	FPIHIWVK.NVSLNQTLIQR.VIFVDSVG	K	V	11	3	3291.11	3078.38	3078.38	1027.13	1027.13	3078.39	1027.14	-0.0087	0.00122321	13.15	0	0.9991	2	0	113	123	0	5N(1793.6711)	HexNAc(5)Hex(3)Fuc(2) % 1793.6711	-5.1	0.011208576998050682	NVSLnQTLIQR	13.1506	13.1506	0	TRUE	IPI:Tpo|Tpo:P00001|Tpo	IPI:Tpo|Tpo:P00001|Tpo	IPI:Tpo|Tpo:P00001|Tpo		IPI:Tpo|Tpo:P00001|Tpo
20231107_NSco-7546_Receptor_Trypsin.16935.16935.3	C:\Users\nichollass\Desktop\2023_November_Tpo_receptor\Trypsin_HCD\20231107_NSco_7546_Receptor_Trypsin\interact.pep.xml	NVSLNQTLIQR	NVSLN[1908]QTLIQR	FPIHIWVK.NVSLNQTLIQR.VIFVDSVG	K	V	11	3	3292.56	3078.38	3078.38	1027.13	1027.13	3078.39	1027.14	-0.0087	0.000163682	16.644	0	1	2	0	113	123	0	5N(1793.6711)	HexNAc(5)Hex(3)Fuc(2) % 1793.6711	-4.66	0.00652529	NVSLnQTLIQR	16.6444	16.6444	0	TRUE	IPI:Tpo|Tpo:P00001|Tpo	IPI:Tpo|Tpo:P00001|Tpo	IPI:Tpo|Tpo:P00001|Tpo		IPI:Tpo|Tpo:P00001|Tpo
20231107_NSco-7546_Receptor_Trypsin.16936.16936.3	C:\Users\nichollass\Desktop\2023_November_Tpo_receptor\Trypsin_HCD\20231107_NSco_7546_Receptor_Trypsin\interact.pep.xml	NVSLNQTLIQR	NVSLN[1559]QTLIQR	FPIHIWVK.NVSLNQTLIQR.VIFVDSVG	K	V	11	3	3292.74	2730.25	2730.25	911.09	911.09	2729.25	910.757	1.0001	0.00225944	12.084	0	1	2	0	113	123	0	5N(1444.5339)	HexNAc(4)Hex(3)Fuc(1) % 1444.5339	-3.62	0.00368732	NVSLnQTLIQR	12.0844	12.0844	0	TRUE	IPI:Tpo|Tpo:P00001|Tpo	IPI:Tpo|Tpo:P00001|Tpo	IPI:Tpo|Tpo:P00001|Tpo		IPI:Tpo|Tpo:P00001|Tpo
20231107_NSco-7546_Receptor_Trypsin.16939.16939.3	C:\Users\nichollass\Desktop\2023_November_Tpo_receptor\Trypsin_HCD\20231107_NSco_7546_Receptor_Trypsin\interact.pep.xml	NVSLNQTLIQR	N[1559]VSLNQTLIQR	FPIHIWVK.NVSLNQTLIQR.VIFVDSVG	K	V	11	3	3293.51	2730.25	2730.25	911.09	911.09	2729.25	910.757	0.9986	3.87927e-05	24.145	0	1	2	0	113	123	0	1N(1444.5339)	HexNAc(4)Hex(3)Fuc(1) % 1444.5339	-3.91	0.00462695	NVSLNQTLIQR	22.7802	24.1452	0	TRUE	IPI:Tpo|Tpo:P00001|Tpo	IPI:Tpo|Tpo:P00001|Tpo	IPI:Tpo|Tpo:P00001|Tpo		IPI:Tpo|Tpo:P00001|Tpo
20231107_NSco-7546_Receptor_Trypsin.16953.16953.3	C:\Users\nichollass\Desktop\2023_November_Tpo_receptor\Trypsin_HCD\20231107_NSco_7546_Receptor_Trypsin\interact.pep.xml	NVSLNQTLIQR	NVSLN[1924]QTLIQR	FPIHIWVK.NVSLNQTLIQR.VIFVDSVG	K	V	11	3	3296.62	3095.39	3095.39	1032.8	1032.8	3094.38	1032.47	1.0059	0.000634235	14.291	0	1	2	0	113	123	0	5N(1809.6661)	HexNAc(5)Hex(4)Fuc(1) % 1809.6661	-4.47	0.00573723	NVSLnQTLIQR	14.2916	14.2916	0	TRUE	IPI:Tpo|Tpo:P00001|Tpo	IPI:Tpo|Tpo:P00001|Tpo	IPI:Tpo|Tpo:P00001|Tpo		IPI:Tpo|Tpo:P00001|Tpo
20231107_NSco-7546_Receptor_Trypsin.16956.16956.3	C:\Users\nichollass\Desktop\2023_November_Tpo_receptor\Trypsin_HCD\20231107_NSco_7546_Receptor_Trypsin\interact.pep.xml	NVSLNQTLIQR	NVSLN[1924]QTLIQR	FPIHIWVK.NVSLNQTLIQR.VIFVDSVG	K	V	11	3	3297.43	3095.39	3095.39	1032.8	1032.8	3094.38	1032.47	1.0059	0.000414715	18.029	0	1	2	0	113	123	0	5N(1809.6661)	HexNAc(5)Hex(4)Fuc(1) % 1809.6661	-4.88	0.010841507485802787	NVSLnQTLIQR	18.0293	18.0293	0	TRUE	IPI:Tpo|Tpo:P00001|Tpo	IPI:Tpo|Tpo:P00001|Tpo	IPI:Tpo|Tpo:P00001|Tpo		IPI:Tpo|Tpo:P00001|Tpo
20231107_NSco-7546_Receptor_Trypsin.16965.16965.3	C:\Users\nichollass\Desktop\2023_November_Tpo_receptor\Trypsin_HCD\20231107_NSco_7546_Receptor_Trypsin\interact.pep.xml	NVSLNQTLIQR	NVSLN[2111]QTLIQR	FPIHIWVK.NVSLNQTLIQR.VIFVDSVG	K	V	11	3	3299.56	3281.46	3281.47	1094.83	1094.83	3281.47	1094.83	0.0019	0.000216646	16.157	0	1	2	0	113	123	0	5N(1996.7506)	HexNAc(6)Hex(3)Fuc(2) % 1996.7506	-3.43	0.0033195	NVSLnQTLIQR	16.1579	16.1579	0	TRUE	IPI:Tpo|Tpo:P00001|Tpo	IPI:Tpo|Tpo:P00001|Tpo	IPI:Tpo|Tpo:P00001|Tpo		IPI:Tpo|Tpo:P00001|Tpo
20231107_NSco-7546_Receptor_Trypsin.16966.16966.3	C:\Users\nichollass\Desktop\2023_November_Tpo_receptor\Trypsin_HCD\20231107_NSco_7546_Receptor_Trypsin\interact.pep.xml	NVSLNQTLIQR	N[2257]VSLNQTLIQR	FPIHIWVK.NVSLNQTLIQR.VIFVDSVG	K	V	11	3	3299.65	3428.52	3428.53	1143.85	1143.85	3427.52	1143.52	1.004	0.0235234	8.014	0	0.987	2	0	113	123	0	1N(2142.8085)	HexNAc(6)Hex(3)Fuc(3) % 2142.8085	-5.89	0.0168447	nVSLnQTLIQR	8.01457	8.01457	0	TRUE	IPI:Tpo|Tpo:P00001|Tpo	IPI:Tpo|Tpo:P00001|Tpo	IPI:Tpo|Tpo:P00001|Tpo		IPI:Tpo|Tpo:P00001|Tpo
20231107_NSco-7546_Receptor_Trypsin.16968.16968.3	C:\Users\nichollass\Desktop\2023_November_Tpo_receptor\Trypsin_HCD\20231107_NSco_7546_Receptor_Trypsin\interact.pep.xml	NVSLNQTLIQR	N[2111]VSLNQTLIQR	FPIHIWVK.NVSLNQTLIQR.VIFVDSVG	K	V	11	3	3300.35	3281.46	3281.47	1094.83	1094.83	3281.47	1094.83	0.0019	5.59113e-06	22.51	0	1	2	0	113	123	0	1N(1996.7506)	HexNAc(6)Hex(3)Fuc(2) % 1996.7506	-3.62	0.00368732	NVSLNQTLIQR	22.0545	22.5107	0	TRUE	IPI:Tpo|Tpo:P00001|Tpo	IPI:Tpo|Tpo:P00001|Tpo	IPI:Tpo|Tpo:P00001|Tpo		IPI:Tpo|Tpo:P00001|Tpo
20231107_NSco-7546_Receptor_Trypsin.16970.16970.3	C:\Users\nichollass\Desktop\2023_November_Tpo_receptor\Trypsin_HCD\20231107_NSco_7546_Receptor_Trypsin\interact.pep.xml	NVSLNQTLIQR	N[2257]VSLNQTLIQR	FPIHIWVK.NVSLNQTLIQR.VIFVDSVG	K	V	11	3	3301.11	3428.52	3428.53	1143.85	1143.85	3427.52	1143.52	1.004	0.030602	7.557	0	0.9837	2	0	113	123	0	1N(2142.8085)	HexNAc(6)Hex(3)Fuc(3) % 2142.8085	-4.36	0.00462695	nVSLnQTLIQR	7.55724	7.55724	0	TRUE	IPI:Tpo|Tpo:P00001|Tpo	IPI:Tpo|Tpo:P00001|Tpo	IPI:Tpo|Tpo:P00001|Tpo		IPI:Tpo|Tpo:P00001|Tpo
20231107_NSco-7546_Receptor_Trypsin.16979.16979.2	C:\Users\nichollass\Desktop\2023_November_Tpo_receptor\Trypsin_HCD\20231107_NSco_7546_Receptor_Trypsin\interact.pep.xml	TIAQDYGVLK		PIVSDPKR.TIAQDYGVLK.ADEGISFR	R	A	10	2	3302.71	1106.6	1106.6	554.309	554.308	1106.6	554.306	0.0051	3.83266e-05	21.166	0	1	2	0	111	120	0								0	TRUE	sp|Q06830|PRDX1_HUMAN	Q06830	PRDX1_HUMAN	PRDX1	Peroxiredoxin-1
20231107_NSco-7546_Receptor_Trypsin.16983.16983.2	C:\Users\nichollass\Desktop\2023_November_Tpo_receptor\Trypsin_HCD\20231107_NSco_7546_Receptor_Trypsin\interact.pep.xml	QSLEASLAETEGR		IQSQIAIK.QSLEASLAETEGR.YCVQISQI	K	Y	13	2	3303.03	1389.67	1389.67	695.844	695.843	1389.67	695.844	-0.0012	1.29942e-05	21.045	0	1	2	0	387	399	0								0	TRUE	sp|P13645|K1C10_HUMAN	P13645	K1C10_HUMAN	KRT10	Keratin, type I cytoskeletal 10
20231107_NSco-7546_Receptor_Trypsin.16984.16984.2	C:\Users\nichollass\Desktop\2023_November_Tpo_receptor\Trypsin_HCD\20231107_NSco_7546_Receptor_Trypsin\interact.pep.xml	YVCQFPAQDEVR	YVCQFPAQDEVR	SVPTFGTR.YVCQFPAQDEVR.LFFPIHIW	R	L	12	2	3303.12	1510.69	1510.69	756.351	756.351	1510.69	756.351	-0.0008	7.77589e-07	26.937	0	1	2	0	91	102	0	3C(57.0214)							0	TRUE	IPI:Tpo|Tpo:P00001|Tpo	IPI:Tpo|Tpo:P00001|Tpo	IPI:Tpo|Tpo:P00001|Tpo		IPI:Tpo|Tpo:P00001|Tpo
20231107_NSco-7546_Receptor_Trypsin.16990.16990.2	C:\Users\nichollass\Desktop\2023_November_Tpo_receptor\Trypsin_HCD\20231107_NSco_7546_Receptor_Trypsin\interact.pep.xml	NVSLNQTLIQR	N[1152]VSLNQTLIQR	FPIHIWVK.NVSLNQTLIQR.VIFVDSVG	K	V	11	2	3303.64	2323.09	2323.09	1162.55	1162.55	2323.09	1162.55	-0.002	5.58791e-09	34.511	0	1	2	0	113	123	0	1N(1038.3751)	HexNAc(2)Hex(3)Fuc(1) % 1038.3751	-2.04	0.00116822	NVSLNQTLIQR	25.1977	34.5113	0	TRUE	IPI:Tpo|Tpo:P00001|Tpo	IPI:Tpo|Tpo:P00001|Tpo	IPI:Tpo|Tpo:P00001|Tpo		IPI:Tpo|Tpo:P00001|Tpo
20231107_NSco-7546_Receptor_Trypsin.16991.16991.2	C:\Users\nichollass\Desktop\2023_November_Tpo_receptor\Trypsin_HCD\20231107_NSco_7546_Receptor_Trypsin\interact.pep.xml	NVSLNQTLIQR	N[1355]VSLNQTLIQR	FPIHIWVK.NVSLNQTLIQR.VIFVDSVG	K	V	11	2	3303.72	2526.17	2526.17	1264.09	1264.09	2526.17	1264.09	0.0007	1.95659e-09	36.334	0	1	2	0	113	123	0	1N(1241.4545)	HexNAc(3)Hex(3)Fuc(1) % 1241.4545	-0.18	0	NVSLNQTLIQR	27.731	36.3349	0	TRUE	IPI:Tpo|Tpo:P00001|Tpo	IPI:Tpo|Tpo:P00001|Tpo	IPI:Tpo|Tpo:P00001|Tpo		IPI:Tpo|Tpo:P00001|Tpo
20231107_NSco-7546_Receptor_Trypsin.16994.16994.2	C:\Users\nichollass\Desktop\2023_November_Tpo_receptor\Trypsin_HCD\20231107_NSco_7546_Receptor_Trypsin\interact.pep.xml	NVSLNQTLIQR	N[1152]VSLNQTLIQR	FPIHIWVK.NVSLNQTLIQR.VIFVDSVG	K	V	11	2	3304.64	2323.09	2323.09	1162.55	1162.55	2323.09	1162.55	-0.002	0.00823664	9.837	0	0.9999	2	0	113	123	0	1N(1038.3751)	HexNAc(2)Hex(3)Fuc(1) % 1038.3751	-1.78	0	NVSLNQTLIQR	8.41903	9.83761	0	TRUE	IPI:Tpo|Tpo:P00001|Tpo	IPI:Tpo|Tpo:P00001|Tpo	IPI:Tpo|Tpo:P00001|Tpo		IPI:Tpo|Tpo:P00001|Tpo
20231107_NSco-7546_Receptor_Trypsin.16995.16995.2	C:\Users\nichollass\Desktop\2023_November_Tpo_receptor\Trypsin_HCD\20231107_NSco_7546_Receptor_Trypsin\interact.pep.xml	NVSLNQTLIQR	N[1152]VSLNQTLIQR	FPIHIWVK.NVSLNQTLIQR.VIFVDSVG	K	V	11	2	3305.12	2323.09	2323.09	1162.55	1162.55	2323.09	1162.55	-0.002	5.16714e-08	30.647	0	1	2	0	113	123	0	1N(1038.3751)	HexNAc(2)Hex(3)Fuc(1) % 1038.3751	-2.04	0.00116822	NVSLNQTLIQR	22.8084	30.6471	0	TRUE	IPI:Tpo|Tpo:P00001|Tpo	IPI:Tpo|Tpo:P00001|Tpo	IPI:Tpo|Tpo:P00001|Tpo		IPI:Tpo|Tpo:P00001|Tpo
20231107_NSco-7546_Receptor_Trypsin.16997.16997.2	C:\Users\nichollass\Desktop\2023_November_Tpo_receptor\Trypsin_HCD\20231107_NSco_7546_Receptor_Trypsin\interact.pep.xml	NVSLNQTLIQR	N[1355]VSLNQTLIQR	FPIHIWVK.NVSLNQTLIQR.VIFVDSVG	K	V	11	2	3305.77	2526.17	2526.17	1264.09	1264.09	2526.17	1264.09	0.0009	5.2511e-10	38.619	0	1	2	0	113	123	0	1N(1241.4545)	HexNAc(3)Hex(3)Fuc(1) % 1241.4545	-1.19	0	NVSLNQTLIQR	27.7614	38.6197	0	TRUE	IPI:Tpo|Tpo:P00001|Tpo	IPI:Tpo|Tpo:P00001|Tpo	IPI:Tpo|Tpo:P00001|Tpo		IPI:Tpo|Tpo:P00001|Tpo
20231107_NSco-7546_Receptor_Trypsin.17002.17002.2	C:\Users\nichollass\Desktop\2023_November_Tpo_receptor\Trypsin_HCD\20231107_NSco_7546_Receptor_Trypsin\interact.pep.xml	NVSLNQTLIQR	N[1559]VSLNQTLIQR	FPIHIWVK.NVSLNQTLIQR.VIFVDSVG	K	V	11	2	3306.31	2729.25	2729.25	1365.63	1365.63	2729.25	1365.63	-0.0001	1.68558e-07	28.593	0	1	2	0	113	123	0	1N(1444.5339)	HexNAc(4)Hex(3)Fuc(1) % 1444.5339	1.18	0	NVSLNQTLIQR	25.2163	28.5934	0	TRUE	IPI:Tpo|Tpo:P00001|Tpo	IPI:Tpo|Tpo:P00001|Tpo	IPI:Tpo|Tpo:P00001|Tpo		IPI:Tpo|Tpo:P00001|Tpo
20231107_NSco-7546_Receptor_Trypsin.17003.17003.2	C:\Users\nichollass\Desktop\2023_November_Tpo_receptor\Trypsin_HCD\20231107_NSco_7546_Receptor_Trypsin\interact.pep.xml	NVSLNQTLIQR	NVSLN[2111]QTLIQR	FPIHIWVK.NVSLNQTLIQR.VIFVDSVG	K	V	11	2	3306.4	3282.46	3282.47	1642.24	1642.24	3281.47	1641.74	1.0007	1.89889e-05	20.386	0	1	2	0	113	123	0	5N(1996.7506)	HexNAc(6)Hex(3)Fuc(2) % 1996.7506	-2.66	0.00116822	NVSLnQTLIQR	20.3863	20.3863	0	TRUE	IPI:Tpo|Tpo:P00001|Tpo	IPI:Tpo|Tpo:P00001|Tpo	IPI:Tpo|Tpo:P00001|Tpo		IPI:Tpo|Tpo:P00001|Tpo
20231107_NSco-7546_Receptor_Trypsin.17005.17005.2	C:\Users\nichollass\Desktop\2023_November_Tpo_receptor\Trypsin_HCD\20231107_NSco_7546_Receptor_Trypsin\interact.pep.xml	NVSLNQTLIQR	N[1559]VSLNQTLIQR	FPIHIWVK.NVSLNQTLIQR.VIFVDSVG	K	V	11	2	3307.1	2729.25	2729.25	1365.63	1365.63	2729.25	1365.63	-0.0001	1.24882e-08	33.114	0	1	2	0	113	123	0	1N(1444.5339)	HexNAc(4)Hex(3)Fuc(1) % 1444.5339	1.18	0	NVSLNQTLIQR	27.8012	33.1143	0	TRUE	IPI:Tpo|Tpo:P00001|Tpo	IPI:Tpo|Tpo:P00001|Tpo	IPI:Tpo|Tpo:P00001|Tpo		IPI:Tpo|Tpo:P00001|Tpo
20231107_NSco-7546_Receptor_Trypsin.17007.17007.2	C:\Users\nichollass\Desktop\2023_November_Tpo_receptor\Trypsin_HCD\20231107_NSco_7546_Receptor_Trypsin\interact.pep.xml	NVSLNQTLIQR	N[2111]VSLNQTLIQR	FPIHIWVK.NVSLNQTLIQR.VIFVDSVG	K	V	11	2	3307.79	3282.46	3282.47	1642.24	1642.24	3281.47	1641.74	1.0007	1.09333e-07	29.345	0	1	2	0	113	123	0	1N(1996.7506)	HexNAc(6)Hex(3)Fuc(2) % 1996.7506	-3.54	0.00368732	NVSLNQTLIQR	24.4606	29.3454	0	TRUE	IPI:Tpo|Tpo:P00001|Tpo	IPI:Tpo|Tpo:P00001|Tpo	IPI:Tpo|Tpo:P00001|Tpo		IPI:Tpo|Tpo:P00001|Tpo
20231107_NSco-7546_Receptor_Trypsin.17013.17013.2	C:\Users\nichollass\Desktop\2023_November_Tpo_receptor\Trypsin_HCD\20231107_NSco_7546_Receptor_Trypsin\interact.pep.xml	NVSLNQTLIQR	N[2111]VSLNQTLIQR	FPIHIWVK.NVSLNQTLIQR.VIFVDSVG	K	V	11	2	3308.41	3282.46	3282.46	1642.24	1642.24	3281.47	1641.74	0.9987	1.52318e-06	24.769	0	1	2	0	113	123	0	1N(1996.7506)	HexNAc(6)Hex(3)Fuc(2) % 1996.7506	-3.31	0.00258176	NVSLNQTLIQR	23.5865	24.7699	0	TRUE	IPI:Tpo|Tpo:P00001|Tpo	IPI:Tpo|Tpo:P00001|Tpo	IPI:Tpo|Tpo:P00001|Tpo		IPI:Tpo|Tpo:P00001|Tpo
20231107_NSco-7546_Receptor_Trypsin.17016.17016.2	C:\Users\nichollass\Desktop\2023_November_Tpo_receptor\Trypsin_HCD\20231107_NSco_7546_Receptor_Trypsin\interact.pep.xml	NVSLNQTLIQR	N[2111]VSLNQTLIQR	FPIHIWVK.NVSLNQTLIQR.VIFVDSVG	K	V	11	2	3309.14	3282.46	3282.46	1642.24	1642.24	3281.47	1641.74	0.9987	8.6796e-07	25.746	0	1	2	0	113	123	0	1N(1996.7506)	HexNAc(6)Hex(3)Fuc(2) % 1996.7506	-4.18	0.00462695	NVSLNQTLIQR	23.3242	25.7469	0	TRUE	IPI:Tpo|Tpo:P00001|Tpo	IPI:Tpo|Tpo:P00001|Tpo	IPI:Tpo|Tpo:P00001|Tpo		IPI:Tpo|Tpo:P00001|Tpo
20231107_NSco-7546_Receptor_Trypsin.17046.17046.2	C:\Users\nichollass\Desktop\2023_November_Tpo_receptor\Trypsin_HCD\20231107_NSco_7546_Receptor_Trypsin\interact.pep.xml	TIAQDYGVLK		PIVSDPKR.TIAQDYGVLK.ADEGISFR	R	A	10	2	3314.78	1107.61	1107.61	554.813	554.81	1106.6	554.306	1.0089	0.000683912	16.16	0	0.9322	2	0	111	120	0		Mod1: First isotopic peak (PeakApex: 1.0024, Theoretical: 1.0024)						0	TRUE	sp|Q06830|PRDX1_HUMAN	Q06830	PRDX1_HUMAN	PRDX1	Peroxiredoxin-1
20231107_NSco-7546_Receptor_Trypsin.17049.17049.2	C:\Users\nichollass\Desktop\2023_November_Tpo_receptor\Trypsin_HCD\20231107_NSco_7546_Receptor_Trypsin\interact.pep.xml	NVSLNQTLIQR	N[1330]VSLNQTLIQR	FPIHIWVK.NVSLNQTLIQR.VIFVDSVG	K	V	11	2	3315.23	2501.14	2501.14	1251.58	1251.57	2501.14	1251.58	-0.0029	8.88689e-07	25.705	0	1	2	0	113	123	0	1N(1216.4229)	HexNAc(2)Hex(5) % 1216.4229	2.6	0	NVSLNQTLIQR	22.3754	25.7058	0	TRUE	IPI:Tpo|Tpo:P00001|Tpo	IPI:Tpo|Tpo:P00001|Tpo	IPI:Tpo|Tpo:P00001|Tpo		IPI:Tpo|Tpo:P00001|Tpo
20231107_NSco-7546_Receptor_Trypsin.17051.17051.2	C:\Users\nichollass\Desktop\2023_November_Tpo_receptor\Trypsin_HCD\20231107_NSco_7546_Receptor_Trypsin\interact.pep.xml	NVSLNQTLIQR	N[1330]VSLNQTLIQR	FPIHIWVK.NVSLNQTLIQR.VIFVDSVG	K	V	11	2	3316.04	2501.14	2501.14	1251.58	1251.57	2501.14	1251.58	-0.0029	9.80618e-08	29.534	0	1	2	0	113	123	0	1N(1216.4229)	HexNAc(2)Hex(5) % 1216.4229	2.6	0	NVSLNQTLIQR	24.8161	29.5341	0	TRUE	IPI:Tpo|Tpo:P00001|Tpo	IPI:Tpo|Tpo:P00001|Tpo	IPI:Tpo|Tpo:P00001|Tpo		IPI:Tpo|Tpo:P00001|Tpo
20231107_NSco-7546_Receptor_Trypsin.17059.17059.4	C:\Users\nichollass\Desktop\2023_November_Tpo_receptor\Trypsin_HCD\20231107_NSco_7546_Receptor_Trypsin\interact.pep.xml	LFFPLHLWVKNVSLNQTLIQR	LFFPLHLWVKNVSLN[3414]QTLIQR	FPAQDEVR.LFFPLHLWVKNVSLNQTLIQR.VIFVDSVG	R	V	21	4	3316.98	5866.63	5866.63	1467.67	1467.66	5865.63	1467.41	0.9996	0.00182915	14.451	0	1	2	1	103	123	0	15N(3300.1691)	HexNAc(7)Hex(8)NeuAc(2) % 3300.1691	-13.67	0.023464032108675516	LFFPLHLWVKNVSLnQTLIQR	14.4515	13.2747	0	TRUE	IPI:Tpo|Tpo:P00001|Tpo	IPI:Tpo|Tpo:P00001|Tpo	IPI:Tpo|Tpo:P00001|Tpo		IPI:Tpo|Tpo:P00001|Tpo
20231107_NSco-7546_Receptor_Trypsin.17062.17062.4	C:\Users\nichollass\Desktop\2023_November_Tpo_receptor\Trypsin_HCD\20231107_NSco_7546_Receptor_Trypsin\interact.pep.xml	LFFPLHLWVKNVSLNQTLIQR	LFFPLHLWVKNVSLN[3414]QTLIQR	FPAQDEVR.LFFPLHLWVKNVSLNQTLIQR.VIFVDSVG	R	V	21	4	3317.3	5866.63	5866.63	1467.67	1467.66	5865.63	1467.41	0.9996	0.00531496	12.598	0	0.9998	2	1	103	123	0	15N(3300.1691)	HexNAc(7)Hex(8)NeuAc(2) % 3300.1691	-13.67	0.023464032108675516	LFFPLHLWVKNVSLnQTLIQR	12.5983	8.83296	0	TRUE	IPI:Tpo|Tpo:P00001|Tpo	IPI:Tpo|Tpo:P00001|Tpo	IPI:Tpo|Tpo:P00001|Tpo		IPI:Tpo|Tpo:P00001|Tpo
20231107_NSco-7546_Receptor_Trypsin.17063.17063.4	C:\Users\nichollass\Desktop\2023_November_Tpo_receptor\Trypsin_HCD\20231107_NSco_7546_Receptor_Trypsin\interact.pep.xml	LFFPLHLWVKNVSLNQTLIQR	LFFPLHLWVKNVSLN[3414]QTLIQR	FPAQDEVR.LFFPLHLWVKNVSLNQTLIQR.VIFVDSVG	R	V	21	4	3317.73	5866.63	5866.63	1467.67	1467.66	5865.63	1467.41	0.9996	0.000850648	16.781	0	1	2	1	103	123	0	15N(3300.1691)	HexNAc(7)Hex(8)NeuAc(2) % 3300.1691	-13.67	0.023464032108675516	LFFPLHLWVKNVSLnQTLIQR	16.7815	13.4311	0	TRUE	IPI:Tpo|Tpo:P00001|Tpo	IPI:Tpo|Tpo:P00001|Tpo	IPI:Tpo|Tpo:P00001|Tpo		IPI:Tpo|Tpo:P00001|Tpo
20231107_NSco-7546_Receptor_Trypsin.17066.17066.2	C:\Users\nichollass\Desktop\2023_November_Tpo_receptor\Trypsin_HCD\20231107_NSco_7546_Receptor_Trypsin\interact.pep.xml	NVSLNQTLIQR	N[2070]VSLNQTLIQR	FPIHIWVK.NVSLNQTLIQR.VIFVDSVG	K	V	11	2	3318.16	3240.44	3240.44	1621.23	1621.23	3240.44	1621.23	-0.0032	6.14469e-07	26.346	0	1	2	0	113	123	0	1N(1955.7240)	HexNAc(5)Hex(4)Fuc(2) % 1955.7240	-3.22	0.00258176	NVSLNQTLIQR	22.8923	26.3464	0	TRUE	IPI:Tpo|Tpo:P00001|Tpo	IPI:Tpo|Tpo:P00001|Tpo	IPI:Tpo|Tpo:P00001|Tpo		IPI:Tpo|Tpo:P00001|Tpo
20231107_NSco-7546_Receptor_Trypsin.17068.17068.2	C:\Users\nichollass\Desktop\2023_November_Tpo_receptor\Trypsin_HCD\20231107_NSco_7546_Receptor_Trypsin\interact.pep.xml	NVSLNQTLIQR	N[2070]VSLNQTLIQR	FPIHIWVK.NVSLNQTLIQR.VIFVDSVG	K	V	11	2	3319.05	3240.44	3240.44	1621.23	1621.23	3240.44	1621.23	-0.0032	1.06598e-07	32.389	0	1	2	0	113	123	0	1N(1955.7240)	HexNAc(5)Hex(4)Fuc(2) % 1955.7240	-3.05	0.00187617	NVSLNQTLIQR	27.967	32.3891	0	TRUE	IPI:Tpo|Tpo:P00001|Tpo	IPI:Tpo|Tpo:P00001|Tpo	IPI:Tpo|Tpo:P00001|Tpo		IPI:Tpo|Tpo:P00001|Tpo
20231107_NSco-7546_Receptor_Trypsin.17079.17079.2	C:\Users\nichollass\Desktop\2023_November_Tpo_receptor\Trypsin_HCD\20231107_NSco_7546_Receptor_Trypsin\interact.pep.xml	NVSLNQTLIQR	N[1152]VSLNQTLIQR	FPIHIWVK.NVSLNQTLIQR.VIFVDSVG	K	V	11	2	3320.94	2323.09	2323.09	1162.55	1162.55	2323.09	1162.55	-0.002	5.14044e-09	34.656	0	1	2	0	113	123	0	1N(1038.3751)	HexNAc(2)Hex(3)Fuc(1) % 1038.3751	-1.05	0	NVSLNQTLIQR	27.7779	34.6563	0	TRUE	IPI:Tpo|Tpo:P00001|Tpo	IPI:Tpo|Tpo:P00001|Tpo	IPI:Tpo|Tpo:P00001|Tpo		IPI:Tpo|Tpo:P00001|Tpo
20231107_NSco-7546_Receptor_Trypsin.17080.17080.2	C:\Users\nichollass\Desktop\2023_November_Tpo_receptor\Trypsin_HCD\20231107_NSco_7546_Receptor_Trypsin\interact.pep.xml	NVSLNQTLIQR	N[1152]VSLNQTLIQR	FPIHIWVK.NVSLNQTLIQR.VIFVDSVG	K	V	11	2	3321.21	2323.09	2323.09	1162.55	1162.55	2323.09	1162.55	-0.002	0.00672589	10.189	0	0.9999	2	0	113	123	0	1N(1038.3751)	HexNAc(2)Hex(3)Fuc(1) % 1038.3751	-2.04	0.00116822	nVSLnQTLIQR	10.189	10.189	0	TRUE	IPI:Tpo|Tpo:P00001|Tpo	IPI:Tpo|Tpo:P00001|Tpo	IPI:Tpo|Tpo:P00001|Tpo		IPI:Tpo|Tpo:P00001|Tpo
20231107_NSco-7546_Receptor_Trypsin.17081.17081.2	C:\Users\nichollass\Desktop\2023_November_Tpo_receptor\Trypsin_HCD\20231107_NSco_7546_Receptor_Trypsin\interact.pep.xml	NVSLNQTLIQR	N[1152]VSLNQTLIQR	FPIHIWVK.NVSLNQTLIQR.VIFVDSVG	K	V	11	2	3321.82	2323.09	2323.09	1162.55	1162.55	2323.09	1162.55	-0.0017	2.783e-11	43.722	0	1	2	0	113	123	0	1N(1038.3751)	HexNAc(2)Hex(3)Fuc(1) % 1038.3751	-1.58	0	NVSLNQTLIQR	30.509	43.7226	0	TRUE	IPI:Tpo|Tpo:P00001|Tpo	IPI:Tpo|Tpo:P00001|Tpo	IPI:Tpo|Tpo:P00001|Tpo		IPI:Tpo|Tpo:P00001|Tpo
20231107_NSco-7546_Receptor_Trypsin.17087.17087.2	C:\Users\nichollass\Desktop\2023_November_Tpo_receptor\Trypsin_HCD\20231107_NSco_7546_Receptor_Trypsin\interact.pep.xml	NVSLNQTLIQR	NVSLN[1965]QTLIQR	FPIHIWVK.NVSLNQTLIQR.VIFVDSVG	K	V	11	2	3322.51	3135.4	3135.4	1568.71	1568.71	3135.41	1568.71	-0.0051	2.4632e-06	23.934	0	1	2	0	113	123	0	5N(1850.6927)	HexNAc(6)Hex(3)Fuc(1) % 1850.6927	-3.97	0.00462695	NVSLnQTLIQR	23.9345	23.9345	0	TRUE	IPI:Tpo|Tpo:P00001|Tpo	IPI:Tpo|Tpo:P00001|Tpo	IPI:Tpo|Tpo:P00001|Tpo		IPI:Tpo|Tpo:P00001|Tpo
20231107_NSco-7546_Receptor_Trypsin.17091.17091.2	C:\Users\nichollass\Desktop\2023_November_Tpo_receptor\Trypsin_HCD\20231107_NSco_7546_Receptor_Trypsin\interact.pep.xml	NVSLNQTLIQR	N[1965]VSLNQTLIQR	FPIHIWVK.NVSLNQTLIQR.VIFVDSVG	K	V	11	2	3323.88	3135.4	3135.4	1568.71	1568.71	3135.41	1568.71	-0.0051	7.43447e-08	30.015	0	1	2	0	113	123	0	1N(1850.6927)	HexNAc(6)Hex(3)Fuc(1) % 1850.6927	-2.73	0.00187617	NVSLNQTLIQR	25.1452	30.0153	0	TRUE	IPI:Tpo|Tpo:P00001|Tpo	IPI:Tpo|Tpo:P00001|Tpo	IPI:Tpo|Tpo:P00001|Tpo		IPI:Tpo|Tpo:P00001|Tpo
20231107_NSco-7546_Receptor_Trypsin.17101.17101.2	C:\Users\nichollass\Desktop\2023_November_Tpo_receptor\Trypsin_HCD\20231107_NSco_7546_Receptor_Trypsin\interact.pep.xml	NVSLNQTLIQR	NVSLN[1908]QTLIQR	FPIHIWVK.NVSLNQTLIQR.VIFVDSVG	K	V	11	2	3324.93	3078.38	3078.38	1540.2	1540.2	3078.39	1540.2	-0.0013	5.2511e-06	22.619	0	1	2	0	113	123	0	5N(1793.6711)	HexNAc(5)Hex(3)Fuc(2) % 1793.6711	-1.54	0	NVSLnQTLIQR	22.6194	22.6194	0	TRUE	IPI:Tpo|Tpo:P00001|Tpo	IPI:Tpo|Tpo:P00001|Tpo	IPI:Tpo|Tpo:P00001|Tpo		IPI:Tpo|Tpo:P00001|Tpo
20231107_NSco-7546_Receptor_Trypsin.17103.17103.2	C:\Users\nichollass\Desktop\2023_November_Tpo_receptor\Trypsin_HCD\20231107_NSco_7546_Receptor_Trypsin\interact.pep.xml	NVSLNQTLIQR	N[1908]VSLNQTLIQR	FPIHIWVK.NVSLNQTLIQR.VIFVDSVG	K	V	11	2	3325.78	3078.38	3078.38	1540.2	1540.2	3078.39	1540.2	-0.0013	1.97583e-08	32.317	0	1	2	0	113	123	0	1N(1793.6711)	HexNAc(5)Hex(3)Fuc(2) % 1793.6711	-1.71	0	NVSLNQTLIQR	25.3172	32.3174	0	TRUE	IPI:Tpo|Tpo:P00001|Tpo	IPI:Tpo|Tpo:P00001|Tpo	IPI:Tpo|Tpo:P00001|Tpo		IPI:Tpo|Tpo:P00001|Tpo
20231107_NSco-7546_Receptor_Trypsin.17105.17105.2	C:\Users\nichollass\Desktop\2023_November_Tpo_receptor\Trypsin_HCD\20231107_NSco_7546_Receptor_Trypsin\interact.pep.xml	NVSLNQTLIQR	N[1721]VSLNQTLIQR	FPIHIWVK.NVSLNQTLIQR.VIFVDSVG	K	V	11	2	3326.05	2891.29	2891.29	1446.65	1446.65	2891.3	1446.66	-0.0087	4.37774e-05	18.935	0	1	2	0	113	123	0	1N(1606.5867)	HexNAc(4)Hex(4)Fuc(1) % 1606.5867	-4.76	0.0089192	nVSLnQTLIQR	18.9355	18.9355	0	TRUE	IPI:Tpo|Tpo:P00001|Tpo	IPI:Tpo|Tpo:P00001|Tpo	IPI:Tpo|Tpo:P00001|Tpo		IPI:Tpo|Tpo:P00001|Tpo
20231107_NSco-7546_Receptor_Trypsin.17106.17106.2	C:\Users\nichollass\Desktop\2023_November_Tpo_receptor\Trypsin_HCD\20231107_NSco_7546_Receptor_Trypsin\interact.pep.xml	NVSLNQTLIQR	N[1762]VSLNQTLIQR	FPIHIWVK.NVSLNQTLIQR.VIFVDSVG	K	V	11	2	3326.2	2932.31	2932.33	1467.16	1467.17	2932.33	1467.17	-0.0023	3.64125e-08	31.255	0	1	2	0	113	123	0	1N(1647.6132)	HexNAc(5)Hex(3)Fuc(1) % 1647.6132	-1.88	0	NVSLNQTLIQR	27.9406	31.2552	0	TRUE	IPI:Tpo|Tpo:P00001|Tpo	IPI:Tpo|Tpo:P00001|Tpo	IPI:Tpo|Tpo:P00001|Tpo		IPI:Tpo|Tpo:P00001|Tpo
20231107_NSco-7546_Receptor_Trypsin.17108.17108.2	C:\Users\nichollass\Desktop\2023_November_Tpo_receptor\Trypsin_HCD\20231107_NSco_7546_Receptor_Trypsin\interact.pep.xml	NVSLNQTLIQR	N[1721]VSLNQTLIQR	FPIHIWVK.NVSLNQTLIQR.VIFVDSVG	K	V	11	2	3326.9	2892.3	2892.3	1447.15	1447.16	2891.3	1446.66	0.9939	3.08852e-06	26.541	0	1	2	0	113	123	0	1N(1606.5867)	HexNAc(4)Hex(4)Fuc(1) % 1606.5867	-3.89	0.00462695	NVSLNQTLIQR	24.2217	26.5411	0	TRUE	IPI:Tpo|Tpo:P00001|Tpo	IPI:Tpo|Tpo:P00001|Tpo	IPI:Tpo|Tpo:P00001|Tpo		IPI:Tpo|Tpo:P00001|Tpo
20231107_NSco-7546_Receptor_Trypsin.17110.17110.2	C:\Users\nichollass\Desktop\2023_November_Tpo_receptor\Trypsin_HCD\20231107_NSco_7546_Receptor_Trypsin\interact.pep.xml	NVSLNQTLIQR	N[1762]VSLNQTLIQR	FPIHIWVK.NVSLNQTLIQR.VIFVDSVG	K	V	11	2	3327.71	2932.31	2932.33	1467.16	1467.17	2932.33	1467.17	-0.0023	1.1422e-10	41.269	0	1	2	0	113	123	0	1N(1647.6132)	HexNAc(5)Hex(3)Fuc(1) % 1647.6132	-2.58	0.00116822	NVSLNQTLIQR	31.3246	41.2696	0	TRUE	IPI:Tpo|Tpo:P00001|Tpo	IPI:Tpo|Tpo:P00001|Tpo	IPI:Tpo|Tpo:P00001|Tpo		IPI:Tpo|Tpo:P00001|Tpo
20231107_NSco-7546_Receptor_Trypsin.17120.17120.2	C:\Users\nichollass\Desktop\2023_November_Tpo_receptor\Trypsin_HCD\20231107_NSco_7546_Receptor_Trypsin\interact.pep.xml	NVSLNQTLIQR	N[1355]VSLNQTLIQR	FPIHIWVK.NVSLNQTLIQR.VIFVDSVG	K	V	11	2	3329.19	2526.17	2526.17	1264.09	1264.09	2526.17	1264.09	-0.003	1.00115e-07	29.498	0	1	2	0	113	123	0	1N(1241.4545)	HexNAc(3)Hex(3)Fuc(1) % 1241.4545	-1.92	0	NVSLNQTLIQR	27.8566	29.4987	0	TRUE	IPI:Tpo|Tpo:P00001|Tpo	IPI:Tpo|Tpo:P00001|Tpo	IPI:Tpo|Tpo:P00001|Tpo		IPI:Tpo|Tpo:P00001|Tpo
20231107_NSco-7546_Receptor_Trypsin.17124.17124.2	C:\Users\nichollass\Desktop\2023_November_Tpo_receptor\Trypsin_HCD\20231107_NSco_7546_Receptor_Trypsin\interact.pep.xml	NVSLNQTLIQR	N[1355]VSLNQTLIQR	FPIHIWVK.NVSLNQTLIQR.VIFVDSVG	K	V	11	2	3330.71	2526.17	2526.17	1264.09	1264.09	2526.17	1264.09	-0.003	5.1731e-10	38.645	0	1	2	0	113	123	0	1N(1241.4545)	HexNAc(3)Hex(3)Fuc(1) % 1241.4545	-1.7	0	NVSLNQTLIQR	27.7649	38.6451	0	TRUE	IPI:Tpo|Tpo:P00001|Tpo	IPI:Tpo|Tpo:P00001|Tpo	IPI:Tpo|Tpo:P00001|Tpo		IPI:Tpo|Tpo:P00001|Tpo
20231107_NSco-7546_Receptor_Trypsin.17137.17137.2	C:\Users\nichollass\Desktop\2023_November_Tpo_receptor\Trypsin_HCD\20231107_NSco_7546_Receptor_Trypsin\interact.pep.xml	NVSLNQTLIQR	N[1924]VSLNQTLIQR	FPIHIWVK.NVSLNQTLIQR.VIFVDSVG	K	V	11	2	3332.63	3094.37	3094.38	1548.19	1548.2	3094.38	1548.2	-0.0042	4.83616e-07	26.762	0	1	2	0	113	123	0	1N(1809.6661)	HexNAc(5)Hex(4)Fuc(1) % 1809.6661	-3	0.00187617	NVSLNQTLIQR	25.4614	26.7622	0	TRUE	IPI:Tpo|Tpo:P00001|Tpo	IPI:Tpo|Tpo:P00001|Tpo	IPI:Tpo|Tpo:P00001|Tpo		IPI:Tpo|Tpo:P00001|Tpo
20231107_NSco-7546_Receptor_Trypsin.17138.17138.2	C:\Users\nichollass\Desktop\2023_November_Tpo_receptor\Trypsin_HCD\20231107_NSco_7546_Receptor_Trypsin\interact.pep.xml	NVSLNQTLIQR	N[2111]VSLNQTLIQR	FPIHIWVK.NVSLNQTLIQR.VIFVDSVG	K	V	11	2	3332.72	3281.47	3281.46	1641.74	1641.74	3281.47	1641.74	-0.0008	2.21437e-06	24.119	0	1	2	0	113	123	0	1N(1996.7506)	HexNAc(6)Hex(3)Fuc(2) % 1996.7506	-1.62	0	NVSLNQTLIQR	22.6012	24.1193	0	TRUE	IPI:Tpo|Tpo:P00001|Tpo	IPI:Tpo|Tpo:P00001|Tpo	IPI:Tpo|Tpo:P00001|Tpo		IPI:Tpo|Tpo:P00001|Tpo
20231107_NSco-7546_Receptor_Trypsin.17140.17140.2	C:\Users\nichollass\Desktop\2023_November_Tpo_receptor\Trypsin_HCD\20231107_NSco_7546_Receptor_Trypsin\interact.pep.xml	NVSLNQTLIQR	N[1924]VSLNQTLIQR	FPIHIWVK.NVSLNQTLIQR.VIFVDSVG	K	V	11	2	3333.49	3094.37	3094.38	1548.19	1548.2	3094.38	1548.2	-0.0042	5.70164e-07	26.476	0	1	2	0	113	123	0	1N(1809.6661)	HexNAc(5)Hex(4)Fuc(1) % 1809.6661	-2.31	0.00116822	NVSLNQTLIQR	22.9002	26.4763	0	TRUE	IPI:Tpo|Tpo:P00001|Tpo	IPI:Tpo|Tpo:P00001|Tpo	IPI:Tpo|Tpo:P00001|Tpo		IPI:Tpo|Tpo:P00001|Tpo
20231107_NSco-7546_Receptor_Trypsin.17142.17142.2	C:\Users\nichollass\Desktop\2023_November_Tpo_receptor\Trypsin_HCD\20231107_NSco_7546_Receptor_Trypsin\interact.pep.xml	NVSLNQTLIQR	N[2111]VSLNQTLIQR	FPIHIWVK.NVSLNQTLIQR.VIFVDSVG	K	V	11	2	3334.24	3281.47	3281.46	1641.74	1641.74	3281.47	1641.74	-0.0008	6.9944e-10	38.121	0	1	2	0	113	123	0	1N(1996.7506)	HexNAc(6)Hex(3)Fuc(2) % 1996.7506	-1.46	0	NVSLNQTLIQR	27.642	38.1217	0	TRUE	IPI:Tpo|Tpo:P00001|Tpo	IPI:Tpo|Tpo:P00001|Tpo	IPI:Tpo|Tpo:P00001|Tpo		IPI:Tpo|Tpo:P00001|Tpo
20231107_NSco-7546_Receptor_Trypsin.17157.17157.3	C:\Users\nichollass\Desktop\2023_November_Tpo_receptor\Trypsin_HCD\20231107_NSco_7546_Receptor_Trypsin\interact.pep.xml	NVSLNQTLIQR	NVSLN[2111]QTLIQR	FPIHIWVK.NVSLNQTLIQR.VIFVDSVG	K	V	11	3	3336.81	3281.46	3281.47	1094.83	1094.83	3281.47	1094.83	0.0005	7.3156e-05	18.043	0	1	2	0	113	123	0	5N(1996.7506)	HexNAc(6)Hex(3)Fuc(2) % 1996.7506	-2.1	0.00116822	NVSLnQTLIQR	18.0432	18.0432	0	TRUE	IPI:Tpo|Tpo:P00001|Tpo	IPI:Tpo|Tpo:P00001|Tpo	IPI:Tpo|Tpo:P00001|Tpo		IPI:Tpo|Tpo:P00001|Tpo
20231107_NSco-7546_Receptor_Trypsin.17161.17161.3	C:\Users\nichollass\Desktop\2023_November_Tpo_receptor\Trypsin_HCD\20231107_NSco_7546_Receptor_Trypsin\interact.pep.xml	NVSLNQTLIQR	NVSLN[2111]QTLIQR	FPIHIWVK.NVSLNQTLIQR.VIFVDSVG	K	V	11	3	3337.65	3281.46	3281.47	1094.83	1094.83	3281.47	1094.83	0.0005	0.0110154	9.332	0	0.9999	2	0	113	123	0	5N(1996.7506)	HexNAc(6)Hex(3)Fuc(2) % 1996.7506	-0.61	0	NVSLnQTLIQR	9.33201	9.33201	0	TRUE	IPI:Tpo|Tpo:P00001|Tpo	IPI:Tpo|Tpo:P00001|Tpo	IPI:Tpo|Tpo:P00001|Tpo		IPI:Tpo|Tpo:P00001|Tpo
20231107_NSco-7546_Receptor_Trypsin.17162.17162.3	C:\Users\nichollass\Desktop\2023_November_Tpo_receptor\Trypsin_HCD\20231107_NSco_7546_Receptor_Trypsin\interact.pep.xml	NVSLNQTLIQR	N[2111]VSLNQTLIQR	FPIHIWVK.NVSLNQTLIQR.VIFVDSVG	K	V	11	3	3338.18	3281.46	3281.47	1094.83	1094.83	3281.47	1094.83	0.0005	4.63981e-07	26.834	0	1	2	0	113	123	0	1N(1996.7506)	HexNAc(6)Hex(3)Fuc(2) % 1996.7506	-2.1	0.00116822	NVSLNQTLIQR	22.0099	26.8343	0	TRUE	IPI:Tpo|Tpo:P00001|Tpo	IPI:Tpo|Tpo:P00001|Tpo	IPI:Tpo|Tpo:P00001|Tpo		IPI:Tpo|Tpo:P00001|Tpo
20231107_NSco-7546_Receptor_Trypsin.17164.17164.4	C:\Users\nichollass\Desktop\2023_November_Tpo_receptor\Trypsin_HCD\20231107_NSco_7546_Receptor_Trypsin\interact.pep.xml	VLEPSLGARGGTLELRPR		GEGREDWK.VLEPSLGARGGTLELRPR.ARYSIQIR	K	A	18	4	3338.45	1920.09	1920.08	481.03	481.028	1920.09	481.03	-0.0063	1.86961e-05	21.413	0	1	2	2	428	445	0								0	TRUE	IPI:Tpo|Tpo:P00001|Tpo	IPI:Tpo|Tpo:P00001|Tpo	IPI:Tpo|Tpo:P00001|Tpo		IPI:Tpo|Tpo:P00001|Tpo
20231107_NSco-7546_Receptor_Trypsin.17174.17174.2	C:\Users\nichollass\Desktop\2023_November_Tpo_receptor\Trypsin_HCD\20231107_NSco_7546_Receptor_Trypsin\interact.pep.xml	GGSCLVSGLQAGK	GGSCLVSGLQAGK	PAPFITVK.GGSCLVSGLQAGK.SYWIQIRS	K	S	13	2	3339.49	1233.63	1233.62	617.821	617.818	1232.62	617.316	1.0024	2.43921e-06	28.951	0	1	2	0	230	242	0	4C(57.0214)	Mod1: First isotopic peak (PeakApex: 1.0024, Theoretical: 1.0024); Mod1: First isotopic peak (PeakApex: 0.9948)						0	TRUE	IPI:Tpo|Tpo:P00001|Tpo	IPI:Tpo|Tpo:P00001|Tpo	IPI:Tpo|Tpo:P00001|Tpo		IPI:Tpo|Tpo:P00001|Tpo
20231107_NSco-7546_Receptor_Trypsin.17194.17194.3	C:\Users\nichollass\Desktop\2023_November_Tpo_receptor\Trypsin_HCD\20231107_NSco_7546_Receptor_Trypsin\interact.pep.xml	NVSLNQTLIQR	N[1965]VSLNQTLIQR	FPIHIWVK.NVSLNQTLIQR.VIFVDSVG	K	V	11	3	3342.8	3135.41	3135.41	1046.14	1046.15	3135.41	1046.14	0.0061	0.00113501	13.28	0	0.9999	2	0	113	123	0	1N(1850.6927)	HexNAc(6)Hex(3)Fuc(1) % 1850.6927	-4.36	0.00462695	nVSLnQTLIQR	13.2801	13.2801	0	TRUE	IPI:Tpo|Tpo:P00001|Tpo	IPI:Tpo|Tpo:P00001|Tpo	IPI:Tpo|Tpo:P00001|Tpo		IPI:Tpo|Tpo:P00001|Tpo
20231107_NSco-7546_Receptor_Trypsin.17197.17197.3	C:\Users\nichollass\Desktop\2023_November_Tpo_receptor\Trypsin_HCD\20231107_NSco_7546_Receptor_Trypsin\interact.pep.xml	NVSLNQTLIQR	NVSLN[1965]QTLIQR	FPIHIWVK.NVSLNQTLIQR.VIFVDSVG	K	V	11	3	3343.62	3135.41	3135.41	1046.14	1046.15	3135.41	1046.14	0.0061	2.04762e-05	20.255	0	1	2	0	113	123	0	5N(1850.6927)	HexNAc(6)Hex(3)Fuc(1) % 1850.6927	-4.36	0.00462695	NVSLnQTLIQR	20.2555	20.2555	0	TRUE	IPI:Tpo|Tpo:P00001|Tpo	IPI:Tpo|Tpo:P00001|Tpo	IPI:Tpo|Tpo:P00001|Tpo		IPI:Tpo|Tpo:P00001|Tpo
20231107_NSco-7546_Receptor_Trypsin.17211.17211.2	C:\Users\nichollass\Desktop\2023_November_Tpo_receptor\Trypsin_HCD\20231107_NSco_7546_Receptor_Trypsin\interact.pep.xml	QGVDADINGLR		FEMEQNIR.QGVDADINGLR.QVIDNITM	R	Q	11	2	3345.65	1157.57	1157.57	579.792	579.79	1156.58	579.299	0.982	0.0164721	11.633	0	0.5528	2	0	251	261	0		Mod1: Deamidation (PeakApex: 0.9832, Theoretical: 0.9840); Mod1: Deamidation (PeakApex: 0.9848)						0	TRUE	sp|P35527|K1C9_HUMAN	P35527	K1C9_HUMAN	KRT9	Keratin, type I cytoskeletal 9
20231107_NSco-7546_Receptor_Trypsin.17218.17218.2	C:\Users\nichollass\Desktop\2023_November_Tpo_receptor\Trypsin_HCD\20231107_NSco_7546_Receptor_Trypsin\interact.pep.xml	NVSLNQTLIQR	N[1705]VSLNQTLIQR	FPIHIWVK.NVSLNQTLIQR.VIFVDSVG	K	V	11	2	3346.95	2875.31	2875.31	1438.66	1438.66	2875.31	1438.66	-0.0014	0.000916748	13.651	0	1	2	0	113	123	0	1N(1590.5918)	HexNAc(4)Hex(3)Fuc(2) % 1590.5918	-1.72	0	nVSLnQTLIQR	13.6514	13.6514	0	TRUE	IPI:Tpo|Tpo:P00001|Tpo	IPI:Tpo|Tpo:P00001|Tpo	IPI:Tpo|Tpo:P00001|Tpo		IPI:Tpo|Tpo:P00001|Tpo
20231107_NSco-7546_Receptor_Trypsin.17221.17221.2	C:\Users\nichollass\Desktop\2023_November_Tpo_receptor\Trypsin_HCD\20231107_NSco_7546_Receptor_Trypsin\interact.pep.xml	NVSLNQTLIQR	N[1705]VSLNQTLIQR	FPIHIWVK.NVSLNQTLIQR.VIFVDSVG	K	V	11	2	3347.81	2875.31	2875.31	1438.66	1438.66	2875.31	1438.66	-0.0014	2.00447e-05	20.292	0	1	2	0	113	123	0	1N(1590.5918)	HexNAc(4)Hex(3)Fuc(2) % 1590.5918	-2	0.00116822	NVSLNQTLIQR	19.144	20.2925	0	TRUE	IPI:Tpo|Tpo:P00001|Tpo	IPI:Tpo|Tpo:P00001|Tpo	IPI:Tpo|Tpo:P00001|Tpo		IPI:Tpo|Tpo:P00001|Tpo
20231107_NSco-7546_Receptor_Trypsin.17233.17233.3	C:\Users\nichollass\Desktop\2023_November_Tpo_receptor\Trypsin_HCD\20231107_NSco_7546_Receptor_Trypsin\interact.pep.xml	MVTCQWQQQDR	MVTCQWQQQDR	QCFTIDIK.MVTCQWQQQDR.TSSQGFFR	K	T	11	3	3349.79	1480.67	1480.66	494.564	494.562	1478.64	493.887	2.0235	0.00695425	10.131	0	0.5705	2	0	290	300	0	4C(57.0214)							0	TRUE	IPI:Tpo|Tpo:P00001|Tpo	IPI:Tpo|Tpo:P00001|Tpo	IPI:Tpo|Tpo:P00001|Tpo		IPI:Tpo|Tpo:P00001|Tpo
20231107_NSco-7546_Receptor_Trypsin.17238.17238.3	C:\Users\nichollass\Desktop\2023_November_Tpo_receptor\Trypsin_HCD\20231107_NSco_7546_Receptor_Trypsin\interact.pep.xml	NVSLNQTLIQR	N[2216]VSLNQTLIQR	FPIHIWVK.NVSLNQTLIQR.VIFVDSVG	K	V	11	3	3350.25	3387.5	3387.5	1130.17	1130.18	3386.5	1129.84	1.0066	0.00129271	13.054	0	0.9994	2	0	113	123	0	1N(2101.7819)	HexNAc(5)Hex(4)Fuc(3) % 2101.7819	-5.59	0.014272970561998216	nVSLnQTLIQR	13.0541	13.0541	0	TRUE	IPI:Tpo|Tpo:P00001|Tpo	IPI:Tpo|Tpo:P00001|Tpo	IPI:Tpo|Tpo:P00001|Tpo		IPI:Tpo|Tpo:P00001|Tpo
20231107_NSco-7546_Receptor_Trypsin.17239.17239.2	C:\Users\nichollass\Desktop\2023_November_Tpo_receptor\Trypsin_HCD\20231107_NSco_7546_Receptor_Trypsin\interact.pep.xml	VLEPSLGAR		GEGREDWK.VLEPSLGAR.GGTIEIRP	K	G	9	2	3350.34	940.535	940.531	471.275	471.273	940.534	471.274	-0.0034	1.7378e-05	20.54	0	1	2	0	428	436	0								0	TRUE	IPI:Tpo|Tpo:P00001|Tpo	IPI:Tpo|Tpo:P00001|Tpo	IPI:Tpo|Tpo:P00001|Tpo		IPI:Tpo|Tpo:P00001|Tpo
20231107_NSco-7546_Receptor_Trypsin.17241.17241.3	C:\Users\nichollass\Desktop\2023_November_Tpo_receptor\Trypsin_HCD\20231107_NSco_7546_Receptor_Trypsin\interact.pep.xml	NVSLNQTLIQR	NVSLN[2216]QTLIQR	FPIHIWVK.NVSLNQTLIQR.VIFVDSVG	K	V	11	3	3351.06	3387.5	3387.5	1130.17	1130.17	3386.5	1129.84	1.0032	4.79457e-05	18.777	0	1	2	0	113	123	0	5N(2101.7819)	HexNAc(5)Hex(4)Fuc(3) % 2101.7819	-3.06	0.00187617	NVSLnQTLIQR	18.7778	18.7778	0	TRUE	IPI:Tpo|Tpo:P00001|Tpo	IPI:Tpo|Tpo:P00001|Tpo	IPI:Tpo|Tpo:P00001|Tpo		IPI:Tpo|Tpo:P00001|Tpo
20231107_NSco-7546_Receptor_Trypsin.17247.17247.2	C:\Users\nichollass\Desktop\2023_November_Tpo_receptor\Trypsin_HCD\20231107_NSco_7546_Receptor_Trypsin\interact.pep.xml	NVSLNQTLIQR	NVSLN[1721]QTLIQR	FPIHIWVK.NVSLNQTLIQR.VIFVDSVG	K	V	11	2	3351.73	2891.3	2891.29	1446.66	1446.65	2891.3	1446.66	-0.0092	2.12202e-05	20.193	0	1	2	0	113	123	0	5N(1606.5867)	HexNAc(4)Hex(4)Fuc(1) % 1606.5867	-4.81	0.0089192	NVSLnQTLIQR	20.1938	20.1938	0	TRUE	IPI:Tpo|Tpo:P00001|Tpo	IPI:Tpo|Tpo:P00001|Tpo	IPI:Tpo|Tpo:P00001|Tpo		IPI:Tpo|Tpo:P00001|Tpo
20231107_NSco-7546_Receptor_Trypsin.17249.17249.2	C:\Users\nichollass\Desktop\2023_November_Tpo_receptor\Trypsin_HCD\20231107_NSco_7546_Receptor_Trypsin\interact.pep.xml	NVSLNQTLIQR	N[1721]VSLNQTLIQR	FPIHIWVK.NVSLNQTLIQR.VIFVDSVG	K	V	11	2	3352.58	2891.3	2891.29	1446.66	1446.65	2891.3	1446.66	-0.0092	1.86316e-06	25.419	0	1	2	0	113	123	0	1N(1606.5867)	HexNAc(4)Hex(4)Fuc(1) % 1606.5867	-4.12	0.00462695	NVSLNQTLIQR	23.8921	25.4196	0	TRUE	IPI:Tpo|Tpo:P00001|Tpo	IPI:Tpo|Tpo:P00001|Tpo	IPI:Tpo|Tpo:P00001|Tpo		IPI:Tpo|Tpo:P00001|Tpo
20231107_NSco-7546_Receptor_Trypsin.17264.17264.3	C:\Users\nichollass\Desktop\2023_November_Tpo_receptor\Trypsin_HCD\20231107_NSco_7546_Receptor_Trypsin\interact.pep.xml	NVSLNQTLIQR	N[2070]VSLNQTLIQR	FPIHIWVK.NVSLNQTLIQR.VIFVDSVG	K	V	11	3	3354.62	3240.45	3240.44	1081.16	1081.15	3240.44	1081.15	0.0024	9.78363e-06	21.538	0	1	2	0	113	123	0	1N(1955.7240)	HexNAc(5)Hex(4)Fuc(2) % 1955.7240	-2.98	0.00187617	NVSLNQTLIQR	20.251	21.5383	0	TRUE	IPI:Tpo|Tpo:P00001|Tpo	IPI:Tpo|Tpo:P00001|Tpo	IPI:Tpo|Tpo:P00001|Tpo		IPI:Tpo|Tpo:P00001|Tpo
20231107_NSco-7546_Receptor_Trypsin.17266.17266.3	C:\Users\nichollass\Desktop\2023_November_Tpo_receptor\Trypsin_HCD\20231107_NSco_7546_Receptor_Trypsin\interact.pep.xml	NVSLNQTLIQR	N[2070]VSLNQTLIQR	FPIHIWVK.NVSLNQTLIQR.VIFVDSVG	K	V	11	3	3354.88	3240.45	3240.44	1081.16	1081.15	3240.44	1081.15	0.0024	0.00898463	9.686	0	0.9975	2	0	113	123	0	1N(1955.7240)	HexNAc(5)Hex(4)Fuc(2) % 1955.7240	-2.51	0.00116822	nVSLnQTLIQR	9.6869	9.6869	0	TRUE	IPI:Tpo|Tpo:P00001|Tpo	IPI:Tpo|Tpo:P00001|Tpo	IPI:Tpo|Tpo:P00001|Tpo		IPI:Tpo|Tpo:P00001|Tpo
20231107_NSco-7546_Receptor_Trypsin.17267.17267.3	C:\Users\nichollass\Desktop\2023_November_Tpo_receptor\Trypsin_HCD\20231107_NSco_7546_Receptor_Trypsin\interact.pep.xml	NVSLNQTLIQR	N[2070]VSLNQTLIQR	FPIHIWVK.NVSLNQTLIQR.VIFVDSVG	K	V	11	3	3355.42	3240.45	3240.44	1081.16	1081.15	3240.44	1081.15	0.0024	2.58821e-07	27.848	0	1	2	0	113	123	0	1N(1955.7240)	HexNAc(5)Hex(4)Fuc(2) % 1955.7240	-2.98	0.00187617	NVSLNQTLIQR	25.2091	27.8484	0	TRUE	IPI:Tpo|Tpo:P00001|Tpo	IPI:Tpo|Tpo:P00001|Tpo	IPI:Tpo|Tpo:P00001|Tpo		IPI:Tpo|Tpo:P00001|Tpo
20231107_NSco-7546_Receptor_Trypsin.17284.17284.2	C:\Users\nichollass\Desktop\2023_November_Tpo_receptor\Trypsin_HCD\20231107_NSco_7546_Receptor_Trypsin\interact.pep.xml	NVSLNQTLIQR	N[2216]VSLNQTLIQR	FPIHIWVK.NVSLNQTLIQR.VIFVDSVG	K	V	11	2	3358.36	3386.5	3386.5	1694.26	1694.26	3386.5	1694.26	-0.0012	2.03353e-05	20.267	0	1	2	0	113	123	0	1N(2101.7819)	HexNAc(5)Hex(4)Fuc(3) % 2101.7819	-3.52	0.0033195	nVSLnQTLIQR	20.2679	20.2679	0	TRUE	IPI:Tpo|Tpo:P00001|Tpo	IPI:Tpo|Tpo:P00001|Tpo	IPI:Tpo|Tpo:P00001|Tpo		IPI:Tpo|Tpo:P00001|Tpo
20231107_NSco-7546_Receptor_Trypsin.17286.17286.2	C:\Users\nichollass\Desktop\2023_November_Tpo_receptor\Trypsin_HCD\20231107_NSco_7546_Receptor_Trypsin\interact.pep.xml	NVSLNQTLIQR	NVSLN[1883]QTLIQR	FPIHIWVK.NVSLNQTLIQR.VIFVDSVG	K	V	11	2	3359.11	3053.36	3053.36	1527.69	1527.69	3053.35	1527.68	0.006	0.000294103	15.626	0	1	2	0	113	123	0	5N(1768.6396)	HexNAc(4)Hex(5)Fuc(1) % 1768.6396	-3.87	0.00462695	NVSLnQTLIQR	15.627	15.627	0	TRUE	IPI:Tpo|Tpo:P00001|Tpo	IPI:Tpo|Tpo:P00001|Tpo	IPI:Tpo|Tpo:P00001|Tpo		IPI:Tpo|Tpo:P00001|Tpo
20231107_NSco-7546_Receptor_Trypsin.17288.17288.2	C:\Users\nichollass\Desktop\2023_November_Tpo_receptor\Trypsin_HCD\20231107_NSco_7546_Receptor_Trypsin\interact.pep.xml	NVSLNQTLIQR	N[2216]VSLNQTLIQR	FPIHIWVK.NVSLNQTLIQR.VIFVDSVG	K	V	11	2	3359.94	3386.5	3386.5	1694.26	1694.26	3386.5	1694.26	-0.0012	4.4412e-07	26.91	0	1	2	0	113	123	0	1N(2101.7819)	HexNAc(5)Hex(4)Fuc(3) % 2101.7819	-3.33	0.00258176	NVSLNQTLIQR	24.8903	26.91	0	TRUE	IPI:Tpo|Tpo:P00001|Tpo	IPI:Tpo|Tpo:P00001|Tpo	IPI:Tpo|Tpo:P00001|Tpo		IPI:Tpo|Tpo:P00001|Tpo
20231107_NSco-7546_Receptor_Trypsin.17298.17298.3	C:\Users\nichollass\Desktop\2023_November_Tpo_receptor\Trypsin_HCD\20231107_NSco_7546_Receptor_Trypsin\interact.pep.xml	NVSLNQTLIQR	N[1965]VSLNQTLIQR	FPIHIWVK.NVSLNQTLIQR.VIFVDSVG	K	V	11	3	3361.38	3136.4	3136.4	1046.47	1046.48	3135.41	1046.14	0.9963	0.0238781	7.988	0	0.9799	2	0	113	123	0	1N(1850.6927)	HexNAc(6)Hex(3)Fuc(1) % 1850.6927	-4.62	0.00652529	nVSLnQTLIQR	7.98849	7.98849	0	TRUE	IPI:Tpo|Tpo:P00001|Tpo	IPI:Tpo|Tpo:P00001|Tpo	IPI:Tpo|Tpo:P00001|Tpo		IPI:Tpo|Tpo:P00001|Tpo
20231107_NSco-7546_Receptor_Trypsin.17301.17301.3	C:\Users\nichollass\Desktop\2023_November_Tpo_receptor\Trypsin_HCD\20231107_NSco_7546_Receptor_Trypsin\interact.pep.xml	NVSLNQTLIQR	NVSLN[1965]QTLIQR	FPIHIWVK.NVSLNQTLIQR.VIFVDSVG	K	V	11	3	3362.15	3136.4	3136.4	1046.47	1046.48	3135.41	1046.14	0.9963	1.81447e-05	20.465	0	1	2	0	113	123	0	5N(1850.6927)	HexNAc(6)Hex(3)Fuc(1) % 1850.6927	-4.4	0.00462695	NVSLnQTLIQR	20.4652	20.4652	0	TRUE	IPI:Tpo|Tpo:P00001|Tpo	IPI:Tpo|Tpo:P00001|Tpo	IPI:Tpo|Tpo:P00001|Tpo		IPI:Tpo|Tpo:P00001|Tpo
20231107_NSco-7546_Receptor_Trypsin.17306.17306.3	C:\Users\nichollass\Desktop\2023_November_Tpo_receptor\Trypsin_HCD\20231107_NSco_7546_Receptor_Trypsin\interact.pep.xml	NVSLNQTLIQR	NVSLN[2257]QTLIQR	FPIHIWVK.NVSLNQTLIQR.VIFVDSVG	K	V	11	3	3363.19	3429.53	3429.52	1144.18	1144.18	3427.52	1143.52	1.9927	2.08569e-05	20.223	0	1	2	0	113	123	0	5N(2142.8085)	HexNAc(6)Hex(3)Fuc(3) % 2142.8085	-6.11	0.016908212560386472	NVSLnQTLIQR	20.2236	20.2236	0	TRUE	IPI:Tpo|Tpo:P00001|Tpo	IPI:Tpo|Tpo:P00001|Tpo	IPI:Tpo|Tpo:P00001|Tpo		IPI:Tpo|Tpo:P00001|Tpo
20231107_NSco-7546_Receptor_Trypsin.17316.17316.2	C:\Users\nichollass\Desktop\2023_November_Tpo_receptor\Trypsin_HCD\20231107_NSco_7546_Receptor_Trypsin\interact.pep.xml	NVSLNQTLIQR	N[1867]VSLNQTLIQR	FPIHIWVK.NVSLNQTLIQR.VIFVDSVG	K	V	11	2	3364.93	3037.35	3037.36	1519.68	1519.68	3037.36	1519.69	-0.0041	2.00332e-05	20.293	0	1	2	0	113	123	0	1N(1752.6446)	HexNAc(4)Hex(4)Fuc(2) % 1752.6446	-3.21	0.00258176	NVSLNQTLIQR	19.7784	20.293	0	TRUE	IPI:Tpo|Tpo:P00001|Tpo	IPI:Tpo|Tpo:P00001|Tpo	IPI:Tpo|Tpo:P00001|Tpo		IPI:Tpo|Tpo:P00001|Tpo
20231107_NSco-7546_Receptor_Trypsin.17317.17317.2	C:\Users\nichollass\Desktop\2023_November_Tpo_receptor\Trypsin_HCD\20231107_NSco_7546_Receptor_Trypsin\interact.pep.xml	NVSLNQTLIQR	NVSLN[1965]QTLIQR	FPIHIWVK.NVSLNQTLIQR.VIFVDSVG	K	V	11	2	3365.02	3135.4	3135.4	1568.71	1568.71	3135.41	1568.71	-0.0059	1.39396e-05	20.923	0	1	2	0	113	123	0	5N(1850.6927)	HexNAc(6)Hex(3)Fuc(1) % 1850.6927	-3.63	0.00368732	NVSLnQTLIQR	20.9236	20.9236	0	TRUE	IPI:Tpo|Tpo:P00001|Tpo	IPI:Tpo|Tpo:P00001|Tpo	IPI:Tpo|Tpo:P00001|Tpo		IPI:Tpo|Tpo:P00001|Tpo
20231107_NSco-7546_Receptor_Trypsin.17318.17318.2	C:\Users\nichollass\Desktop\2023_November_Tpo_receptor\Trypsin_HCD\20231107_NSco_7546_Receptor_Trypsin\interact.pep.xml	NVSLNQTLIQR	NVSLN[2257]QTLIQR	FPIHIWVK.NVSLNQTLIQR.VIFVDSVG	K	V	11	2	3365.15	3427.52	3427.52	1714.77	1714.77	3427.52	1714.77	-0.0043	1.60509e-05	20.678	0	1	2	0	113	123	0	5N(2142.8085)	HexNAc(6)Hex(3)Fuc(3) % 2142.8085	-4.63	0.00652529	NVSLnQTLIQR	20.679	20.679	0	TRUE	IPI:Tpo|Tpo:P00001|Tpo	IPI:Tpo|Tpo:P00001|Tpo	IPI:Tpo|Tpo:P00001|Tpo		IPI:Tpo|Tpo:P00001|Tpo
20231107_NSco-7546_Receptor_Trypsin.17320.17320.2	C:\Users\nichollass\Desktop\2023_November_Tpo_receptor\Trypsin_HCD\20231107_NSco_7546_Receptor_Trypsin\interact.pep.xml	NVSLNQTLIQR	N[1866]VSLNQTLIQR	FPIHIWVK.NVSLNQTLIQR.VIFVDSVG	K	V	11	2	3366.02	3037.35	3037.36	1519.68	1519.68	3036.34	1519.18	1.0163	1.90765e-07	28.378	0	1	2	0	113	123	0	1N(1751.6242)	HexNAc(4)Hex(4)NeuAc(1) % 1751.6242	0.12	0	NVSLNQTLIQR	24.3482	28.3786	0	TRUE	IPI:Tpo|Tpo:P00001|Tpo	IPI:Tpo|Tpo:P00001|Tpo	IPI:Tpo|Tpo:P00001|Tpo		IPI:Tpo|Tpo:P00001|Tpo
20231107_NSco-7546_Receptor_Trypsin.17322.17322.2	C:\Users\nichollass\Desktop\2023_November_Tpo_receptor\Trypsin_HCD\20231107_NSco_7546_Receptor_Trypsin\interact.pep.xml	NVSLNQTLIQR	N[1965]VSLNQTLIQR	FPIHIWVK.NVSLNQTLIQR.VIFVDSVG	K	V	11	2	3366.86	3135.4	3135.4	1568.71	1568.71	3135.41	1568.71	-0.0056	1.00346e-06	25.494	0	1	2	0	113	123	0	1N(1850.6927)	HexNAc(6)Hex(3)Fuc(1) % 1850.6927	-2.67	0.00116822	NVSLNQTLIQR	23.2162	25.4946	0	TRUE	IPI:Tpo|Tpo:P00001|Tpo	IPI:Tpo|Tpo:P00001|Tpo	IPI:Tpo|Tpo:P00001|Tpo		IPI:Tpo|Tpo:P00001|Tpo
20231107_NSco-7546_Receptor_Trypsin.17324.17324.2	C:\Users\nichollass\Desktop\2023_November_Tpo_receptor\Trypsin_HCD\20231107_NSco_7546_Receptor_Trypsin\interact.pep.xml	NVSLNQTLIQR	N[2257]VSLNQTLIQR	FPIHIWVK.NVSLNQTLIQR.VIFVDSVG	K	V	11	2	3367.7	3427.52	3427.52	1714.77	1714.77	3427.52	1714.77	-0.0034	1.09081e-05	24.349	0	1	2	0	113	123	0	1N(2142.8085)	HexNAc(6)Hex(3)Fuc(3) % 2142.8085	-4.05	0.00462695	NVSLNQTLIQR	22.6626	24.3491	0	TRUE	IPI:Tpo|Tpo:P00001|Tpo	IPI:Tpo|Tpo:P00001|Tpo	IPI:Tpo|Tpo:P00001|Tpo		IPI:Tpo|Tpo:P00001|Tpo
20231107_NSco-7546_Receptor_Trypsin.17334.17334.3	C:\Users\nichollass\Desktop\2023_November_Tpo_receptor\Trypsin_HCD\20231107_NSco_7546_Receptor_Trypsin\interact.pep.xml	NVSLNQTLIQR	NVSLN[2070]QTLIQR	FPIHIWVK.NVSLNQTLIQR.VIFVDSVG	K	V	11	3	3368.9	3240.45	3240.44	1081.16	1081.15	3240.44	1081.15	-0.0003	3.59957e-05	19.275	0	1	2	0	113	123	0	5N(1955.7240)	HexNAc(5)Hex(4)Fuc(2) % 1955.7240	-0.71	0	NVSLnQTLIQR	19.2757	19.2757	0	TRUE	IPI:Tpo|Tpo:P00001|Tpo	IPI:Tpo|Tpo:P00001|Tpo	IPI:Tpo|Tpo:P00001|Tpo		IPI:Tpo|Tpo:P00001|Tpo
20231107_NSco-7546_Receptor_Trypsin.17336.17336.3	C:\Users\nichollass\Desktop\2023_November_Tpo_receptor\Trypsin_HCD\20231107_NSco_7546_Receptor_Trypsin\interact.pep.xml	NVSLNQTLIQR	NVSLN[2111]QTLIQR	FPIHIWVK.NVSLNQTLIQR.VIFVDSVG	K	V	11	3	3369.11	3281.47	3281.46	1094.83	1094.83	3281.47	1094.83	-0.001	7.55527e-05	17.987	0	1	2	0	113	123	0	5N(1996.7506)	HexNAc(6)Hex(3)Fuc(2) % 1996.7506	-2.29	0.00116822	NVSLnQTLIQR	17.9872	17.9872	0	TRUE	IPI:Tpo|Tpo:P00001|Tpo	IPI:Tpo|Tpo:P00001|Tpo	IPI:Tpo|Tpo:P00001|Tpo		IPI:Tpo|Tpo:P00001|Tpo
20231107_NSco-7546_Receptor_Trypsin.17338.17338.3	C:\Users\nichollass\Desktop\2023_November_Tpo_receptor\Trypsin_HCD\20231107_NSco_7546_Receptor_Trypsin\interact.pep.xml	NVSLNQTLIQR	N[2070]VSLNQTLIQR	FPIHIWVK.NVSLNQTLIQR.VIFVDSVG	K	V	11	3	3369.88	3240.45	3240.44	1081.16	1081.15	3240.44	1081.15	-0.0003	5.25412e-07	26.618	0	1	2	0	113	123	0	1N(1955.7240)	HexNAc(5)Hex(4)Fuc(2) % 1955.7240	-0.53	0	NVSLNQTLIQR	22.912	26.6184	0	TRUE	IPI:Tpo|Tpo:P00001|Tpo	IPI:Tpo|Tpo:P00001|Tpo	IPI:Tpo|Tpo:P00001|Tpo		IPI:Tpo|Tpo:P00001|Tpo
20231107_NSco-7546_Receptor_Trypsin.17340.17340.3	C:\Users\nichollass\Desktop\2023_November_Tpo_receptor\Trypsin_HCD\20231107_NSco_7546_Receptor_Trypsin\interact.pep.xml	NVSLNQTLIQR	N[2111]VSLNQTLIQR	FPIHIWVK.NVSLNQTLIQR.VIFVDSVG	K	V	11	3	3370.64	3281.47	3281.46	1094.83	1094.83	3281.47	1094.83	-0.001	3.0761e-06	23.548	0	1	2	0	113	123	0	1N(1996.7506)	HexNAc(6)Hex(3)Fuc(2) % 1996.7506	-2.62	0.00116822	NVSLNQTLIQR	22.1079	23.5482	0	TRUE	IPI:Tpo|Tpo:P00001|Tpo	IPI:Tpo|Tpo:P00001|Tpo	IPI:Tpo|Tpo:P00001|Tpo		IPI:Tpo|Tpo:P00001|Tpo
20231107_NSco-7546_Receptor_Trypsin.17375.17375.2	C:\Users\nichollass\Desktop\2023_November_Tpo_receptor\Trypsin_HCD\20231107_NSco_7546_Receptor_Trypsin\interact.pep.xml	TIAQDYGVLK		PIVSDPKR.TIAQDYGVLK.ADEGISFR	R	A	10	2	3376	1106.61	1106.6	554.311	554.309	1106.6	554.306	0.0062	0.00103753	17.436	0	0.9766	2	0	111	120	0								0	TRUE	sp|Q06830|PRDX1_HUMAN	Q06830	PRDX1_HUMAN	PRDX1	Peroxiredoxin-1
20231107_NSco-7546_Receptor_Trypsin.17377.17377.2	C:\Users\nichollass\Desktop\2023_November_Tpo_receptor\Trypsin_HCD\20231107_NSco_7546_Receptor_Trypsin\interact.pep.xml	YVCQFPAQDEVR	YVCQFPAQDEVR	SVPTFGTR.YVCQFPAQDEVR.LFFPIHIW	R	L	12	2	3376.17	1510.69	1510.69	756.351	756.351	1510.69	756.351	0	2.56596e-06	26.863	0	1	2	0	91	102	0	3C(57.0214)							0	TRUE	IPI:Tpo|Tpo:P00001|Tpo	IPI:Tpo|Tpo:P00001|Tpo	IPI:Tpo|Tpo:P00001|Tpo		IPI:Tpo|Tpo:P00001|Tpo
20231107_NSco-7546_Receptor_Trypsin.17443.17443.2	C:\Users\nichollass\Desktop\2023_November_Tpo_receptor\Trypsin_HCD\20231107_NSco_7546_Receptor_Trypsin\interact.pep.xml	NVSLNQTLIQR	N[1559]VSLNQTLIQR	FPIHIWVK.NVSLNQTLIQR.VIFVDSVG	K	V	11	2	3387.16	2729.25	2729.24	1365.63	1365.63	2729.25	1365.63	-0.0045	1.11109e-07	29.317	0	1	2	0	113	123	0	1N(1444.5339)	HexNAc(4)Hex(3)Fuc(1) % 1444.5339	-3.11	0.00187617	NVSLNQTLIQR	27.8959	29.3175	0	TRUE	IPI:Tpo|Tpo:P00001|Tpo	IPI:Tpo|Tpo:P00001|Tpo	IPI:Tpo|Tpo:P00001|Tpo		IPI:Tpo|Tpo:P00001|Tpo
20231107_NSco-7546_Receptor_Trypsin.17444.17444.2	C:\Users\nichollass\Desktop\2023_November_Tpo_receptor\Trypsin_HCD\20231107_NSco_7546_Receptor_Trypsin\interact.pep.xml	NVSLNQTLIQR	NVSLN[2070]QTLIQR	FPIHIWVK.NVSLNQTLIQR.VIFVDSVG	K	V	11	2	3387.25	3240.44	3240.44	1621.22	1621.23	3240.44	1621.23	-0.0022	7.68688e-06	21.957	0	1	2	0	113	123	0	5N(1955.7240)	HexNAc(5)Hex(4)Fuc(2) % 1955.7240	-3.03	0.00187617	NVSLnQTLIQR	21.9578	21.9578	0	TRUE	IPI:Tpo|Tpo:P00001|Tpo	IPI:Tpo|Tpo:P00001|Tpo	IPI:Tpo|Tpo:P00001|Tpo		IPI:Tpo|Tpo:P00001|Tpo
20231107_NSco-7546_Receptor_Trypsin.17446.17446.2	C:\Users\nichollass\Desktop\2023_November_Tpo_receptor\Trypsin_HCD\20231107_NSco_7546_Receptor_Trypsin\interact.pep.xml	NVSLNQTLIQR	N[1559]VSLNQTLIQR	FPIHIWVK.NVSLNQTLIQR.VIFVDSVG	K	V	11	2	3388.06	2729.25	2729.24	1365.63	1365.63	2729.25	1365.63	-0.0045	3.53387e-08	33.307	0	1	2	0	113	123	0	1N(1444.5339)	HexNAc(4)Hex(3)Fuc(1) % 1444.5339	-2.9	0.00187617	NVSLNQTLIQR	27.9192	33.3075	0	TRUE	IPI:Tpo|Tpo:P00001|Tpo	IPI:Tpo|Tpo:P00001|Tpo	IPI:Tpo|Tpo:P00001|Tpo		IPI:Tpo|Tpo:P00001|Tpo
20231107_NSco-7546_Receptor_Trypsin.17448.17448.2	C:\Users\nichollass\Desktop\2023_November_Tpo_receptor\Trypsin_HCD\20231107_NSco_7546_Receptor_Trypsin\interact.pep.xml	NVSLNQTLIQR	N[2070]VSLNQTLIQR	FPIHIWVK.NVSLNQTLIQR.VIFVDSVG	K	V	11	2	3388.87	3240.44	3240.44	1621.22	1621.23	3240.44	1621.23	-0.0022	3.09029e-06	23.54	0	1	2	0	113	123	0	1N(1955.7240)	HexNAc(5)Hex(4)Fuc(2) % 1955.7240	-3.21	0.00258176	NVSLNQTLIQR	22.1588	23.5406	0	TRUE	IPI:Tpo|Tpo:P00001|Tpo	IPI:Tpo|Tpo:P00001|Tpo	IPI:Tpo|Tpo:P00001|Tpo		IPI:Tpo|Tpo:P00001|Tpo
20231107_NSco-7546_Receptor_Trypsin.17533.17533.3	C:\Users\nichollass\Desktop\2023_November_Tpo_receptor\Trypsin_HCD\20231107_NSco_7546_Receptor_Trypsin\interact.pep.xml	ACPLYSQSVPTFGTR	ACPLYSQSVPTFGTR	AYRGEKPR.ACPLYSQSVPTFGTR.YVCQFPAQ	R	Y	15	3	3406.41	1683.8	1683.79	562.273	562.271	1682.81	561.943	0.9831	0.0131069	13.03	0	0.7767	2	0	76	90	0	2C(57.0214)	Mod1: Deamidation (PeakApex: 0.9832, Theoretical: 0.9840); Mod1: Deamidation (PeakApex: 0.9848)						0	TRUE	IPI:Tpo|Tpo:P00001|Tpo	IPI:Tpo|Tpo:P00001|Tpo	IPI:Tpo|Tpo:P00001|Tpo		IPI:Tpo|Tpo:P00001|Tpo
20231107_NSco-7546_Receptor_Trypsin.17576.17576.3	C:\Users\nichollass\Desktop\2023_November_Tpo_receptor\Trypsin_HCD\20231107_NSco_7546_Receptor_Trypsin\interact.pep.xml	NVSLNQTLIQR	N[1819]VSLNQTLIQR	FPIHIWVK.NVSLNQTLIQR.VIFVDSVG	K	V	11	3	3413.76	2990.38	2990.37	997.802	997.798	2989.35	997.457	1.0227	7.92502e-05	17.904	0	1	2	0	113	123	0	1N(1704.6348)	HexNAc(6)Hex(3) % 1704.6348	-2.89	0.00187617	NVSLNQTLIQR	15.2203	17.905	0	TRUE	IPI:Tpo|Tpo:P00001|Tpo	IPI:Tpo|Tpo:P00001|Tpo	IPI:Tpo|Tpo:P00001|Tpo		IPI:Tpo|Tpo:P00001|Tpo
20231107_NSco-7546_Receptor_Trypsin.17579.17579.3	C:\Users\nichollass\Desktop\2023_November_Tpo_receptor\Trypsin_HCD\20231107_NSco_7546_Receptor_Trypsin\interact.pep.xml	NVSLNQTLIQR	NVSLN[2257]QTLIQR	FPIHIWVK.NVSLNQTLIQR.VIFVDSVG	K	V	11	3	3414.56	3428.51	3428.5	1143.84	1143.84	3427.52	1143.52	0.9737	5.97723e-05	18.394	0	1	2	0	113	123	0	5N(2142.8085)	HexNAc(6)Hex(3)Fuc(3) % 2142.8085	-7.19	0.020021451555237754	NVSLnQTLIQR	18.3949	18.3949	0	TRUE	IPI:Tpo|Tpo:P00001|Tpo	IPI:Tpo|Tpo:P00001|Tpo	IPI:Tpo|Tpo:P00001|Tpo		IPI:Tpo|Tpo:P00001|Tpo
20231107_NSco-7546_Receptor_Trypsin.17581.17581.3	C:\Users\nichollass\Desktop\2023_November_Tpo_receptor\Trypsin_HCD\20231107_NSco_7546_Receptor_Trypsin\interact.pep.xml	NVSLNQTLIQR	N[1819]VSLNQTLIQR	FPIHIWVK.NVSLNQTLIQR.VIFVDSVG	K	V	11	3	3415.33	2990.38	2990.37	997.802	997.798	2989.35	997.457	1.0227	5.59758e-05	18.508	0	1	2	0	113	123	0	1N(1704.6348)	HexNAc(6)Hex(3) % 1704.6348	-2.89	0.00187617	NVSLNQTLIQR	15.8285	18.5089	0	TRUE	IPI:Tpo|Tpo:P00001|Tpo	IPI:Tpo|Tpo:P00001|Tpo	IPI:Tpo|Tpo:P00001|Tpo		IPI:Tpo|Tpo:P00001|Tpo
20231107_NSco-7546_Receptor_Trypsin.17689.17689.3	C:\Users\nichollass\Desktop\2023_November_Tpo_receptor\Trypsin_HCD\20231107_NSco_7546_Receptor_Trypsin\interact.pep.xml	NVSLNQTLIQR	NVSLN[1965]QTLIQR	FPIHIWVK.NVSLNQTLIQR.VIFVDSVG	K	V	11	3	3436.26	3135.43	3135.42	1046.15	1046.15	3135.41	1046.14	0.0151	0.0342768	7.36	0	0.9805	2	0	113	123	0	5N(1850.6927)	HexNAc(6)Hex(3)Fuc(1) % 1850.6927	-6.67	0.0189873	NVSLnQTLIQR	7.36055	7.36055	0	TRUE	IPI:Tpo|Tpo:P00001|Tpo	IPI:Tpo|Tpo:P00001|Tpo	IPI:Tpo|Tpo:P00001|Tpo		IPI:Tpo|Tpo:P00001|Tpo
20231107_NSco-7546_Receptor_Trypsin.17692.17692.3	C:\Users\nichollass\Desktop\2023_November_Tpo_receptor\Trypsin_HCD\20231107_NSco_7546_Receptor_Trypsin\interact.pep.xml	NVSLNQTLIQR	NVSLN[1965]QTLIQR	FPIHIWVK.NVSLNQTLIQR.VIFVDSVG	K	V	11	3	3437.02	3135.43	3135.42	1046.15	1046.15	3135.41	1046.14	0.0142	5.22998e-05	18.626	0	1	2	0	113	123	0	5N(1850.6927)	HexNAc(6)Hex(3)Fuc(1) % 1850.6927	-5.2	0.011510791366906475	NVSLnQTLIQR	18.627	18.627	0	TRUE	IPI:Tpo|Tpo:P00001|Tpo	IPI:Tpo|Tpo:P00001|Tpo	IPI:Tpo|Tpo:P00001|Tpo		IPI:Tpo|Tpo:P00001|Tpo
20231107_NSco-7546_Receptor_Trypsin.17722.17722.3	C:\Users\nichollass\Desktop\2023_November_Tpo_receptor\Trypsin_HCD\20231107_NSco_7546_Receptor_Trypsin\interact.pep.xml	NVSLNQTLIQR	N[2111]VSLNQTLIQR	FPIHIWVK.NVSLNQTLIQR.VIFVDSVG	K	V	11	3	3442.93	3281.47	3281.47	1094.83	1094.83	3281.47	1094.83	0.0007	0.00108393	13.36	0	1	2	0	113	123	0	1N(1996.7506)	HexNAc(6)Hex(3)Fuc(2) % 1996.7506	-2.51	0.00116822	nVSLnQTLIQR	13.3604	13.3604	0	TRUE	IPI:Tpo|Tpo:P00001|Tpo	IPI:Tpo|Tpo:P00001|Tpo	IPI:Tpo|Tpo:P00001|Tpo		IPI:Tpo|Tpo:P00001|Tpo
20231107_NSco-7546_Receptor_Trypsin.17725.17725.3	C:\Users\nichollass\Desktop\2023_November_Tpo_receptor\Trypsin_HCD\20231107_NSco_7546_Receptor_Trypsin\interact.pep.xml	NVSLNQTLIQR	N[2111]VSLNQTLIQR	FPIHIWVK.NVSLNQTLIQR.VIFVDSVG	K	V	11	3	3443.7	3281.47	3281.47	1094.83	1094.83	3281.47	1094.83	0.0007	1.16145e-06	25.24	0	1	2	0	113	123	0	1N(1996.7506)	HexNAc(6)Hex(3)Fuc(2) % 1996.7506	-2.33	0.00116822	NVSLNQTLIQR	22.1609	25.2407	0	TRUE	IPI:Tpo|Tpo:P00001|Tpo	IPI:Tpo|Tpo:P00001|Tpo	IPI:Tpo|Tpo:P00001|Tpo		IPI:Tpo|Tpo:P00001|Tpo
20231107_NSco-7546_Receptor_Trypsin.17727.17727.2	C:\Users\nichollass\Desktop\2023_November_Tpo_receptor\Trypsin_HCD\20231107_NSco_7546_Receptor_Trypsin\interact.pep.xml	QVLDNLTMEK		DADINGIR.QVLDNLTMEK.SDIEMQYE	R	S	10	2	3443.97	1189.6	1189.6	595.808	595.807	1189.6	595.808	-0.0024	2.74948e-05	23.743	7.625	1	2	0	262	271	0								0	TRUE	sp|P35527|K1C9_HUMAN	P35527	K1C9_HUMAN	KRT9	Keratin, type I cytoskeletal 9
20231107_NSco-7546_Receptor_Trypsin.17761.17761.2	C:\Users\nichollass\Desktop\2023_November_Tpo_receptor\Trypsin_HCD\20231107_NSco_7546_Receptor_Trypsin\interact.pep.xml	GGSCLVSGLQAGK	GGSCLVSGLQAGK	PAPFITVK.GGSCLVSGLQAGK.SYWIQIRS	K	S	13	2	3450.4	1232.62	1232.62	617.317	617.317	1232.62	617.316	0.0006	1.8804e-05	26.403	6.953	1	2	0	230	242	0	4C(57.0214)							0	TRUE	IPI:Tpo|Tpo:P00001|Tpo	IPI:Tpo|Tpo:P00001|Tpo	IPI:Tpo|Tpo:P00001|Tpo		IPI:Tpo|Tpo:P00001|Tpo
20231107_NSco-7546_Receptor_Trypsin.17867.17867.3	C:\Users\nichollass\Desktop\2023_November_Tpo_receptor\Trypsin_HCD\20231107_NSco_7546_Receptor_Trypsin\interact.pep.xml	KVPQVSTPTLVEVSR		AIIVRYTR.KVPQVSTPTLVEVSR.SIGKVGTR	R	S	15	3	3472.13	1638.93	1638.93	547.318	547.317	1638.93	547.317	-0.0006	6.9743e-10	41.126	0	1	2	0	437	451	0								0	FALSE	sp|P02769|ALBU_BOVIN	P02769	ALBU_BOVIN	ALB	Albumin		sp|P02768|ALBU_HUMAN
20231107_NSco-7546_Receptor_Trypsin.17881.17881.3	C:\Users\nichollass\Desktop\2023_November_Tpo_receptor\Trypsin_HCD\20231107_NSco_7546_Receptor_Trypsin\interact.pep.xml	NVSLNQTLIQR	N[1924]VSLNQTLIQR	FPIHIWVK.NVSLNQTLIQR.VIFVDSVG	K	V	11	3	3474.24	3094.39	3094.38	1032.47	1032.47	3094.38	1032.47	0.0022	0.487528	7.748	0	0.5757	2	0	113	123	0	1N(1809.6661)	HexNAc(5)Hex(4)Fuc(1) % 1809.6661	-4.61	0.00652529	nVSLnQTLIQR	7.74875	7.74875	0	TRUE	IPI:Tpo|Tpo:P00001|Tpo	IPI:Tpo|Tpo:P00001|Tpo	IPI:Tpo|Tpo:P00001|Tpo		IPI:Tpo|Tpo:P00001|Tpo
20231107_NSco-7546_Receptor_Trypsin.17885.17885.3	C:\Users\nichollass\Desktop\2023_November_Tpo_receptor\Trypsin_HCD\20231107_NSco_7546_Receptor_Trypsin\interact.pep.xml	NVSLNQTLIQR	N[1924]VSLNQTLIQR	FPIHIWVK.NVSLNQTLIQR.VIFVDSVG	K	V	11	3	3475.68	3094.39	3094.38	1032.47	1032.47	3094.38	1032.47	0.0022	0.0236865	8.002	0	0.9814	2	0	113	123	0	1N(1809.6661)	HexNAc(5)Hex(4)Fuc(1) % 1809.6661	-4.88	0.010841507485802787	nVSLnQTLIQR	8.00221	8.00221	0	TRUE	IPI:Tpo|Tpo:P00001|Tpo	IPI:Tpo|Tpo:P00001|Tpo	IPI:Tpo|Tpo:P00001|Tpo		IPI:Tpo|Tpo:P00001|Tpo
20231107_NSco-7546_Receptor_Trypsin.17886.17886.3	C:\Users\nichollass\Desktop\2023_November_Tpo_receptor\Trypsin_HCD\20231107_NSco_7546_Receptor_Trypsin\interact.pep.xml	NVSLNQTLIQR	N[2216]VSLNQTLIQR	FPIHIWVK.NVSLNQTLIQR.VIFVDSVG	K	V	11	3	3475.86	3387.51	3387.5	1130.18	1130.17	3386.5	1129.84	1.0057	0.192863	6.359	0	0.7837	2	0	113	123	0	1N(2101.7819)	HexNAc(5)Hex(4)Fuc(3) % 2101.7819	-4.69	0.00760456	nVSLnQTLIQR	6.35981	6.35981	0	TRUE	IPI:Tpo|Tpo:P00001|Tpo	IPI:Tpo|Tpo:P00001|Tpo	IPI:Tpo|Tpo:P00001|Tpo		IPI:Tpo|Tpo:P00001|Tpo
20231107_NSco-7546_Receptor_Trypsin.17889.17889.3	C:\Users\nichollass\Desktop\2023_November_Tpo_receptor\Trypsin_HCD\20231107_NSco_7546_Receptor_Trypsin\interact.pep.xml	NVSLNQTLIQR	N[2216]VSLNQTLIQR	FPIHIWVK.NVSLNQTLIQR.VIFVDSVG	K	V	11	3	3476.63	3387.51	3387.5	1130.18	1130.17	3386.5	1129.84	1.0057	0.000755092	13.988	0	0.9999	2	0	113	123	0	1N(2101.7819)	HexNAc(5)Hex(4)Fuc(3) % 2101.7819	-4.69	0.00652529	nVSLnQTLIQR	13.9888	13.9888	0	TRUE	IPI:Tpo|Tpo:P00001|Tpo	IPI:Tpo|Tpo:P00001|Tpo	IPI:Tpo|Tpo:P00001|Tpo		IPI:Tpo|Tpo:P00001|Tpo
20231107_NSco-7546_Receptor_Trypsin.17932.17932.3	C:\Users\nichollass\Desktop\2023_November_Tpo_receptor\Trypsin_HCD\20231107_NSco_7546_Receptor_Trypsin\interact.pep.xml	NVSLNQTLIQR	NVSLN[2070]QTLIQR	FPIHIWVK.NVSLNQTLIQR.VIFVDSVG	K	V	11	3	3484.99	3240.43	3240.44	1081.15	1081.15	3240.44	1081.15	0.0012	0.000229087	16.06	0	1	2	0	113	123	0	5N(1955.7240)	HexNAc(5)Hex(4)Fuc(2) % 1955.7240	-2.99	0.00187617	NVSLnQTLIQR	16.0607	16.0607	0	TRUE	IPI:Tpo|Tpo:P00001|Tpo	IPI:Tpo|Tpo:P00001|Tpo	IPI:Tpo|Tpo:P00001|Tpo		IPI:Tpo|Tpo:P00001|Tpo
20231107_NSco-7546_Receptor_Trypsin.17969.17969.3	C:\Users\nichollass\Desktop\2023_November_Tpo_receptor\Trypsin_HCD\20231107_NSco_7546_Receptor_Trypsin\interact.pep.xml	NVSLNQTLIQR	NVSLN[2070]QTLIQR	FPIHIWVK.NVSLNQTLIQR.VIFVDSVG	K	V	11	3	3492.02	3240.44	3240.44	1081.15	1081.15	3240.44	1081.15	0	0.000425109	14.986	0	1	2	0	113	123	0	5N(1955.7240)	HexNAc(5)Hex(4)Fuc(2) % 1955.7240	0.72	0	NVSLnQTLIQR	14.9863	14.9863	0	TRUE	IPI:Tpo|Tpo:P00001|Tpo	IPI:Tpo|Tpo:P00001|Tpo	IPI:Tpo|Tpo:P00001|Tpo		IPI:Tpo|Tpo:P00001|Tpo
20231107_NSco-7546_Receptor_Trypsin.17973.17973.3	C:\Users\nichollass\Desktop\2023_November_Tpo_receptor\Trypsin_HCD\20231107_NSco_7546_Receptor_Trypsin\interact.pep.xml	NVSLNQTLIQR	N[2070]VSLNQTLIQR	FPIHIWVK.NVSLNQTLIQR.VIFVDSVG	K	V	11	3	3493.46	3240.44	3240.44	1081.15	1081.15	3240.44	1081.15	0	2.59717e-06	23.842	0	1	2	0	113	123	0	1N(1955.7240)	HexNAc(5)Hex(4)Fuc(2) % 1955.7240	1.58	0	NVSLNQTLIQR	22.4776	23.8422	0	TRUE	IPI:Tpo|Tpo:P00001|Tpo	IPI:Tpo|Tpo:P00001|Tpo	IPI:Tpo|Tpo:P00001|Tpo		IPI:Tpo|Tpo:P00001|Tpo
20231107_NSco-7546_Receptor_Trypsin.17989.17989.3	C:\Users\nichollass\Desktop\2023_November_Tpo_receptor\Trypsin_HCD\20231107_NSco_7546_Receptor_Trypsin\interact.pep.xml	NVSLNQTLIQR	N[2257]VSLNQTLIQR	FPIHIWVK.NVSLNQTLIQR.VIFVDSVG	K	V	11	3	3496.64	3428.52	3428.53	1143.85	1143.85	3427.52	1143.52	1.0025	6.81946e-05	18.165	0	1	2	0	113	123	0	1N(2142.8085)	HexNAc(6)Hex(3)Fuc(3) % 2142.8085	-1.58	0	NVSLNQTLIQR	17.3269	18.1659	0	TRUE	IPI:Tpo|Tpo:P00001|Tpo	IPI:Tpo|Tpo:P00001|Tpo	IPI:Tpo|Tpo:P00001|Tpo		IPI:Tpo|Tpo:P00001|Tpo
20231107_NSco-7546_Receptor_Trypsin.17999.17999.3	C:\Users\nichollass\Desktop\2023_November_Tpo_receptor\Trypsin_HCD\20231107_NSco_7546_Receptor_Trypsin\interact.pep.xml	NVSLNQTLIQR	NVSLN[1965]QTLIQR	FPIHIWVK.NVSLNQTLIQR.VIFVDSVG	K	V	11	3	3498.38	3136.43	3136.42	1046.48	1046.48	3135.41	1046.14	1.0093	0.000514044	14.656	0	1	2	0	113	123	0	5N(1850.6927)	HexNAc(6)Hex(3)Fuc(1) % 1850.6927	-4.75	0.0089192	NVSLnQTLIQR	14.6561	14.6561	0	TRUE	IPI:Tpo|Tpo:P00001|Tpo	IPI:Tpo|Tpo:P00001|Tpo	IPI:Tpo|Tpo:P00001|Tpo		IPI:Tpo|Tpo:P00001|Tpo
20231107_NSco-7546_Receptor_Trypsin.18002.18002.3	C:\Users\nichollass\Desktop\2023_November_Tpo_receptor\Trypsin_HCD\20231107_NSco_7546_Receptor_Trypsin\interact.pep.xml	NVSLNQTLIQR	N[1965]VSLNQTLIQR	FPIHIWVK.NVSLNQTLIQR.VIFVDSVG	K	V	11	3	3499.18	3136.43	3136.42	1046.48	1046.48	3135.41	1046.14	1.0093	7.68245e-05	17.958	0	1	2	0	113	123	0	1N(1850.6927)	HexNAc(6)Hex(3)Fuc(1) % 1850.6927	-4.54	0.00652529	NVSLNQTLIQR	17.2696	17.9587	0	TRUE	IPI:Tpo|Tpo:P00001|Tpo	IPI:Tpo|Tpo:P00001|Tpo	IPI:Tpo|Tpo:P00001|Tpo		IPI:Tpo|Tpo:P00001|Tpo
20231107_NSco-7546_Receptor_Trypsin.18044.18044.3	C:\Users\nichollass\Desktop\2023_November_Tpo_receptor\Trypsin_HCD\20231107_NSco_7546_Receptor_Trypsin\interact.pep.xml	NVSLNQTLIQR	N[2216]VSLNQTLIQR	FPIHIWVK.NVSLNQTLIQR.VIFVDSVG	K	V	11	3	3506.95	3386.5	3386.5	1129.84	1129.84	3386.5	1129.84	0.0003	0.0086149	9.759	0	0.9977	2	0	113	123	0	1N(2101.7819)	HexNAc(5)Hex(4)Fuc(3) % 2101.7819	-2.35	0.00116822	nVSLnQTLIQR	9.75929	9.75929	0	TRUE	IPI:Tpo|Tpo:P00001|Tpo	IPI:Tpo|Tpo:P00001|Tpo	IPI:Tpo|Tpo:P00001|Tpo		IPI:Tpo|Tpo:P00001|Tpo
20231107_NSco-7546_Receptor_Trypsin.18048.18048.3	C:\Users\nichollass\Desktop\2023_November_Tpo_receptor\Trypsin_HCD\20231107_NSco_7546_Receptor_Trypsin\interact.pep.xml	NVSLNQTLIQR	N[2216]VSLNQTLIQR	FPIHIWVK.NVSLNQTLIQR.VIFVDSVG	K	V	11	3	3508.43	3386.5	3386.5	1129.84	1129.84	3386.5	1129.84	0.0003	0.00333426	11.408	0	0.9992	2	0	113	123	0	1N(2101.7819)	HexNAc(5)Hex(4)Fuc(3) % 2101.7819	-2.06	0.00116822	nVSLnQTLIQR	11.4081	11.4081	0	TRUE	IPI:Tpo|Tpo:P00001|Tpo	IPI:Tpo|Tpo:P00001|Tpo	IPI:Tpo|Tpo:P00001|Tpo		IPI:Tpo|Tpo:P00001|Tpo
20231107_NSco-7546_Receptor_Trypsin.18085.18085.3	C:\Users\nichollass\Desktop\2023_November_Tpo_receptor\Trypsin_HCD\20231107_NSco_7546_Receptor_Trypsin\interact.pep.xml	NVSLNQTLIQR	N[2111]VSLNQTLIQR	FPIHIWVK.NVSLNQTLIQR.VIFVDSVG	K	V	11	3	3515.76	3281.46	3281.47	1094.83	1094.83	3281.47	1094.83	0.0012	0.0107399	9.376	0	0.9999	2	0	113	123	0	1N(1996.7506)	HexNAc(6)Hex(3)Fuc(2) % 1996.7506	-3.21	0.00258176	nVSLnQTLIQR	9.37664	9.37664	0	TRUE	IPI:Tpo|Tpo:P00001|Tpo	IPI:Tpo|Tpo:P00001|Tpo	IPI:Tpo|Tpo:P00001|Tpo		IPI:Tpo|Tpo:P00001|Tpo
20231107_NSco-7546_Receptor_Trypsin.18088.18088.3	C:\Users\nichollass\Desktop\2023_November_Tpo_receptor\Trypsin_HCD\20231107_NSco_7546_Receptor_Trypsin\interact.pep.xml	NVSLNQTLIQR	NVSLN[2111]QTLIQR	FPIHIWVK.NVSLNQTLIQR.VIFVDSVG	K	V	11	3	3516.52	3281.46	3281.47	1094.83	1094.83	3281.47	1094.83	0.0012	2.22715e-05	20.109	0	1	2	0	113	123	0	5N(1996.7506)	HexNAc(6)Hex(3)Fuc(2) % 1996.7506	-3.02	0.00187617	NVSLnQTLIQR	20.1099	20.1099	0	TRUE	IPI:Tpo|Tpo:P00001|Tpo	IPI:Tpo|Tpo:P00001|Tpo	IPI:Tpo|Tpo:P00001|Tpo		IPI:Tpo|Tpo:P00001|Tpo
20231107_NSco-7546_Receptor_Trypsin.18148.18148.3	C:\Users\nichollass\Desktop\2023_November_Tpo_receptor\Trypsin_HCD\20231107_NSco_7546_Receptor_Trypsin\interact.pep.xml	NVSLNQTLIQR	N[2257]VSLNQTLIQR	FPIHIWVK.NVSLNQTLIQR.VIFVDSVG	K	V	11	3	3528.54	3427.54	3427.55	1143.52	1143.52	3427.52	1143.52	0.0245	0.0137009	12.953	6.094	0.9779	2	0	113	123	0	1N(2142.8085)	HexNAc(6)Hex(3)Fuc(3) % 2142.8085	-7.27	0.020035149384885764	nVSLnQTLIQR	12.9533	12.9533	0	TRUE	IPI:Tpo|Tpo:P00001|Tpo	IPI:Tpo|Tpo:P00001|Tpo	IPI:Tpo|Tpo:P00001|Tpo		IPI:Tpo|Tpo:P00001|Tpo
20231107_NSco-7546_Receptor_Trypsin.18197.18197.3	C:\Users\nichollass\Desktop\2023_November_Tpo_receptor\Trypsin_HCD\20231107_NSco_7546_Receptor_Trypsin\interact.pep.xml	QLEDKVEELLSK		SETAWRMK.QLEDKVEELLSK.NYHIENEV	K	N	12	3	3538.27	1429.77	1429.77	477.596	477.596	1429.77	477.596	-0.0007	6.38263e-06	25.28	11.86	1	2	1	486	497	0								0	TRUE	IPI:Tpo|Tpo:P00001|Tpo	IPI:Tpo|Tpo:P00001|Tpo	IPI:Tpo|Tpo:P00001|Tpo		IPI:Tpo|Tpo:P00001|Tpo
20231107_NSco-7546_Receptor_Trypsin.18205.18205.3	C:\Users\nichollass\Desktop\2023_November_Tpo_receptor\Trypsin_HCD\20231107_NSco_7546_Receptor_Trypsin\interact.pep.xml	NVSLNQTLIQR	N[2111]VSLNQTLIQR	FPIHIWVK.NVSLNQTLIQR.VIFVDSVG	K	V	11	3	3539.56	3281.48	3281.47	1094.83	1094.83	3281.47	1094.83	0.0012	0.0307433	7.549	0	0.9999	2	0	113	123	0	1N(1996.7506)	HexNAc(6)Hex(3)Fuc(2) % 1996.7506	-3.42	0.0033195	nVSLnQTLIQR	7.54904	7.54904	0	TRUE	IPI:Tpo|Tpo:P00001|Tpo	IPI:Tpo|Tpo:P00001|Tpo	IPI:Tpo|Tpo:P00001|Tpo		IPI:Tpo|Tpo:P00001|Tpo
20231107_NSco-7546_Receptor_Trypsin.18209.18209.3	C:\Users\nichollass\Desktop\2023_November_Tpo_receptor\Trypsin_HCD\20231107_NSco_7546_Receptor_Trypsin\interact.pep.xml	NVSLNQTLIQR	N[2111]VSLNQTLIQR	FPIHIWVK.NVSLNQTLIQR.VIFVDSVG	K	V	11	3	3541	3281.48	3281.47	1094.83	1094.83	3281.47	1094.83	0.0012	3.6266e-05	19.262	0	1	2	0	113	123	0	1N(1996.7506)	HexNAc(6)Hex(3)Fuc(2) % 1996.7506	-3.21	0.00258176	NVSLNQTLIQR	17.9942	19.2626	0	TRUE	IPI:Tpo|Tpo:P00001|Tpo	IPI:Tpo|Tpo:P00001|Tpo	IPI:Tpo|Tpo:P00001|Tpo		IPI:Tpo|Tpo:P00001|Tpo
20231107_NSco-7546_Receptor_Trypsin.18271.18271.2	C:\Users\nichollass\Desktop\2023_November_Tpo_receptor\Trypsin_HCD\20231107_NSco_7546_Receptor_Trypsin\interact.pep.xml	TLLDIDNTR		DITVGNNK.TLLDIDNTR.MTIDDFRI	K	M	9	2	3553.09	1059.56	1059.56	530.786	530.785	1059.56	530.785	0.0001	5.49541e-06	24.54	2.841	1	2	0	225	233	0								0	TRUE	sp|P35527|K1C9_HUMAN	P35527	K1C9_HUMAN	KRT9	Keratin, type I cytoskeletal 9
20231107_NSco-7546_Receptor_Trypsin.18276.18276.2	C:\Users\nichollass\Desktop\2023_November_Tpo_receptor\Trypsin_HCD\20231107_NSco_7546_Receptor_Trypsin\interact.pep.xml	QLEDKVEELLSK		SETAWRMK.QLEDKVEELLSK.NYHIENEV	K	N	12	2	3553.56	1429.77	1429.77	715.891	715.891	1429.77	715.89	0.0017	1.60972e-05	24.673	3.685	1	2	1	486	497	0								0	TRUE	IPI:Tpo|Tpo:P00001|Tpo	IPI:Tpo|Tpo:P00001|Tpo	IPI:Tpo|Tpo:P00001|Tpo		IPI:Tpo|Tpo:P00001|Tpo
20231107_NSco-7546_Receptor_Trypsin.18279.18279.2	C:\Users\nichollass\Desktop\2023_November_Tpo_receptor\Trypsin_HCD\20231107_NSco_7546_Receptor_Trypsin\interact.pep.xml	YVCQFPAQDEVR	YVCQFPAQDEVR	SVPTFGTR.YVCQFPAQDEVR.LFFPIHIW	R	L	12	2	3553.8	1510.69	1510.69	756.351	756.352	1510.69	756.351	0.0028	2.84282e-08	32.685	0	1	2	0	91	102	0	3C(57.0214)							0	TRUE	IPI:Tpo|Tpo:P00001|Tpo	IPI:Tpo|Tpo:P00001|Tpo	IPI:Tpo|Tpo:P00001|Tpo		IPI:Tpo|Tpo:P00001|Tpo
20231107_NSco-7546_Receptor_Trypsin.18280.18280.2	C:\Users\nichollass\Desktop\2023_November_Tpo_receptor\Trypsin_HCD\20231107_NSco_7546_Receptor_Trypsin\interact.pep.xml	QISNLQQSISDAEQR		SEIDNVKK.QISNLQQSISDAEQR.GENAIKDA	K	G	15	2	3553.89	1715.85	1715.85	858.931	858.931	1715.84	858.929	0.0029	2.421e-10	39.964	0	1	2	0	418	432	0								0	TRUE	sp|P04264|K2C1_HUMAN	P04264	K2C1_HUMAN	KRT1	Keratin, type II cytoskeletal 1
20231107_NSco-7546_Receptor_Trypsin.18296.18296.2	C:\Users\nichollass\Desktop\2023_November_Tpo_receptor\Trypsin_HCD\20231107_NSco_7546_Receptor_Trypsin\interact.pep.xml	SGGGFSSGSAGIINYQR		FSSRSGYR.SGGGFSSGSAGIINYQR.RTTSSSTR	R	R	17	2	3556.02	1656.79	1656.79	829.4	829.401	1656.79	829.4	0.0019	1e-14	61.554	12.191	1	2	0	13	29	0								0	TRUE	sp|P04264|K2C1_HUMAN	P04264	K2C1_HUMAN	KRT1	Keratin, type II cytoskeletal 1
20231107_NSco-7546_Receptor_Trypsin.18298.18298.2	C:\Users\nichollass\Desktop\2023_November_Tpo_receptor\Trypsin_HCD\20231107_NSco_7546_Receptor_Trypsin\interact.pep.xml	NVSLNQTLIQR	NVSLN[2111]QTLIQR	FPIHIWVK.NVSLNQTLIQR.VIFVDSVG	K	V	11	2	3556.19	3282.45	3282.47	1642.23	1642.24	3281.47	1641.74	1.0005	3.3458e-06	23.402	0	1	2	0	113	123	0	5N(1996.7506)	HexNAc(6)Hex(3)Fuc(2) % 1996.7506	-3.49	0.0033195	NVSLnQTLIQR	23.4023	23.4023	0	TRUE	IPI:Tpo|Tpo:P00001|Tpo	IPI:Tpo|Tpo:P00001|Tpo	IPI:Tpo|Tpo:P00001|Tpo		IPI:Tpo|Tpo:P00001|Tpo
20231107_NSco-7546_Receptor_Trypsin.18300.18300.2	C:\Users\nichollass\Desktop\2023_November_Tpo_receptor\Trypsin_HCD\20231107_NSco_7546_Receptor_Trypsin\interact.pep.xml	NVSLNQTLIQR	N[2111]VSLNQTLIQR	FPIHIWVK.NVSLNQTLIQR.VIFVDSVG	K	V	11	2	3557.02	3282.45	3282.47	1642.23	1642.24	3281.47	1641.74	1.0031	8.75992e-07	25.73	0	1	2	0	113	123	0	1N(1996.7506)	HexNAc(6)Hex(3)Fuc(2) % 1996.7506	-1.32	0	NVSLNQTLIQR	22.4714	25.731	0	TRUE	IPI:Tpo|Tpo:P00001|Tpo	IPI:Tpo|Tpo:P00001|Tpo	IPI:Tpo|Tpo:P00001|Tpo		IPI:Tpo|Tpo:P00001|Tpo
20231107_NSco-7546_Receptor_Trypsin.18331.18331.2	C:\Users\nichollass\Desktop\2023_November_Tpo_receptor\Trypsin_HCD\20231107_NSco_7546_Receptor_Trypsin\interact.pep.xml	NVSLNQTLIQR	NVSLN[2111]QTLIQR	FPIHIWVK.NVSLNQTLIQR.VIFVDSVG	K	V	11	2	3562.52	3281.46	3281.46	1641.74	1641.74	3281.47	1641.74	-0.0025	6.24453e-06	22.318	0	1	2	0	113	123	0	5N(1996.7506)	HexNAc(6)Hex(3)Fuc(2) % 1996.7506	-3.41	0.0033195	NVSLnQTLIQR	22.3185	22.3185	0	TRUE	IPI:Tpo|Tpo:P00001|Tpo	IPI:Tpo|Tpo:P00001|Tpo	IPI:Tpo|Tpo:P00001|Tpo		IPI:Tpo|Tpo:P00001|Tpo
20231107_NSco-7546_Receptor_Trypsin.18334.18334.2	C:\Users\nichollass\Desktop\2023_November_Tpo_receptor\Trypsin_HCD\20231107_NSco_7546_Receptor_Trypsin\interact.pep.xml	NVSLNQTLIQR	N[2111]VSLNQTLIQR	FPIHIWVK.NVSLNQTLIQR.VIFVDSVG	K	V	11	2	3563.43	3281.46	3281.46	1641.74	1641.74	3281.47	1641.74	-0.0025	7.59014e-08	29.979	0	1	2	0	113	123	0	1N(1996.7506)	HexNAc(6)Hex(3)Fuc(2) % 1996.7506	-2.72	0.00187617	NVSLNQTLIQR	25.1389	29.9793	0	TRUE	IPI:Tpo|Tpo:P00001|Tpo	IPI:Tpo|Tpo:P00001|Tpo	IPI:Tpo|Tpo:P00001|Tpo		IPI:Tpo|Tpo:P00001|Tpo
20231107_NSco-7546_Receptor_Trypsin.18350.18350.2	C:\Users\nichollass\Desktop\2023_November_Tpo_receptor\Trypsin_HCD\20231107_NSco_7546_Receptor_Trypsin\interact.pep.xml	NVSLNQTLIQR	NVSLN[1924]QTLIQR	FPIHIWVK.NVSLNQTLIQR.VIFVDSVG	K	V	11	2	3565.73	3094.38	3094.38	1548.2	1548.2	3094.38	1548.2	-0.0005	0.0012942	13.052	0	1	2	0	113	123	0	5N(1809.6661)	HexNAc(5)Hex(4)Fuc(1) % 1809.6661	-2.45	0.00116822	NVSLnQTLIQR	13.0529	13.0529	0	TRUE	IPI:Tpo|Tpo:P00001|Tpo	IPI:Tpo|Tpo:P00001|Tpo	IPI:Tpo|Tpo:P00001|Tpo		IPI:Tpo|Tpo:P00001|Tpo
20231107_NSco-7546_Receptor_Trypsin.18354.18354.2	C:\Users\nichollass\Desktop\2023_November_Tpo_receptor\Trypsin_HCD\20231107_NSco_7546_Receptor_Trypsin\interact.pep.xml	NVSLNQTLIQR	NVSLN[1924]QTLIQR	FPIHIWVK.NVSLNQTLIQR.VIFVDSVG	K	V	11	2	3567.32	3094.38	3094.38	1548.2	1548.2	3094.38	1548.2	-0.0005	8.26038e-06	21.832	0	1	2	0	113	123	0	5N(1809.6661)	HexNAc(5)Hex(4)Fuc(1) % 1809.6661	-2.45	0.00116822	NVSLnQTLIQR	21.8321	21.8321	0	TRUE	IPI:Tpo|Tpo:P00001|Tpo	IPI:Tpo|Tpo:P00001|Tpo	IPI:Tpo|Tpo:P00001|Tpo		IPI:Tpo|Tpo:P00001|Tpo
20231107_NSco-7546_Receptor_Trypsin.18503.18503.2	C:\Users\nichollass\Desktop\2023_November_Tpo_receptor\Trypsin_HCD\20231107_NSco_7546_Receptor_Trypsin\interact.pep.xml	NMQDMVEDYR		SRIDSEIK.NMQDMVEDYR.NKYEDEIN	K	N	10	2	3594.8	1299.52	1299.52	650.769	650.769	1299.52	650.768	0.0012	6.95825e-06	22.13	0	1	2	0	258	267	0								0	TRUE	sp|P04264|K2C1_HUMAN	P04264	K2C1_HUMAN	KRT1	Keratin, type II cytoskeletal 1
20231107_NSco-7546_Receptor_Trypsin.18525.18525.2	C:\Users\nichollass\Desktop\2023_November_Tpo_receptor\Trypsin_HCD\20231107_NSco_7546_Receptor_Trypsin\interact.pep.xml	NVSLNQTLIQR	NVSLN[2070]QTLIQR	FPIHIWVK.NVSLNQTLIQR.VIFVDSVG	K	V	11	2	3597.63	3240.44	3240.44	1621.23	1621.23	3240.44	1621.23	-0.0015	0.000127497	17.078	0	1	2	0	113	123	0	5N(1955.7240)	HexNAc(5)Hex(4)Fuc(2) % 1955.7240	-2.44	0.00116822	NVSLnQTLIQR	17.0782	17.0782	0	TRUE	IPI:Tpo|Tpo:P00001|Tpo	IPI:Tpo|Tpo:P00001|Tpo	IPI:Tpo|Tpo:P00001|Tpo		IPI:Tpo|Tpo:P00001|Tpo
20231107_NSco-7546_Receptor_Trypsin.18529.18529.2	C:\Users\nichollass\Desktop\2023_November_Tpo_receptor\Trypsin_HCD\20231107_NSco_7546_Receptor_Trypsin\interact.pep.xml	NVSLNQTLIQR	NVSLN[2070]QTLIQR	FPIHIWVK.NVSLNQTLIQR.VIFVDSVG	K	V	11	2	3599.22	3240.44	3240.44	1621.23	1621.23	3240.44	1621.23	-0.0015	3.83928e-05	19.163	0	1	2	0	113	123	0	5N(1955.7240)	HexNAc(5)Hex(4)Fuc(2) % 1955.7240	-2.44	0.00116822	NVSLnQTLIQR	19.1638	19.1638	0	TRUE	IPI:Tpo|Tpo:P00001|Tpo	IPI:Tpo|Tpo:P00001|Tpo	IPI:Tpo|Tpo:P00001|Tpo		IPI:Tpo|Tpo:P00001|Tpo
20231107_NSco-7546_Receptor_Trypsin.18534.18534.2	C:\Users\nichollass\Desktop\2023_November_Tpo_receptor\Trypsin_HCD\20231107_NSco_7546_Receptor_Trypsin\interact.pep.xml	YVCQFPAQDEVR	YVCQFPAQDEVR	SVPTFGTR.YVCQFPAQDEVR.LFFPIHIW	R	L	12	2	3599.79	1511.69	1511.69	756.852	756.853	1510.69	756.351	1.0036	2.68226e-06	26.786	0	1	2	0	91	102	0	3C(57.0214)	Mod1: First isotopic peak (PeakApex: 1.0024, Theoretical: 1.0024); Mod1: First isotopic peak (PeakApex: 0.9948)						0	TRUE	IPI:Tpo|Tpo:P00001|Tpo	IPI:Tpo|Tpo:P00001|Tpo	IPI:Tpo|Tpo:P00001|Tpo		IPI:Tpo|Tpo:P00001|Tpo
20231107_NSco-7546_Receptor_Trypsin.18639.18639.2	C:\Users\nichollass\Desktop\2023_November_Tpo_receptor\Trypsin_HCD\20231107_NSco_7546_Receptor_Trypsin\interact.pep.xml	YVCQFPAQDEVR	YVCQFPAQDEVR	SVPTFGTR.YVCQFPAQDEVR.LFFPIHIW	R	L	12	2	3615.8	1510.69	1510.69	756.351	756.352	1510.69	756.351	0.003	2.64698e-06	26.809	0	1	2	0	91	102	0	3C(57.0214)							0	TRUE	IPI:Tpo|Tpo:P00001|Tpo	IPI:Tpo|Tpo:P00001|Tpo	IPI:Tpo|Tpo:P00001|Tpo		IPI:Tpo|Tpo:P00001|Tpo
20231107_NSco-7546_Receptor_Trypsin.18663.18663.2	C:\Users\nichollass\Desktop\2023_November_Tpo_receptor\Trypsin_HCD\20231107_NSco_7546_Receptor_Trypsin\interact.pep.xml	MTLDDFR		IIDIDNTR.MTLDDFR.LKFEMEQN	R	L	7	2	3619.91	896.406	896.405	449.21	449.21	896.406	449.21	-0.0011	0.0001378	16.943	0	0.9998	2	0	234	240	0								0	TRUE	sp|P35527|K1C9_HUMAN	P35527	K1C9_HUMAN	KRT9	Keratin, type I cytoskeletal 9
20231107_NSco-7546_Receptor_Trypsin.18688.18688.2	C:\Users\nichollass\Desktop\2023_November_Tpo_receptor\Trypsin_HCD\20231107_NSco_7546_Receptor_Trypsin\interact.pep.xml	MLLADQGQSWK		RGRCAAIR.MLLADQGQSWK.EEVVTVET	R	E	11	2	3622.85	1275.63	1275.63	638.823	638.823	1275.63	638.821	0.0034	7.97077e-06	25.894	0	1	2	0	20	30	0								0	TRUE	sp|P09211|GSTP1_HUMAN	P09211	GSTP1_HUMAN	GSTP1	Glutathione S-transferase P
20231107_NSco-7546_Receptor_Trypsin.18701.18701.2	C:\Users\nichollass\Desktop\2023_November_Tpo_receptor\Trypsin_HCD\20231107_NSco_7546_Receptor_Trypsin\interact.pep.xml	NVSLNQTLIQR	NVSLN[2111]QTLIQR	FPIHIWVK.NVSLNQTLIQR.VIFVDSVG	K	V	11	2	3624.42	3281.47	3281.47	1641.74	1641.74	3281.47	1641.74	-0.0003	1.49624e-05	20.8	0	1	2	0	113	123	0	5N(1996.7506)	HexNAc(6)Hex(3)Fuc(2) % 1996.7506	-0.94	0	NVSLnQTLIQR	20.8004	20.8004	0	TRUE	IPI:Tpo|Tpo:P00001|Tpo	IPI:Tpo|Tpo:P00001|Tpo	IPI:Tpo|Tpo:P00001|Tpo		IPI:Tpo|Tpo:P00001|Tpo
20231107_NSco-7546_Receptor_Trypsin.18703.18703.2	C:\Users\nichollass\Desktop\2023_November_Tpo_receptor\Trypsin_HCD\20231107_NSco_7546_Receptor_Trypsin\interact.pep.xml	NVSLNQTLIQR	N[2111]VSLNQTLIQR	FPIHIWVK.NVSLNQTLIQR.VIFVDSVG	K	V	11	2	3625.26	3281.47	3281.47	1641.74	1641.74	3281.47	1641.74	-0.0003	8.38494e-07	25.806	0	1	2	0	113	123	0	1N(1996.7506)	HexNAc(6)Hex(3)Fuc(2) % 1996.7506	-0.46	0	NVSLNQTLIQR	23.2974	25.8066	0	TRUE	IPI:Tpo|Tpo:P00001|Tpo	IPI:Tpo|Tpo:P00001|Tpo	IPI:Tpo|Tpo:P00001|Tpo		IPI:Tpo|Tpo:P00001|Tpo
20231107_NSco-7546_Receptor_Trypsin.18705.18705.2	C:\Users\nichollass\Desktop\2023_November_Tpo_receptor\Trypsin_HCD\20231107_NSco_7546_Receptor_Trypsin\interact.pep.xml	MTLDDFR	M[147]TLDDFR	IIDIDNTR.MTLDDFR.LKFEMEQN	R	L	7	2	3625.53	912.401	912.402	457.208	457.208	912.401	457.208	0.0005	0.00153285	15.758	0	0.9726	2	0	234	240	0	1M(15.9949)							0	TRUE	sp|P35527|K1C9_HUMAN	P35527	K1C9_HUMAN	KRT9	Keratin, type I cytoskeletal 9
20231107_NSco-7546_Receptor_Trypsin.18708.18708.2	C:\Users\nichollass\Desktop\2023_November_Tpo_receptor\Trypsin_HCD\20231107_NSco_7546_Receptor_Trypsin\interact.pep.xml	NVSLNQTLIQR	NVSLN[2111]QTLIQR	FPIHIWVK.NVSLNQTLIQR.VIFVDSVG	K	V	11	2	3625.87	3281.46	3281.47	1641.74	1641.74	3281.47	1641.74	-0.0003	6.0152e-05	18.383	0	1	2	0	113	123	0	5N(1996.7506)	HexNAc(6)Hex(3)Fuc(2) % 1996.7506	-1.64	0	NVSLnQTLIQR	18.3837	18.3837	0	TRUE	IPI:Tpo|Tpo:P00001|Tpo	IPI:Tpo|Tpo:P00001|Tpo	IPI:Tpo|Tpo:P00001|Tpo		IPI:Tpo|Tpo:P00001|Tpo
20231107_NSco-7546_Receptor_Trypsin.18710.18710.2	C:\Users\nichollass\Desktop\2023_November_Tpo_receptor\Trypsin_HCD\20231107_NSco_7546_Receptor_Trypsin\interact.pep.xml	NVSLNQTLIQR	N[2111]VSLNQTLIQR	FPIHIWVK.NVSLNQTLIQR.VIFVDSVG	K	V	11	2	3626.71	3281.46	3281.47	1641.74	1641.74	3281.47	1641.74	-0.0003	2.32274e-06	24.036	0	1	2	0	113	123	0	1N(1996.7506)	HexNAc(6)Hex(3)Fuc(2) % 1996.7506	-1.64	0	NVSLNQTLIQR	22.1626	24.0365	0	TRUE	IPI:Tpo|Tpo:P00001|Tpo	IPI:Tpo|Tpo:P00001|Tpo	IPI:Tpo|Tpo:P00001|Tpo		IPI:Tpo|Tpo:P00001|Tpo
20231107_NSco-7546_Receptor_Trypsin.18752.18752.2	C:\Users\nichollass\Desktop\2023_November_Tpo_receptor\Trypsin_HCD\20231107_NSco_7546_Receptor_Trypsin\interact.pep.xml	NVSLNQTLIQR	N[2216]VSLNQTLIQR	FPIHIWVK.NVSLNQTLIQR.VIFVDSVG	K	V	11	2	3632.88	3386.49	3386.49	1694.25	1694.25	3386.5	1694.26	-0.0022	0.000231073	16.045	0	1	2	0	113	123	0	1N(2101.7819)	HexNAc(5)Hex(4)Fuc(3) % 2101.7819	-3.97	0.00462695	nVSLnQTLIQR	16.0457	16.0457	0	TRUE	IPI:Tpo|Tpo:P00001|Tpo	IPI:Tpo|Tpo:P00001|Tpo	IPI:Tpo|Tpo:P00001|Tpo		IPI:Tpo|Tpo:P00001|Tpo
20231107_NSco-7546_Receptor_Trypsin.18754.18754.2	C:\Users\nichollass\Desktop\2023_November_Tpo_receptor\Trypsin_HCD\20231107_NSco_7546_Receptor_Trypsin\interact.pep.xml	NVSLNQTLIQR	NVSLN[2216]QTLIQR	FPIHIWVK.NVSLNQTLIQR.VIFVDSVG	K	V	11	2	3633.72	3386.49	3386.49	1694.25	1694.25	3386.5	1694.26	-0.0022	9.17276e-06	21.65	0	1	2	0	113	123	0	5N(2101.7819)	HexNAc(5)Hex(4)Fuc(3) % 2101.7819	-3.8	0.00462695	NVSLnQTLIQR	21.6504	21.6504	0	TRUE	IPI:Tpo|Tpo:P00001|Tpo	IPI:Tpo|Tpo:P00001|Tpo	IPI:Tpo|Tpo:P00001|Tpo		IPI:Tpo|Tpo:P00001|Tpo
20231107_NSco-7546_Receptor_Trypsin.18762.18762.2	C:\Users\nichollass\Desktop\2023_November_Tpo_receptor\Trypsin_HCD\20231107_NSco_7546_Receptor_Trypsin\interact.pep.xml	NVSLNQTLIQR	N[2070]VSLNQTLIQR	FPIHIWVK.NVSLNQTLIQR.VIFVDSVG	K	V	11	2	3635.22	3240.43	3240.44	1621.22	1621.23	3240.44	1621.23	-0.0018	0.000232809	16.032	0	1	2	0	113	123	0	1N(1955.7240)	HexNAc(5)Hex(4)Fuc(2) % 1955.7240	-2.84	0.00187617	nVSLnQTLIQR	16.0328	16.0328	0	TRUE	IPI:Tpo|Tpo:P00001|Tpo	IPI:Tpo|Tpo:P00001|Tpo	IPI:Tpo|Tpo:P00001|Tpo		IPI:Tpo|Tpo:P00001|Tpo
20231107_NSco-7546_Receptor_Trypsin.18764.18764.2	C:\Users\nichollass\Desktop\2023_November_Tpo_receptor\Trypsin_HCD\20231107_NSco_7546_Receptor_Trypsin\interact.pep.xml	NVSLNQTLIQR	N[2070]VSLNQTLIQR	FPIHIWVK.NVSLNQTLIQR.VIFVDSVG	K	V	11	2	3636.06	3240.43	3240.44	1621.22	1621.23	3240.44	1621.23	-0.0025	4.96307e-06	22.717	0	1	2	0	113	123	0	1N(1955.7240)	HexNAc(5)Hex(4)Fuc(2) % 1955.7240	-3.13	0.00187617	NVSLNQTLIQR	21.6996	22.7171	0	TRUE	IPI:Tpo|Tpo:P00001|Tpo	IPI:Tpo|Tpo:P00001|Tpo	IPI:Tpo|Tpo:P00001|Tpo		IPI:Tpo|Tpo:P00001|Tpo
20231107_NSco-7546_Receptor_Trypsin.18771.18771.2	C:\Users\nichollass\Desktop\2023_November_Tpo_receptor\Trypsin_HCD\20231107_NSco_7546_Receptor_Trypsin\interact.pep.xml	QISNLQQSISDAEQR		SEIDNVKK.QISNLQQSISDAEQR.GENAIKDA	K	G	15	2	3636.85	1716.84	1716.84	859.427	859.428	1715.84	858.929	0.997	7.8298e-10	37.925	6.295	1	2	0	418	432	0		Mod1: First isotopic peak (PeakApex: 1.0024, Theoretical: 1.0024); Mod1: First isotopic peak (PeakApex: 0.9948)						0	TRUE	sp|P04264|K2C1_HUMAN	P04264	K2C1_HUMAN	KRT1	Keratin, type II cytoskeletal 1
20231107_NSco-7546_Receptor_Trypsin.18772.18772.2	C:\Users\nichollass\Desktop\2023_November_Tpo_receptor\Trypsin_HCD\20231107_NSco_7546_Receptor_Trypsin\interact.pep.xml	NVSLNQTLIQR	NVSLN[1908]QTLIQR	FPIHIWVK.NVSLNQTLIQR.VIFVDSVG	K	V	11	2	3636.94	3078.39	3078.39	1540.2	1540.2	3078.39	1540.2	0.0023	0.000347937	15.334	0	1	2	0	113	123	0	5N(1793.6711)	HexNAc(5)Hex(3)Fuc(2) % 1793.6711	-3.08	0.00187617	NVSLnQTLIQR	15.3346	15.3346	0	TRUE	IPI:Tpo|Tpo:P00001|Tpo	IPI:Tpo|Tpo:P00001|Tpo	IPI:Tpo|Tpo:P00001|Tpo		IPI:Tpo|Tpo:P00001|Tpo
20231107_NSco-7546_Receptor_Trypsin.18775.18775.2	C:\Users\nichollass\Desktop\2023_November_Tpo_receptor\Trypsin_HCD\20231107_NSco_7546_Receptor_Trypsin\interact.pep.xml	NVSLNQTLIQR	N[1908]VSLNQTLIQR	FPIHIWVK.NVSLNQTLIQR.VIFVDSVG	K	V	11	2	3637.79	3078.39	3078.39	1540.2	1540.2	3078.39	1540.2	0.0023	1.16547e-06	25.234	0	1	2	0	113	123	0	1N(1793.6711)	HexNAc(5)Hex(3)Fuc(2) % 1793.6711	-3.08	0.00187617	NVSLNQTLIQR	22.8598	25.2345	0	TRUE	IPI:Tpo|Tpo:P00001|Tpo	IPI:Tpo|Tpo:P00001|Tpo	IPI:Tpo|Tpo:P00001|Tpo		IPI:Tpo|Tpo:P00001|Tpo
20231107_NSco-7546_Receptor_Trypsin.18782.18782.3	C:\Users\nichollass\Desktop\2023_November_Tpo_receptor\Trypsin_HCD\20231107_NSco_7546_Receptor_Trypsin\interact.pep.xml	MKQLEDKVEELLSK	M[147]KQLEDKVEELLSK	TGSETAWR.MKQLEDKVEELLSK.NYHIENEV	R	N	14	3	3639.22	1704.89	1704.9	569.305	569.307	1704.9	569.306	0.0013	1.548e-11	51.741	8.092	1	2	2	484	497	0	1M(15.9949)							0	TRUE	IPI:Tpo|Tpo:P00001|Tpo	IPI:Tpo|Tpo:P00001|Tpo	IPI:Tpo|Tpo:P00001|Tpo		IPI:Tpo|Tpo:P00001|Tpo
20231107_NSco-7546_Receptor_Trypsin.18790.18790.4	C:\Users\nichollass\Desktop\2023_November_Tpo_receptor\Trypsin_HCD\20231107_NSco_7546_Receptor_Trypsin\interact.pep.xml	MKQLEDKVEELLSK	M[147]KQLEDKVEELLSK	TGSETAWR.MKQLEDKVEELLSK.NYHIENEV	R	N	14	4	3640.08	1704.9	1704.9	427.232	427.231	1704.9	427.231	0.0002	8.37047e-07	31.809	0	1	2	2	484	497	0	1M(15.9949)							0	TRUE	IPI:Tpo|Tpo:P00001|Tpo	IPI:Tpo|Tpo:P00001|Tpo	IPI:Tpo|Tpo:P00001|Tpo		IPI:Tpo|Tpo:P00001|Tpo
20231107_NSco-7546_Receptor_Trypsin.18800.18800.2	C:\Users\nichollass\Desktop\2023_November_Tpo_receptor\Trypsin_HCD\20231107_NSco_7546_Receptor_Trypsin\interact.pep.xml	NVSLNQTLIQR	N[2216]VSLNQTLIQR	FPIHIWVK.NVSLNQTLIQR.VIFVDSVG	K	V	11	2	3641.13	3386.49	3386.49	1694.25	1694.25	3386.5	1694.26	-0.0022	0.00249747	11.91	0	0.9997	2	0	113	123	0	1N(2101.7819)	HexNAc(5)Hex(4)Fuc(3) % 2101.7819	-4.35	0.00462695	nVSLnQTLIQR	11.9105	11.9105	0	TRUE	IPI:Tpo|Tpo:P00001|Tpo	IPI:Tpo|Tpo:P00001|Tpo	IPI:Tpo|Tpo:P00001|Tpo		IPI:Tpo|Tpo:P00001|Tpo
20231107_NSco-7546_Receptor_Trypsin.18802.18802.2	C:\Users\nichollass\Desktop\2023_November_Tpo_receptor\Trypsin_HCD\20231107_NSco_7546_Receptor_Trypsin\interact.pep.xml	NVSLNQTLIQR	NVSLN[2216]QTLIQR	FPIHIWVK.NVSLNQTLIQR.VIFVDSVG	K	V	11	2	3641.97	3386.49	3386.49	1694.25	1694.25	3386.5	1694.26	-0.0022	3.58302e-06	23.283	0	1	2	0	113	123	0	5N(2101.7819)	HexNAc(5)Hex(4)Fuc(3) % 2101.7819	-3.63	0.00368732	NVSLnQTLIQR	23.2839	23.2839	0	TRUE	IPI:Tpo|Tpo:P00001|Tpo	IPI:Tpo|Tpo:P00001|Tpo	IPI:Tpo|Tpo:P00001|Tpo		IPI:Tpo|Tpo:P00001|Tpo
20231107_NSco-7546_Receptor_Trypsin.18811.18811.2	C:\Users\nichollass\Desktop\2023_November_Tpo_receptor\Trypsin_HCD\20231107_NSco_7546_Receptor_Trypsin\interact.pep.xml	QISNLQQSISDAEQR		SEIDNVKK.QISNLQQSISDAEQR.GENAIKDA	K	G	15	2	3643.5	1715.84	1715.84	858.928	858.929	1715.84	858.929	0.0002	1.17084e-08	38.226	0	1	2	0	418	432	0								0	TRUE	sp|P04264|K2C1_HUMAN	P04264	K2C1_HUMAN	KRT1	Keratin, type II cytoskeletal 1
20231107_NSco-7546_Receptor_Trypsin.18813.18813.2	C:\Users\nichollass\Desktop\2023_November_Tpo_receptor\Trypsin_HCD\20231107_NSco_7546_Receptor_Trypsin\interact.pep.xml	NVSLNQTLIQR	NVSLN[1762]QTLIQR	FPIHIWVK.NVSLNQTLIQR.VIFVDSVG	K	V	11	2	3643.72	2932.32	2932.33	1467.17	1467.17	2932.33	1467.17	-0.0001	0.000129271	17.054	0	1	2	0	113	123	0	5N(1647.6132)	HexNAc(5)Hex(3)Fuc(1) % 1647.6132	1.37	0	NVSLnQTLIQR	17.0542	17.0542	0	TRUE	IPI:Tpo|Tpo:P00001|Tpo	IPI:Tpo|Tpo:P00001|Tpo	IPI:Tpo|Tpo:P00001|Tpo		IPI:Tpo|Tpo:P00001|Tpo
20231107_NSco-7546_Receptor_Trypsin.18814.18814.2	C:\Users\nichollass\Desktop\2023_November_Tpo_receptor\Trypsin_HCD\20231107_NSco_7546_Receptor_Trypsin\interact.pep.xml	NVSLNQTLIQR	N[1924]VSLNQTLIQR	FPIHIWVK.NVSLNQTLIQR.VIFVDSVG	K	V	11	2	3643.81	3094.37	3094.37	1548.19	1548.19	3094.38	1548.2	-0.0093	0.0040411	11.074	0	1	2	0	113	123	0	1N(1809.6661)	HexNAc(5)Hex(4)Fuc(1) % 1809.6661	-5.56	0.013845466726217061	NVSLNQTLIQR	9.69836	11.0741	0	TRUE	IPI:Tpo|Tpo:P00001|Tpo	IPI:Tpo|Tpo:P00001|Tpo	IPI:Tpo|Tpo:P00001|Tpo		IPI:Tpo|Tpo:P00001|Tpo
20231107_NSco-7546_Receptor_Trypsin.18816.18816.2	C:\Users\nichollass\Desktop\2023_November_Tpo_receptor\Trypsin_HCD\20231107_NSco_7546_Receptor_Trypsin\interact.pep.xml	NVSLNQTLIQR	NVSLN[1762]QTLIQR	FPIHIWVK.NVSLNQTLIQR.VIFVDSVG	K	V	11	2	3644.57	2932.32	2932.33	1467.17	1467.17	2932.33	1467.17	-0.0001	7.31139e-06	22.044	0	1	2	0	113	123	0	5N(1647.6132)	HexNAc(5)Hex(3)Fuc(1) % 1647.6132	0.47	0	NVSLnQTLIQR	22.044	22.044	0	TRUE	IPI:Tpo|Tpo:P00001|Tpo	IPI:Tpo|Tpo:P00001|Tpo	IPI:Tpo|Tpo:P00001|Tpo		IPI:Tpo|Tpo:P00001|Tpo
20231107_NSco-7546_Receptor_Trypsin.18818.18818.2	C:\Users\nichollass\Desktop\2023_November_Tpo_receptor\Trypsin_HCD\20231107_NSco_7546_Receptor_Trypsin\interact.pep.xml	NVSLNQTLIQR	NVSLN[1924]QTLIQR	FPIHIWVK.NVSLNQTLIQR.VIFVDSVG	K	V	11	2	3645.41	3094.37	3094.37	1548.19	1548.19	3094.38	1548.2	-0.0093	1.84608e-06	24.435	0	1	2	0	113	123	0	5N(1809.6661)	HexNAc(5)Hex(4)Fuc(1) % 1809.6661	-3.97	0.00462695	NVSLnQTLIQR	24.4355	24.4355	0	TRUE	IPI:Tpo|Tpo:P00001|Tpo	IPI:Tpo|Tpo:P00001|Tpo	IPI:Tpo|Tpo:P00001|Tpo		IPI:Tpo|Tpo:P00001|Tpo
20231107_NSco-7546_Receptor_Trypsin.18829.18829.3	C:\Users\nichollass\Desktop\2023_November_Tpo_receptor\Trypsin_HCD\20231107_NSco_7546_Receptor_Trypsin\interact.pep.xml	NVSLNQTLIQR	N[2111]VSLNQTLIQR	FPIHIWVK.NVSLNQTLIQR.VIFVDSVG	K	V	11	3	3646.58	3281.47	3281.47	1094.83	1094.83	3281.47	1094.83	0.0005	0.00324526	11.455	0	1	2	0	113	123	0	1N(1996.7506)	HexNAc(6)Hex(3)Fuc(2) % 1996.7506	-2.99	0.00187617	nVSLnQTLIQR	11.4559	11.4559	0	TRUE	IPI:Tpo|Tpo:P00001|Tpo	IPI:Tpo|Tpo:P00001|Tpo	IPI:Tpo|Tpo:P00001|Tpo		IPI:Tpo|Tpo:P00001|Tpo
20231107_NSco-7546_Receptor_Trypsin.18833.18833.3	C:\Users\nichollass\Desktop\2023_November_Tpo_receptor\Trypsin_HCD\20231107_NSco_7546_Receptor_Trypsin\interact.pep.xml	NVSLNQTLIQR	N[2111]VSLNQTLIQR	FPIHIWVK.NVSLNQTLIQR.VIFVDSVG	K	V	11	3	3648.03	3281.47	3281.47	1094.83	1094.83	3281.47	1094.83	0.0005	2.08689e-05	20.222	0	1	2	0	113	123	0	1N(1996.7506)	HexNAc(6)Hex(3)Fuc(2) % 1996.7506	-2.1	0.00116822	NVSLNQTLIQR	19.7781	20.2222	0	TRUE	IPI:Tpo|Tpo:P00001|Tpo	IPI:Tpo|Tpo:P00001|Tpo	IPI:Tpo|Tpo:P00001|Tpo		IPI:Tpo|Tpo:P00001|Tpo
20231107_NSco-7546_Receptor_Trypsin.18834.18834.2	C:\Users\nichollass\Desktop\2023_November_Tpo_receptor\Trypsin_HCD\20231107_NSco_7546_Receptor_Trypsin\interact.pep.xml	NVSLNQTLIQR	N[1924]VSLNQTLIQR	FPIHIWVK.NVSLNQTLIQR.VIFVDSVG	K	V	11	2	3648.21	3095.38	3095.38	1548.7	1548.7	3094.38	1548.2	1.0037	0.0074817	10.004	0	0.9999	2	0	113	123	0	1N(1809.6661)	HexNAc(5)Hex(4)Fuc(1) % 1809.6661	-3.72	0.00368732	nVSLnQTLIQR	10.0046	10.0046	0	TRUE	IPI:Tpo|Tpo:P00001|Tpo	IPI:Tpo|Tpo:P00001|Tpo	IPI:Tpo|Tpo:P00001|Tpo		IPI:Tpo|Tpo:P00001|Tpo
20231107_NSco-7546_Receptor_Trypsin.18836.18836.2	C:\Users\nichollass\Desktop\2023_November_Tpo_receptor\Trypsin_HCD\20231107_NSco_7546_Receptor_Trypsin\interact.pep.xml	NVSLNQTLIQR	NVSLN[1924]QTLIQR	FPIHIWVK.NVSLNQTLIQR.VIFVDSVG	K	V	11	2	3649.04	3095.38	3095.38	1548.7	1548.7	3094.38	1548.2	1.0037	7.26524e-06	22.055	0	1	2	0	113	123	0	5N(1809.6661)	HexNAc(5)Hex(4)Fuc(1) % 1809.6661	-2.33	0.00116822	NVSLnQTLIQR	22.0559	22.0559	0	TRUE	IPI:Tpo|Tpo:P00001|Tpo	IPI:Tpo|Tpo:P00001|Tpo	IPI:Tpo|Tpo:P00001|Tpo		IPI:Tpo|Tpo:P00001|Tpo
20231107_NSco-7546_Receptor_Trypsin.18855.18855.2	C:\Users\nichollass\Desktop\2023_November_Tpo_receptor\Trypsin_HCD\20231107_NSco_7546_Receptor_Trypsin\interact.pep.xml	NVSLNQTLIQR	N[1762]VSLNQTLIQR	FPIHIWVK.NVSLNQTLIQR.VIFVDSVG	K	V	11	2	3652.14	2932.33	2932.33	1467.17	1467.17	2932.33	1467.17	0.0002	6.83124e-05	18.162	0	1	2	0	113	123	0	1N(1647.6132)	HexNAc(5)Hex(3)Fuc(1) % 1647.6132	-1.01	0	nVSLnQTLIQR	18.1624	18.1624	0	TRUE	IPI:Tpo|Tpo:P00001|Tpo	IPI:Tpo|Tpo:P00001|Tpo	IPI:Tpo|Tpo:P00001|Tpo		IPI:Tpo|Tpo:P00001|Tpo
20231107_NSco-7546_Receptor_Trypsin.18857.18857.2	C:\Users\nichollass\Desktop\2023_November_Tpo_receptor\Trypsin_HCD\20231107_NSco_7546_Receptor_Trypsin\interact.pep.xml	NVSLNQTLIQR	NVSLN[1762]QTLIQR	FPIHIWVK.NVSLNQTLIQR.VIFVDSVG	K	V	11	2	3652.97	2932.33	2932.33	1467.17	1467.17	2932.33	1467.17	0.0002	4.53942e-06	22.872	0	1	2	0	113	123	0	5N(1647.6132)	HexNAc(5)Hex(3)Fuc(1) % 1647.6132	-0.11	0	NVSLnQTLIQR	22.8725	22.8725	0	TRUE	IPI:Tpo|Tpo:P00001|Tpo	IPI:Tpo|Tpo:P00001|Tpo	IPI:Tpo|Tpo:P00001|Tpo		IPI:Tpo|Tpo:P00001|Tpo
20231107_NSco-7546_Receptor_Trypsin.18865.18865.3	C:\Users\nichollass\Desktop\2023_November_Tpo_receptor\Trypsin_HCD\20231107_NSco_7546_Receptor_Trypsin\interact.pep.xml	QLEDKVEELLSK		SETAWRMK.QLEDKVEELLSK.NYHIENEV	K	N	12	3	3653.81	1429.77	1429.77	477.596	477.596	1429.77	477.596	0.0001	0.000105439	23.408	0	1	2	1	486	497	0								0	TRUE	IPI:Tpo|Tpo:P00001|Tpo	IPI:Tpo|Tpo:P00001|Tpo	IPI:Tpo|Tpo:P00001|Tpo		IPI:Tpo|Tpo:P00001|Tpo
20231107_NSco-7546_Receptor_Trypsin.18889.18889.2	C:\Users\nichollass\Desktop\2023_November_Tpo_receptor\Trypsin_HCD\20231107_NSco_7546_Receptor_Trypsin\interact.pep.xml	NVSLNQTLIQR	N[1867]VSLNQTLIQR	FPIHIWVK.NVSLNQTLIQR.VIFVDSVG	K	V	11	2	3657.64	3038.37	3038.36	1520.19	1520.19	3037.36	1519.69	1.0046	0.000830807	13.822	0	0.9987	2	0	113	123	0	1N(1752.6446)	HexNAc(4)Hex(4)Fuc(2) % 1752.6446	-3.82	0.00462695	nVSLnQTLIQR	13.8228	13.8228	0	TRUE	IPI:Tpo|Tpo:P00001|Tpo	IPI:Tpo|Tpo:P00001|Tpo	IPI:Tpo|Tpo:P00001|Tpo		IPI:Tpo|Tpo:P00001|Tpo
20231107_NSco-7546_Receptor_Trypsin.18890.18890.2	C:\Users\nichollass\Desktop\2023_November_Tpo_receptor\Trypsin_HCD\20231107_NSco_7546_Receptor_Trypsin\interact.pep.xml	NVSLNQTLIQR	NVSLN[1965]QTLIQR	FPIHIWVK.NVSLNQTLIQR.VIFVDSVG	K	V	11	2	3657.73	3135.39	3135.39	1568.7	1568.7	3135.41	1568.71	-0.019	0.000117219	17.224	0	1	2	0	113	123	0	5N(1850.6927)	HexNAc(6)Hex(3)Fuc(1) % 1850.6927	-5.49	0.013175829168559746	NVSLnQTLIQR	17.2241	17.2241	0	TRUE	IPI:Tpo|Tpo:P00001|Tpo	IPI:Tpo|Tpo:P00001|Tpo	IPI:Tpo|Tpo:P00001|Tpo		IPI:Tpo|Tpo:P00001|Tpo
20231107_NSco-7546_Receptor_Trypsin.18892.18892.2	C:\Users\nichollass\Desktop\2023_November_Tpo_receptor\Trypsin_HCD\20231107_NSco_7546_Receptor_Trypsin\interact.pep.xml	NVSLNQTLIQR	N[1867]VSLNQTLIQR	FPIHIWVK.NVSLNQTLIQR.VIFVDSVG	K	V	11	2	3658.48	3038.37	3038.36	1520.19	1520.19	3037.36	1519.69	1.0046	1.19605e-06	25.189	0	1	2	0	113	123	0	1N(1752.6446)	HexNAc(4)Hex(4)Fuc(2) % 1752.6446	-2.25	0.00116822	NVSLNQTLIQR	22.7235	25.1894	0	TRUE	IPI:Tpo|Tpo:P00001|Tpo	IPI:Tpo|Tpo:P00001|Tpo	IPI:Tpo|Tpo:P00001|Tpo		IPI:Tpo|Tpo:P00001|Tpo
20231107_NSco-7546_Receptor_Trypsin.18894.18894.2	C:\Users\nichollass\Desktop\2023_November_Tpo_receptor\Trypsin_HCD\20231107_NSco_7546_Receptor_Trypsin\interact.pep.xml	NVSLNQTLIQR	NVSLN[1965]QTLIQR	FPIHIWVK.NVSLNQTLIQR.VIFVDSVG	K	V	11	2	3659.31	3135.39	3135.39	1568.7	1568.7	3135.41	1568.71	-0.019	3.84149e-06	23.162	0	1	2	0	113	123	0	5N(1850.6927)	HexNAc(6)Hex(3)Fuc(1) % 1850.6927	-4.59	0.00652529	NVSLnQTLIQR	23.1628	23.1628	0	TRUE	IPI:Tpo|Tpo:P00001|Tpo	IPI:Tpo|Tpo:P00001|Tpo	IPI:Tpo|Tpo:P00001|Tpo		IPI:Tpo|Tpo:P00001|Tpo
20231107_NSco-7546_Receptor_Trypsin.18907.18907.3	C:\Users\nichollass\Desktop\2023_November_Tpo_receptor\Trypsin_HCD\20231107_NSco_7546_Receptor_Trypsin\interact.pep.xml	NVSLNQTLIQR	N[2111]VSLNQTLIQR	FPIHIWVK.NVSLNQTLIQR.VIFVDSVG	K	V	11	3	3661.17	3281.48	3281.47	1094.83	1094.83	3281.47	1094.83	0.0022	0.00343558	11.356	0	1	2	0	113	123	0	1N(1996.7506)	HexNAc(6)Hex(3)Fuc(2) % 1996.7506	-4.49	0.00652529	nVSLnQTLIQR	11.3561	11.3561	0	TRUE	IPI:Tpo|Tpo:P00001|Tpo	IPI:Tpo|Tpo:P00001|Tpo	IPI:Tpo|Tpo:P00001|Tpo		IPI:Tpo|Tpo:P00001|Tpo
20231107_NSco-7546_Receptor_Trypsin.18910.18910.3	C:\Users\nichollass\Desktop\2023_November_Tpo_receptor\Trypsin_HCD\20231107_NSco_7546_Receptor_Trypsin\interact.pep.xml	NVSLNQTLIQR	N[2111]VSLNQTLIQR	FPIHIWVK.NVSLNQTLIQR.VIFVDSVG	K	V	11	3	3661.95	3281.48	3281.47	1094.83	1094.83	3281.47	1094.83	0.0022	3.68553e-05	19.234	0	1	2	0	113	123	0	1N(1996.7506)	HexNAc(6)Hex(3)Fuc(2) % 1996.7506	-3.61	0.00368732	NVSLNQTLIQR	17.9609	19.2342	0	TRUE	IPI:Tpo|Tpo:P00001|Tpo	IPI:Tpo|Tpo:P00001|Tpo	IPI:Tpo|Tpo:P00001|Tpo		IPI:Tpo|Tpo:P00001|Tpo
20231107_NSco-7546_Receptor_Trypsin.18914.18914.2	C:\Users\nichollass\Desktop\2023_November_Tpo_receptor\Trypsin_HCD\20231107_NSco_7546_Receptor_Trypsin\interact.pep.xml	NVSLNQTLIQR	N[2256]VSLNQTLIQR	FPIHIWVK.NVSLNQTLIQR.VIFVDSVG	K	V	11	2	3662.4	3427.51	3427.52	1714.76	1714.77	3426.5	1714.26	1.0121	0.00113697	13.277	0	1	2	0	113	123	0	1N(2141.7881)	HexNAc(6)Hex(3)Fuc(1)NeuAc(1) % 2141.7881	-6.7	0.0189873	nVSLnQTLIQR	13.2776	13.2776	0	TRUE	IPI:Tpo|Tpo:P00001|Tpo	IPI:Tpo|Tpo:P00001|Tpo	IPI:Tpo|Tpo:P00001|Tpo		IPI:Tpo|Tpo:P00001|Tpo
20231107_NSco-7546_Receptor_Trypsin.18916.18916.2	C:\Users\nichollass\Desktop\2023_November_Tpo_receptor\Trypsin_HCD\20231107_NSco_7546_Receptor_Trypsin\interact.pep.xml	NVSLNQTLIQR	N[2256]VSLNQTLIQR	FPIHIWVK.NVSLNQTLIQR.VIFVDSVG	K	V	11	2	3663.24	3427.51	3427.52	1714.76	1714.77	3426.5	1714.26	1.0121	6.49382e-06	22.25	0	1	2	0	113	123	0	1N(2141.7881)	HexNAc(6)Hex(3)Fuc(1)NeuAc(1) % 2141.7881	-3.29	0.00258176	nVSLnQTLIQR	22.2504	22.2504	0	TRUE	IPI:Tpo|Tpo:P00001|Tpo	IPI:Tpo|Tpo:P00001|Tpo	IPI:Tpo|Tpo:P00001|Tpo		IPI:Tpo|Tpo:P00001|Tpo
20231107_NSco-7546_Receptor_Trypsin.18919.18919.3	C:\Users\nichollass\Desktop\2023_November_Tpo_receptor\Trypsin_HCD\20231107_NSco_7546_Receptor_Trypsin\interact.pep.xml	NVSLNQTLIQR	N[2070]VSLNQTLIQR	FPIHIWVK.NVSLNQTLIQR.VIFVDSVG	K	V	11	3	3663.66	3241.45	3241.45	1081.49	1081.49	3240.44	1081.15	1.0075	0.00300262	11.59	0	1	2	0	113	123	0	1N(1955.7240)	HexNAc(5)Hex(4)Fuc(2) % 1955.7240	-5.51	0.013845466726217061	nVSLnQTLIQR	11.591	11.591	0	TRUE	IPI:Tpo|Tpo:P00001|Tpo	IPI:Tpo|Tpo:P00001|Tpo	IPI:Tpo|Tpo:P00001|Tpo		IPI:Tpo|Tpo:P00001|Tpo
20231107_NSco-7546_Receptor_Trypsin.18922.18922.3	C:\Users\nichollass\Desktop\2023_November_Tpo_receptor\Trypsin_HCD\20231107_NSco_7546_Receptor_Trypsin\interact.pep.xml	NVSLNQTLIQR	NVSLN[2070]QTLIQR	FPIHIWVK.NVSLNQTLIQR.VIFVDSVG	K	V	11	3	3664.44	3241.45	3241.45	1081.49	1081.49	3240.44	1081.15	1.0075	5.03501e-05	18.692	0	1	2	0	113	123	0	5N(1955.7240)	HexNAc(5)Hex(4)Fuc(2) % 1955.7240	-4.45	0.00517241	NVSLnQTLIQR	18.6926	18.6926	0	TRUE	IPI:Tpo|Tpo:P00001|Tpo	IPI:Tpo|Tpo:P00001|Tpo	IPI:Tpo|Tpo:P00001|Tpo		IPI:Tpo|Tpo:P00001|Tpo
20231107_NSco-7546_Receptor_Trypsin.18924.18924.2	C:\Users\nichollass\Desktop\2023_November_Tpo_receptor\Trypsin_HCD\20231107_NSco_7546_Receptor_Trypsin\interact.pep.xml	NVSLNQTLIQR	NVSLN[2070]QTLIQR	FPIHIWVK.NVSLNQTLIQR.VIFVDSVG	K	V	11	2	3664.7	3240.44	3240.44	1621.23	1621.23	3240.44	1621.23	-0.0025	0.000134354	16.987	0	1	2	0	113	123	0	5N(1955.7240)	HexNAc(5)Hex(4)Fuc(2) % 1955.7240	-2.95	0.00187617	NVSLnQTLIQR	16.9874	16.9874	0	TRUE	IPI:Tpo|Tpo:P00001|Tpo	IPI:Tpo|Tpo:P00001|Tpo	IPI:Tpo|Tpo:P00001|Tpo		IPI:Tpo|Tpo:P00001|Tpo
20231107_NSco-7546_Receptor_Trypsin.18927.18927.2	C:\Users\nichollass\Desktop\2023_November_Tpo_receptor\Trypsin_HCD\20231107_NSco_7546_Receptor_Trypsin\interact.pep.xml	NVSLNQTLIQR	N[2070]VSLNQTLIQR	FPIHIWVK.NVSLNQTLIQR.VIFVDSVG	K	V	11	2	3665.59	3240.44	3240.44	1621.23	1621.23	3240.44	1621.23	-0.0025	1.26328e-05	24.094	0	1	2	0	113	123	0	1N(1955.7240)	HexNAc(5)Hex(4)Fuc(2) % 1955.7240	-2.79	0.00187617	NVSLNQTLIQR	21.5474	24.0943	0	TRUE	IPI:Tpo|Tpo:P00001|Tpo	IPI:Tpo|Tpo:P00001|Tpo	IPI:Tpo|Tpo:P00001|Tpo		IPI:Tpo|Tpo:P00001|Tpo
20231107_NSco-7546_Receptor_Trypsin.18944.18944.2	C:\Users\nichollass\Desktop\2023_November_Tpo_receptor\Trypsin_HCD\20231107_NSco_7546_Receptor_Trypsin\interact.pep.xml	NVSLNQTLIQR	N[1908]VSLNQTLIQR	FPIHIWVK.NVSLNQTLIQR.VIFVDSVG	K	V	11	2	3668.55	3079.39	3079.39	1540.7	1540.7	3078.39	1540.2	1.0026	0.000829373	13.825	0	1	2	0	113	123	0	1N(1793.6711)	HexNAc(5)Hex(3)Fuc(2) % 1793.6711	-0.8	0	nVSLnQTLIQR	13.8259	13.8259	0	TRUE	IPI:Tpo|Tpo:P00001|Tpo	IPI:Tpo|Tpo:P00001|Tpo	IPI:Tpo|Tpo:P00001|Tpo		IPI:Tpo|Tpo:P00001|Tpo
20231107_NSco-7546_Receptor_Trypsin.18948.18948.2	C:\Users\nichollass\Desktop\2023_November_Tpo_receptor\Trypsin_HCD\20231107_NSco_7546_Receptor_Trypsin\interact.pep.xml	NVSLNQTLIQR	NVSLN[1908]QTLIQR	FPIHIWVK.NVSLNQTLIQR.VIFVDSVG	K	V	11	2	3670.14	3078.39	3078.39	1540.2	1540.2	3078.39	1540.2	-0.0004	9.14639e-06	21.655	0	1	2	0	113	123	0	5N(1793.6711)	HexNAc(5)Hex(3)Fuc(2) % 1793.6711	-0.7	0	NVSLnQTLIQR	21.6551	21.6551	0	TRUE	IPI:Tpo|Tpo:P00001|Tpo	IPI:Tpo|Tpo:P00001|Tpo	IPI:Tpo|Tpo:P00001|Tpo		IPI:Tpo|Tpo:P00001|Tpo
20231107_NSco-7546_Receptor_Trypsin.18976.18976.3	C:\Users\nichollass\Desktop\2023_November_Tpo_receptor\Trypsin_HCD\20231107_NSco_7546_Receptor_Trypsin\interact.pep.xml	NVSLNQTLIQR	N[2215]VSLNQTLIQR	FPIHIWVK.NVSLNQTLIQR.VIFVDSVG	K	V	11	3	3674.46	3386.49	3386.49	1129.84	1129.84	3385.48	1129.5	1.0085	0.0105439	9.408	0	0.9975	2	0	113	123	0	1N(2100.7615)	HexNAc(5)Hex(4)Fuc(1)NeuAc(1) % 2100.7615	-7.04	0.0195016	nVSLnQTLIQR	9.40846	9.40846	0	TRUE	IPI:Tpo|Tpo:P00001|Tpo	IPI:Tpo|Tpo:P00001|Tpo	IPI:Tpo|Tpo:P00001|Tpo		IPI:Tpo|Tpo:P00001|Tpo
20231107_NSco-7546_Receptor_Trypsin.18979.18979.3	C:\Users\nichollass\Desktop\2023_November_Tpo_receptor\Trypsin_HCD\20231107_NSco_7546_Receptor_Trypsin\interact.pep.xml	NVSLNQTLIQR	N[2215]VSLNQTLIQR	FPIHIWVK.NVSLNQTLIQR.VIFVDSVG	K	V	11	3	3675.22	3386.49	3386.49	1129.84	1129.84	3385.48	1129.5	1.0085	6.03254e-05	22.378	0	1	2	0	113	123	0	1N(2100.7615)	HexNAc(5)Hex(4)Fuc(1)NeuAc(1) % 2100.7615	-5.85	0.016149596260093498	nVSLNQTLIQR	22.3787	22.3787	0	TRUE	IPI:Tpo|Tpo:P00001|Tpo	IPI:Tpo|Tpo:P00001|Tpo	IPI:Tpo|Tpo:P00001|Tpo		IPI:Tpo|Tpo:P00001|Tpo
20231107_NSco-7546_Receptor_Trypsin.19007.19007.3	C:\Users\nichollass\Desktop\2023_November_Tpo_receptor\Trypsin_HCD\20231107_NSco_7546_Receptor_Trypsin\interact.pep.xml	NVSLNQTLIQR	N[2215]VSLNQTLIQR	FPIHIWVK.NVSLNQTLIQR.VIFVDSVG	K	V	11	3	3680.36	3387.5	3387.49	1130.17	1130.17	3385.48	1129.5	2.0109	0.00399945	11.092	0	0.9902	2	0	113	123	0	1N(2100.7615)	HexNAc(5)Hex(4)Fuc(1)NeuAc(1) % 2100.7615	-7.24	0.020035149384885764	nVSLnQTLIQR	11.0928	11.0928	0	TRUE	IPI:Tpo|Tpo:P00001|Tpo	IPI:Tpo|Tpo:P00001|Tpo	IPI:Tpo|Tpo:P00001|Tpo		IPI:Tpo|Tpo:P00001|Tpo
20231107_NSco-7546_Receptor_Trypsin.19010.19010.3	C:\Users\nichollass\Desktop\2023_November_Tpo_receptor\Trypsin_HCD\20231107_NSco_7546_Receptor_Trypsin\interact.pep.xml	NVSLNQTLIQR	N[2215]VSLNQTLIQR	FPIHIWVK.NVSLNQTLIQR.VIFVDSVG	K	V	11	3	3681.16	3387.5	3387.49	1130.17	1130.17	3385.48	1129.5	2.0109	4.61849e-05	21.842	0	1	2	0	113	123	0	1N(2100.7615)	HexNAc(5)Hex(4)Fuc(1)NeuAc(1) % 2100.7615	-6.79	0.0189873	NVSLNQTLIQR	21.7137	21.8421	0	TRUE	IPI:Tpo|Tpo:P00001|Tpo	IPI:Tpo|Tpo:P00001|Tpo	IPI:Tpo|Tpo:P00001|Tpo		IPI:Tpo|Tpo:P00001|Tpo
20231107_NSco-7546_Receptor_Trypsin.19038.19038.2	C:\Users\nichollass\Desktop\2023_November_Tpo_receptor\Trypsin_HCD\20231107_NSco_7546_Receptor_Trypsin\interact.pep.xml	YVCQFPAQDEVR	YVCQFPAQDEVR	SVPTFGTR.YVCQFPAQDEVR.LFFPIHIW	R	L	12	2	3686.22	1510.69	1510.69	756.351	756.351	1510.69	756.351	-0.0004	2.70552e-05	22.771	0	1	2	0	91	102	0	3C(57.0214)							0	TRUE	IPI:Tpo|Tpo:P00001|Tpo	IPI:Tpo|Tpo:P00001|Tpo	IPI:Tpo|Tpo:P00001|Tpo		IPI:Tpo|Tpo:P00001|Tpo
20231107_NSco-7546_Receptor_Trypsin.19060.19060.2	C:\Users\nichollass\Desktop\2023_November_Tpo_receptor\Trypsin_HCD\20231107_NSco_7546_Receptor_Trypsin\interact.pep.xml	MTLDDFR		IIDIDNTR.MTLDDFR.LKFEMEQN	R	L	7	2	3689.45	896.407	896.407	449.211	449.211	896.406	449.21	0.0003	0.000429289	14.969	0	0.9904	2	0	234	240	0								0	TRUE	sp|P35527|K1C9_HUMAN	P35527	K1C9_HUMAN	KRT9	Keratin, type I cytoskeletal 9
20231107_NSco-7546_Receptor_Trypsin.19066.19066.2	C:\Users\nichollass\Desktop\2023_November_Tpo_receptor\Trypsin_HCD\20231107_NSco_7546_Receptor_Trypsin\interact.pep.xml	YVCQFPAQDEVR	YVCQFPAQDEVR	SVPTFGTR.YVCQFPAQDEVR.LFFPIHIW	R	L	12	2	3689.99	1511.68	1511.69	756.846	756.851	1510.69	756.351	1.0008	1.46302e-05	22.839	0	1	2	0	91	102	0	3C(57.0214)	Mod1: First isotopic peak (PeakApex: 1.0024, Theoretical: 1.0024); Mod1: First isotopic peak (PeakApex: 0.9948)						0	TRUE	IPI:Tpo|Tpo:P00001|Tpo	IPI:Tpo|Tpo:P00001|Tpo	IPI:Tpo|Tpo:P00001|Tpo		IPI:Tpo|Tpo:P00001|Tpo
20231107_NSco-7546_Receptor_Trypsin.19080.19080.3	C:\Users\nichollass\Desktop\2023_November_Tpo_receptor\Trypsin_HCD\20231107_NSco_7546_Receptor_Trypsin\interact.pep.xml	NVSLNQTLIQR	N[2256]VSLNQTLIQR	FPIHIWVK.NVSLNQTLIQR.VIFVDSVG	K	V	11	3	3692.6	3428.52	3428.51	1143.85	1143.85	3426.5	1143.17	2.0112	0.00605689	10.371	0	0.9944	2	0	113	123	0	1N(2141.7881)	HexNAc(6)Hex(3)Fuc(1)NeuAc(1) % 2141.7881	-7.62	0.021575342465753426	nVSLnQTLIQR	10.3715	10.3715	0	TRUE	IPI:Tpo|Tpo:P00001|Tpo	IPI:Tpo|Tpo:P00001|Tpo	IPI:Tpo|Tpo:P00001|Tpo		IPI:Tpo|Tpo:P00001|Tpo
20231107_NSco-7546_Receptor_Trypsin.19081.19081.3	C:\Users\nichollass\Desktop\2023_November_Tpo_receptor\Trypsin_HCD\20231107_NSco_7546_Receptor_Trypsin\interact.pep.xml	NVSLNQTLIQR	N[2216]VSLNQTLIQR	FPIHIWVK.NVSLNQTLIQR.VIFVDSVG	K	V	11	3	3692.69	3388.48	3388.49	1130.5	1130.5	3386.5	1129.84	1.992	0.141987	8.891	0	0.72	2	0	113	123	0	1N(2101.7819)	HexNAc(5)Hex(4)Fuc(3) % 2101.7819	-7.76	0.0218634	nVSLnQTLIQR	8.89131	8.89131	0	TRUE	IPI:Tpo|Tpo:P00001|Tpo	IPI:Tpo|Tpo:P00001|Tpo	IPI:Tpo|Tpo:P00001|Tpo		IPI:Tpo|Tpo:P00001|Tpo
20231107_NSco-7546_Receptor_Trypsin.19084.19084.3	C:\Users\nichollass\Desktop\2023_November_Tpo_receptor\Trypsin_HCD\20231107_NSco_7546_Receptor_Trypsin\interact.pep.xml	NVSLNQTLIQR	NVSLN[2256]QTLIQR	FPIHIWVK.NVSLNQTLIQR.VIFVDSVG	K	V	11	3	3693.5	3428.52	3428.51	1143.85	1143.85	3426.5	1143.17	2.0112	0.000111045	19.318	0	1	2	0	113	123	0	5N(2141.7881)	HexNAc(6)Hex(3)Fuc(1)NeuAc(1) % 2141.7881	-7.62	0.021575342465753426	NVSLnQTLIQR	19.3186	19.3186	0	TRUE	IPI:Tpo|Tpo:P00001|Tpo	IPI:Tpo|Tpo:P00001|Tpo	IPI:Tpo|Tpo:P00001|Tpo		IPI:Tpo|Tpo:P00001|Tpo
20231107_NSco-7546_Receptor_Trypsin.19086.19086.3	C:\Users\nichollass\Desktop\2023_November_Tpo_receptor\Trypsin_HCD\20231107_NSco_7546_Receptor_Trypsin\interact.pep.xml	NVSLNQTLIQR	N[2216]VSLNQTLIQR	FPIHIWVK.NVSLNQTLIQR.VIFVDSVG	K	V	11	3	3694.26	3388.48	3388.49	1130.5	1130.5	3386.5	1129.84	1.992	0.00140767	16.906	0	0.9983	2	0	113	123	0	1N(2101.7819)	HexNAc(5)Hex(4)Fuc(3) % 2101.7819	-7.32	0.020035149384885764	nVSLnQTLIQR	16.9068	16.9068	0	TRUE	IPI:Tpo|Tpo:P00001|Tpo	IPI:Tpo|Tpo:P00001|Tpo	IPI:Tpo|Tpo:P00001|Tpo		IPI:Tpo|Tpo:P00001|Tpo
20231107_NSco-7546_Receptor_Trypsin.19111.19111.2	C:\Users\nichollass\Desktop\2023_November_Tpo_receptor\Trypsin_HCD\20231107_NSco_7546_Receptor_Trypsin\interact.pep.xml	SGGGFSSGSAGIINYQR		FSSRSGYR.SGGGFSSGSAGIINYQR.RTTSSSTR	R	R	17	2	3697.97	1657.77	1657.77	829.894	829.894	1656.79	829.4	0.9875	3.07433e-05	19.549	0	1	2	0	13	29	0		Mod1: Deamidation (PeakApex: 0.9832, Theoretical: 0.9840); Mod1: Deamidation (PeakApex: 0.9848); Mod1: First isotopic peak (PeakApex: 0.9948)						0	TRUE	sp|P04264|K2C1_HUMAN	P04264	K2C1_HUMAN	KRT1	Keratin, type II cytoskeletal 1
20231107_NSco-7546_Receptor_Trypsin.19124.19124.2	C:\Users\nichollass\Desktop\2023_November_Tpo_receptor\Trypsin_HCD\20231107_NSco_7546_Receptor_Trypsin\interact.pep.xml	NVSLNQTLIQR	N[1965]VSLNQTLIQR	FPIHIWVK.NVSLNQTLIQR.VIFVDSVG	K	V	11	2	3699.26	3135.4	3135.41	1568.71	1568.71	3135.41	1568.71	-0.0022	0.000346537	15.341	0	1	2	0	113	123	0	1N(1850.6927)	HexNAc(6)Hex(3)Fuc(1) % 1850.6927	-3.11	0.00187617	nVSLnQTLIQR	15.3412	15.3412	0	TRUE	IPI:Tpo|Tpo:P00001|Tpo	IPI:Tpo|Tpo:P00001|Tpo	IPI:Tpo|Tpo:P00001|Tpo		IPI:Tpo|Tpo:P00001|Tpo
20231107_NSco-7546_Receptor_Trypsin.19128.19128.2	C:\Users\nichollass\Desktop\2023_November_Tpo_receptor\Trypsin_HCD\20231107_NSco_7546_Receptor_Trypsin\interact.pep.xml	NVSLNQTLIQR	NVSLN[1965]QTLIQR	FPIHIWVK.NVSLNQTLIQR.VIFVDSVG	K	V	11	2	3700.86	3135.4	3135.41	1568.71	1568.71	3135.41	1568.71	-0.0022	0.000139717	16.919	0	1	2	0	113	123	0	5N(1850.6927)	HexNAc(6)Hex(3)Fuc(1) % 1850.6927	-2.92	0.00187617	NVSLnQTLIQR	16.9193	16.9193	0	TRUE	IPI:Tpo|Tpo:P00001|Tpo	IPI:Tpo|Tpo:P00001|Tpo	IPI:Tpo|Tpo:P00001|Tpo		IPI:Tpo|Tpo:P00001|Tpo
20231107_NSco-7546_Receptor_Trypsin.19129.19129.2	C:\Users\nichollass\Desktop\2023_November_Tpo_receptor\Trypsin_HCD\20231107_NSco_7546_Receptor_Trypsin\interact.pep.xml	NVSLNQTLIQR	NVSLN[2111]QTLIQR	FPIHIWVK.NVSLNQTLIQR.VIFVDSVG	K	V	11	2	3701.04	3281.47	3281.47	1641.74	1641.74	3281.47	1641.74	-0.0003	0.00022856	16.064	0	1	2	0	113	123	0	5N(1996.7506)	HexNAc(6)Hex(3)Fuc(2) % 1996.7506	-1.12	0	NVSLnQTLIQR	16.0648	16.0648	0	TRUE	IPI:Tpo|Tpo:P00001|Tpo	IPI:Tpo|Tpo:P00001|Tpo	IPI:Tpo|Tpo:P00001|Tpo		IPI:Tpo|Tpo:P00001|Tpo
20231107_NSco-7546_Receptor_Trypsin.19132.19132.2	C:\Users\nichollass\Desktop\2023_November_Tpo_receptor\Trypsin_HCD\20231107_NSco_7546_Receptor_Trypsin\interact.pep.xml	NVSLNQTLIQR	N[2111]VSLNQTLIQR	FPIHIWVK.NVSLNQTLIQR.VIFVDSVG	K	V	11	2	3701.92	3281.47	3281.47	1641.74	1641.74	3281.47	1641.74	-0.0003	7.76694e-06	21.939	0	1	2	0	113	123	0	1N(1996.7506)	HexNAc(6)Hex(3)Fuc(2) % 1996.7506	-0.94	0	NVSLNQTLIQR	20.8453	21.94	0	TRUE	IPI:Tpo|Tpo:P00001|Tpo	IPI:Tpo|Tpo:P00001|Tpo	IPI:Tpo|Tpo:P00001|Tpo		IPI:Tpo|Tpo:P00001|Tpo
20231107_NSco-7546_Receptor_Trypsin.19148.19148.3	C:\Users\nichollass\Desktop\2023_November_Tpo_receptor\Trypsin_HCD\20231107_NSco_7546_Receptor_Trypsin\interact.pep.xml	NVSLNQTLIQR	N[2070]VSLNQTLIQR	FPIHIWVK.NVSLNQTLIQR.VIFVDSVG	K	V	11	3	3704.7	3240.44	3240.44	1081.15	1081.15	3240.44	1081.15	0.0019	8.67461e-05	17.747	0	1	2	0	113	123	0	1N(1955.7240)	HexNAc(5)Hex(4)Fuc(2) % 1955.7240	-3.45	0.0033195	nVSLnQTLIQR	17.748	17.748	0	TRUE	IPI:Tpo|Tpo:P00001|Tpo	IPI:Tpo|Tpo:P00001|Tpo	IPI:Tpo|Tpo:P00001|Tpo		IPI:Tpo|Tpo:P00001|Tpo
20231107_NSco-7546_Receptor_Trypsin.19168.19168.2	C:\Users\nichollass\Desktop\2023_November_Tpo_receptor\Trypsin_HCD\20231107_NSco_7546_Receptor_Trypsin\interact.pep.xml	MVTCQWQQQDR	MVTCQWQQQDR	QCFTIDIK.MVTCQWQQQDR.TSSQGFFR	K	T	11	2	3706.84	1479.65	1479.65	740.833	740.831	1478.64	740.327	1.0075	0.000539821	14.571	0	0.9474	2	0	290	300	0	4C(57.0214)	Mod1: First isotopic peak (PeakApex: 1.0024, Theoretical: 1.0024)						0	TRUE	IPI:Tpo|Tpo:P00001|Tpo	IPI:Tpo|Tpo:P00001|Tpo	IPI:Tpo|Tpo:P00001|Tpo		IPI:Tpo|Tpo:P00001|Tpo
20231107_NSco-7546_Receptor_Trypsin.19170.19170.2	C:\Users\nichollass\Desktop\2023_November_Tpo_receptor\Trypsin_HCD\20231107_NSco_7546_Receptor_Trypsin\interact.pep.xml	NVSLNQTLIQR	NVSLN[1908]QTLIQR	FPIHIWVK.NVSLNQTLIQR.VIFVDSVG	K	V	11	2	3707.06	3078.38	3078.38	1540.2	1540.2	3078.39	1540.2	-0.004	0.000398566	15.098	0	1	2	0	113	123	0	5N(1793.6711)	HexNAc(5)Hex(3)Fuc(2) % 1793.6711	-4.09	0.00462695	NVSLnQTLIQR	15.098	15.098	0	TRUE	IPI:Tpo|Tpo:P00001|Tpo	IPI:Tpo|Tpo:P00001|Tpo	IPI:Tpo|Tpo:P00001|Tpo		IPI:Tpo|Tpo:P00001|Tpo
20231107_NSco-7546_Receptor_Trypsin.19174.19174.2	C:\Users\nichollass\Desktop\2023_November_Tpo_receptor\Trypsin_HCD\20231107_NSco_7546_Receptor_Trypsin\interact.pep.xml	NVSLNQTLIQR	NVSLN[1908]QTLIQR	FPIHIWVK.NVSLNQTLIQR.VIFVDSVG	K	V	11	2	3708.65	3078.38	3078.38	1540.2	1540.2	3078.39	1540.2	-0.004	2.22203e-06	24.113	0	1	2	0	113	123	0	5N(1793.6711)	HexNAc(5)Hex(3)Fuc(2) % 1793.6711	-3.19	0.00258176	NVSLnQTLIQR	24.1137	24.1137	0	TRUE	IPI:Tpo|Tpo:P00001|Tpo	IPI:Tpo|Tpo:P00001|Tpo	IPI:Tpo|Tpo:P00001|Tpo		IPI:Tpo|Tpo:P00001|Tpo
20231107_NSco-7546_Receptor_Trypsin.19191.19191.2	C:\Users\nichollass\Desktop\2023_November_Tpo_receptor\Trypsin_HCD\20231107_NSco_7546_Receptor_Trypsin\interact.pep.xml	NVSLNQTLIQR	N[1762]VSLNQTLIQR	FPIHIWVK.NVSLNQTLIQR.VIFVDSVG	K	V	11	2	3711.57	2933.33	2933.33	1467.67	1467.67	2932.33	1467.17	1.0038	0.000111237	17.315	0	1	2	0	113	123	0	1N(1647.6132)	HexNAc(5)Hex(3)Fuc(1) % 1647.6132	-3.16	0.00187617	NVSLNQTLIQR	15.8931	17.3154	0	TRUE	IPI:Tpo|Tpo:P00001|Tpo	IPI:Tpo|Tpo:P00001|Tpo	IPI:Tpo|Tpo:P00001|Tpo		IPI:Tpo|Tpo:P00001|Tpo
20231107_NSco-7546_Receptor_Trypsin.19194.19194.2	C:\Users\nichollass\Desktop\2023_November_Tpo_receptor\Trypsin_HCD\20231107_NSco_7546_Receptor_Trypsin\interact.pep.xml	NVSLNQTLIQR	N[1762]VSLNQTLIQR	FPIHIWVK.NVSLNQTLIQR.VIFVDSVG	K	V	11	2	3712.44	2933.33	2933.33	1467.67	1467.67	2932.33	1467.17	1.0038	1.11173e-06	25.316	0	1	2	0	113	123	0	1N(1647.6132)	HexNAc(5)Hex(3)Fuc(1) % 1647.6132	-2.46	0.00116822	NVSLNQTLIQR	22.8124	25.3162	0	TRUE	IPI:Tpo|Tpo:P00001|Tpo	IPI:Tpo|Tpo:P00001|Tpo	IPI:Tpo|Tpo:P00001|Tpo		IPI:Tpo|Tpo:P00001|Tpo
20231107_NSco-7546_Receptor_Trypsin.19212.19212.2	C:\Users\nichollass\Desktop\2023_November_Tpo_receptor\Trypsin_HCD\20231107_NSco_7546_Receptor_Trypsin\interact.pep.xml	NVSLNQTLIQR	N[1924]VSLNQTLIQR	FPIHIWVK.NVSLNQTLIQR.VIFVDSVG	K	V	11	2	3716.18	3094.39	3094.38	1548.2	1548.2	3094.38	1548.2	0.0015	0.0025897	11.847	0	1	2	0	113	123	0	1N(1809.6661)	HexNAc(5)Hex(4)Fuc(1) % 1809.6661	-3.53	0.00368732	nVSLnQTLIQR	11.8477	11.8477	0	TRUE	IPI:Tpo|Tpo:P00001|Tpo	IPI:Tpo|Tpo:P00001|Tpo	IPI:Tpo|Tpo:P00001|Tpo		IPI:Tpo|Tpo:P00001|Tpo
20231107_NSco-7546_Receptor_Trypsin.19213.19213.2	C:\Users\nichollass\Desktop\2023_November_Tpo_receptor\Trypsin_HCD\20231107_NSco_7546_Receptor_Trypsin\interact.pep.xml	NVSLNQTLIQR	N[2257]VSLNQTLIQR	FPIHIWVK.NVSLNQTLIQR.VIFVDSVG	K	V	11	2	3716.27	3427.52	3427.52	1714.77	1714.77	3427.52	1714.77	-0.0083	0.00380189	11.18	0	1	2	0	113	123	0	1N(2142.8085)	HexNAc(6)Hex(3)Fuc(3) % 2142.8085	-6.39	0.0179407	nVSLnQTLIQR	11.18	11.18	0	TRUE	IPI:Tpo|Tpo:P00001|Tpo	IPI:Tpo|Tpo:P00001|Tpo	IPI:Tpo|Tpo:P00001|Tpo		IPI:Tpo|Tpo:P00001|Tpo
20231107_NSco-7546_Receptor_Trypsin.19215.19215.2	C:\Users\nichollass\Desktop\2023_November_Tpo_receptor\Trypsin_HCD\20231107_NSco_7546_Receptor_Trypsin\interact.pep.xml	NVSLNQTLIQR	N[1924]VSLNQTLIQR	FPIHIWVK.NVSLNQTLIQR.VIFVDSVG	K	V	11	2	3717.05	3094.39	3094.38	1548.2	1548.2	3094.38	1548.2	0.0015	0.000324339	15.456	0	1	2	0	113	123	0	1N(1809.6661)	HexNAc(5)Hex(4)Fuc(1) % 1809.6661	-2.39	0.00116822	nVSLnQTLIQR	15.4564	15.4564	0	TRUE	IPI:Tpo|Tpo:P00001|Tpo	IPI:Tpo|Tpo:P00001|Tpo	IPI:Tpo|Tpo:P00001|Tpo		IPI:Tpo|Tpo:P00001|Tpo
20231107_NSco-7546_Receptor_Trypsin.19217.19217.2	C:\Users\nichollass\Desktop\2023_November_Tpo_receptor\Trypsin_HCD\20231107_NSco_7546_Receptor_Trypsin\interact.pep.xml	NVSLNQTLIQR	N[2256]VSLNQTLIQR	FPIHIWVK.NVSLNQTLIQR.VIFVDSVG	K	V	11	2	3717.89	3427.52	3427.52	1714.77	1714.77	3426.5	1714.26	1.0126	2.92752e-05	19.634	0	1	2	0	113	123	0	1N(2141.7881)	HexNAc(6)Hex(3)Fuc(1)NeuAc(1) % 2141.7881	-7.23	0.020035149384885764	nVSLnQTLIQR	19.6342	19.6342	0	TRUE	IPI:Tpo|Tpo:P00001|Tpo	IPI:Tpo|Tpo:P00001|Tpo	IPI:Tpo|Tpo:P00001|Tpo		IPI:Tpo|Tpo:P00001|Tpo
20231107_NSco-7546_Receptor_Trypsin.19229.19229.2	C:\Users\nichollass\Desktop\2023_November_Tpo_receptor\Trypsin_HCD\20231107_NSco_7546_Receptor_Trypsin\interact.pep.xml	NVSLNQTLIQR	N[2216]VSLNQTLIQR	FPIHIWVK.NVSLNQTLIQR.VIFVDSVG	K	V	11	2	3719.22	3386.49	3386.49	1694.25	1694.25	3386.5	1694.26	-0.0022	0.000796618	13.895	0	0.9998	2	0	113	123	0	1N(2101.7819)	HexNAc(5)Hex(4)Fuc(3) % 2101.7819	-4.15	0.00462695	nVSLnQTLIQR	13.8954	13.8954	0	TRUE	IPI:Tpo|Tpo:P00001|Tpo	IPI:Tpo|Tpo:P00001|Tpo	IPI:Tpo|Tpo:P00001|Tpo		IPI:Tpo|Tpo:P00001|Tpo
20231107_NSco-7546_Receptor_Trypsin.19231.19231.2	C:\Users\nichollass\Desktop\2023_November_Tpo_receptor\Trypsin_HCD\20231107_NSco_7546_Receptor_Trypsin\interact.pep.xml	NVSLNQTLIQR	NVSLN[1762]QTLIQR	FPIHIWVK.NVSLNQTLIQR.VIFVDSVG	K	V	11	2	3719.98	2932.34	2932.33	1467.18	1467.17	2932.33	1467.17	0.0024	0.00445143	10.906	0	1	2	0	113	123	0	5N(1647.6132)	HexNAc(5)Hex(3)Fuc(1) % 1647.6132	-4.12	0.00462695	NVSLnQTLIQR	10.9068	10.9068	0	TRUE	IPI:Tpo|Tpo:P00001|Tpo	IPI:Tpo|Tpo:P00001|Tpo	IPI:Tpo|Tpo:P00001|Tpo		IPI:Tpo|Tpo:P00001|Tpo
20231107_NSco-7546_Receptor_Trypsin.19233.19233.2	C:\Users\nichollass\Desktop\2023_November_Tpo_receptor\Trypsin_HCD\20231107_NSco_7546_Receptor_Trypsin\interact.pep.xml	NVSLNQTLIQR	NVSLN[2216]QTLIQR	FPIHIWVK.NVSLNQTLIQR.VIFVDSVG	K	V	11	2	3720.81	3386.49	3386.49	1694.25	1694.25	3386.5	1694.26	-0.0022	1.35519e-05	20.972	0	1	2	0	113	123	0	5N(2101.7819)	HexNAc(5)Hex(4)Fuc(3) % 2101.7819	-3.63	0.00368732	NVSLnQTLIQR	20.9723	20.9723	0	TRUE	IPI:Tpo|Tpo:P00001|Tpo	IPI:Tpo|Tpo:P00001|Tpo	IPI:Tpo|Tpo:P00001|Tpo		IPI:Tpo|Tpo:P00001|Tpo
20231107_NSco-7546_Receptor_Trypsin.19261.19261.2	C:\Users\nichollass\Desktop\2023_November_Tpo_receptor\Trypsin_HCD\20231107_NSco_7546_Receptor_Trypsin\interact.pep.xml	NVSLNQTLIQR	NVSLN[1867]QTLIQR	FPIHIWVK.NVSLNQTLIQR.VIFVDSVG	K	V	11	2	3724.56	3037.37	3037.37	1519.69	1519.69	3037.36	1519.69	0.0112	0.000129345	17.053	0	1	2	0	113	123	0	5N(1752.6446)	HexNAc(4)Hex(4)Fuc(2) % 1752.6446	-4.01	0.00462695	NVSLnQTLIQR	17.0532	17.0532	0	TRUE	IPI:Tpo|Tpo:P00001|Tpo	IPI:Tpo|Tpo:P00001|Tpo	IPI:Tpo|Tpo:P00001|Tpo		IPI:Tpo|Tpo:P00001|Tpo
20231107_NSco-7546_Receptor_Trypsin.19266.19266.3	C:\Users\nichollass\Desktop\2023_November_Tpo_receptor\Trypsin_HCD\20231107_NSco_7546_Receptor_Trypsin\interact.pep.xml	MKQLEDKVEELLSK	M[147]KQLEDKVEELLSK	TGSETAWR.MKQLEDKVEELLSK.NYHIENEV	R	N	14	3	3725.15	1704.9	1704.9	569.307	569.307	1704.9	569.306	0.0024	3.29041e-07	31.431	5.717	1	2	2	484	497	0	1M(15.9949)							0	TRUE	IPI:Tpo|Tpo:P00001|Tpo	IPI:Tpo|Tpo:P00001|Tpo	IPI:Tpo|Tpo:P00001|Tpo		IPI:Tpo|Tpo:P00001|Tpo
20231107_NSco-7546_Receptor_Trypsin.19268.19268.3	C:\Users\nichollass\Desktop\2023_November_Tpo_receptor\Trypsin_HCD\20231107_NSco_7546_Receptor_Trypsin\interact.pep.xml	NVSLNQTLIQR	N[2111]VSLNQTLIQR	FPIHIWVK.NVSLNQTLIQR.VIFVDSVG	K	V	11	3	3725.38	3282.47	3282.46	1095.16	1095.16	3281.47	1094.83	0.9965	0.00115478	13.25	0	1	2	0	113	123	0	1N(1996.7506)	HexNAc(6)Hex(3)Fuc(2) % 1996.7506	-4.83	0.0089192	nVSLnQTLIQR	13.2502	13.2502	0	TRUE	IPI:Tpo|Tpo:P00001|Tpo	IPI:Tpo|Tpo:P00001|Tpo	IPI:Tpo|Tpo:P00001|Tpo		IPI:Tpo|Tpo:P00001|Tpo
20231107_NSco-7546_Receptor_Trypsin.19272.19272.3	C:\Users\nichollass\Desktop\2023_November_Tpo_receptor\Trypsin_HCD\20231107_NSco_7546_Receptor_Trypsin\interact.pep.xml	NVSLNQTLIQR	NVSLN[2111]QTLIQR	FPIHIWVK.NVSLNQTLIQR.VIFVDSVG	K	V	11	3	3726.81	3282.47	3282.46	1095.16	1095.16	3281.47	1094.83	0.9965	1.8239e-05	22.456	0	1	2	0	113	123	0	5N(1996.7506)	HexNAc(6)Hex(3)Fuc(2) % 1996.7506	-4.65	0.00652529	NVSLnQTLIQR	22.4565	22.4565	0	TRUE	IPI:Tpo|Tpo:P00001|Tpo	IPI:Tpo|Tpo:P00001|Tpo	IPI:Tpo|Tpo:P00001|Tpo		IPI:Tpo|Tpo:P00001|Tpo
20231107_NSco-7546_Receptor_Trypsin.19284.19284.3	C:\Users\nichollass\Desktop\2023_November_Tpo_receptor\Trypsin_HCD\20231107_NSco_7546_Receptor_Trypsin\interact.pep.xml	NVSLNQTLIQR	N[2111]VSLNQTLIQR	FPIHIWVK.NVSLNQTLIQR.VIFVDSVG	K	V	11	3	3730.57	3281.46	3281.46	1094.83	1094.83	3281.47	1094.83	-0.0098	0.00394912	11.114	0	1	2	0	113	123	0	1N(1996.7506)	HexNAc(6)Hex(3)Fuc(2) % 1996.7506	-5.72	0.014834205933682374	nVSLnQTLIQR	11.1144	11.1144	0	TRUE	IPI:Tpo|Tpo:P00001|Tpo	IPI:Tpo|Tpo:P00001|Tpo	IPI:Tpo|Tpo:P00001|Tpo		IPI:Tpo|Tpo:P00001|Tpo
20231107_NSco-7546_Receptor_Trypsin.19288.19288.3	C:\Users\nichollass\Desktop\2023_November_Tpo_receptor\Trypsin_HCD\20231107_NSco_7546_Receptor_Trypsin\interact.pep.xml	NVSLNQTLIQR	NVSLN[2111]QTLIQR	FPIHIWVK.NVSLNQTLIQR.VIFVDSVG	K	V	11	3	3731.96	3281.46	3281.46	1094.83	1094.83	3281.47	1094.83	-0.0098	0.000150314	19.792	0	1	2	0	113	123	0	5N(1996.7506)	HexNAc(6)Hex(3)Fuc(2) % 1996.7506	-5.29	0.012126865671641791	NVSLnQTLIQR	19.7921	19.7921	0	TRUE	IPI:Tpo|Tpo:P00001|Tpo	IPI:Tpo|Tpo:P00001|Tpo	IPI:Tpo|Tpo:P00001|Tpo		IPI:Tpo|Tpo:P00001|Tpo
20231107_NSco-7546_Receptor_Trypsin.19306.19306.3	C:\Users\nichollass\Desktop\2023_November_Tpo_receptor\Trypsin_HCD\20231107_NSco_7546_Receptor_Trypsin\interact.pep.xml	NVSLNQTLIQR	N[2111]VSLNQTLIQR	FPIHIWVK.NVSLNQTLIQR.VIFVDSVG	K	V	11	3	3734.29	3282.45	3282.46	1095.16	1095.16	3281.47	1094.83	0.9948	0.000515822	14.65	0	1	2	0	113	123	0	1N(1996.7506)	HexNAc(6)Hex(3)Fuc(2) % 1996.7506	-4.86	0.010841507485802787	nVSLnQTLIQR	14.6505	14.6505	0	TRUE	IPI:Tpo|Tpo:P00001|Tpo	IPI:Tpo|Tpo:P00001|Tpo	IPI:Tpo|Tpo:P00001|Tpo		IPI:Tpo|Tpo:P00001|Tpo
20231107_NSco-7546_Receptor_Trypsin.19310.19310.3	C:\Users\nichollass\Desktop\2023_November_Tpo_receptor\Trypsin_HCD\20231107_NSco_7546_Receptor_Trypsin\interact.pep.xml	NVSLNQTLIQR	N[2111]VSLNQTLIQR	FPIHIWVK.NVSLNQTLIQR.VIFVDSVG	K	V	11	3	3735.69	3282.45	3282.46	1095.16	1095.16	3281.47	1094.83	0.9948	5.97035e-06	22.396	0	1	2	0	113	123	0	1N(1996.7506)	HexNAc(6)Hex(3)Fuc(2) % 1996.7506	-4.9	0.011184544992374174	NVSLNQTLIQR	21.2734	22.397	0	TRUE	IPI:Tpo|Tpo:P00001|Tpo	IPI:Tpo|Tpo:P00001|Tpo	IPI:Tpo|Tpo:P00001|Tpo		IPI:Tpo|Tpo:P00001|Tpo
20231107_NSco-7546_Receptor_Trypsin.19326.19326.3	C:\Users\nichollass\Desktop\2023_November_Tpo_receptor\Trypsin_HCD\20231107_NSco_7546_Receptor_Trypsin\interact.pep.xml	NVSLNQTLIQR	NVSLN[2070]QTLIQR	FPIHIWVK.NVSLNQTLIQR.VIFVDSVG	K	V	11	3	3737.38	3241.42	3241.43	1081.48	1081.48	3240.44	1081.15	0.9936	0.126911	8.086	0	0.9989	2	0	113	123	0	5N(1955.7240)	HexNAc(5)Hex(4)Fuc(2) % 1955.7240	-6.24	0.0176332	NVSLnQTLIQR	8.08605	8.08605	0	TRUE	IPI:Tpo|Tpo:P00001|Tpo	IPI:Tpo|Tpo:P00001|Tpo	IPI:Tpo|Tpo:P00001|Tpo		IPI:Tpo|Tpo:P00001|Tpo
20231107_NSco-7546_Receptor_Trypsin.19330.19330.3	C:\Users\nichollass\Desktop\2023_November_Tpo_receptor\Trypsin_HCD\20231107_NSco_7546_Receptor_Trypsin\interact.pep.xml	NVSLNQTLIQR	N[2070]VSLNQTLIQR	FPIHIWVK.NVSLNQTLIQR.VIFVDSVG	K	V	11	3	3738.25	3241.42	3241.43	1081.48	1081.48	3240.44	1081.15	0.9936	0.0672202	10.19	0	0.9993	2	0	113	123	0	1N(1955.7240)	HexNAc(5)Hex(4)Fuc(2) % 1955.7240	-6.24	0.0176332	nVSLnQTLIQR	10.1907	10.1907	0	TRUE	IPI:Tpo|Tpo:P00001|Tpo	IPI:Tpo|Tpo:P00001|Tpo	IPI:Tpo|Tpo:P00001|Tpo		IPI:Tpo|Tpo:P00001|Tpo
20231107_NSco-7546_Receptor_Trypsin.19354.19354.2	C:\Users\nichollass\Desktop\2023_November_Tpo_receptor\Trypsin_HCD\20231107_NSco_7546_Receptor_Trypsin\interact.pep.xml	NVSLNQTLIQR	N[1908]VSLNQTLIQR	FPIHIWVK.NVSLNQTLIQR.VIFVDSVG	K	V	11	2	3741.67	3079.39	3079.39	1540.7	1540.7	3078.39	1540.2	0.9989	0.00258226	11.852	0	1	2	0	113	123	0	1N(1793.6711)	HexNAc(5)Hex(3)Fuc(2) % 1793.6711	-4.27	0.00462695	nVSLnQTLIQR	11.8527	11.8527	0	TRUE	IPI:Tpo|Tpo:P00001|Tpo	IPI:Tpo|Tpo:P00001|Tpo	IPI:Tpo|Tpo:P00001|Tpo		IPI:Tpo|Tpo:P00001|Tpo
20231107_NSco-7546_Receptor_Trypsin.19358.19358.2	C:\Users\nichollass\Desktop\2023_November_Tpo_receptor\Trypsin_HCD\20231107_NSco_7546_Receptor_Trypsin\interact.pep.xml	NVSLNQTLIQR	NVSLN[1908]QTLIQR	FPIHIWVK.NVSLNQTLIQR.VIFVDSVG	K	V	11	2	3743.25	3079.39	3079.39	1540.7	1540.7	3078.39	1540.2	0.9989	1.11558e-05	21.31	0	1	2	0	113	123	0	5N(1793.6711)	HexNAc(5)Hex(3)Fuc(2) % 1793.6711	-3.77	0.00368732	NVSLnQTLIQR	21.3105	21.3105	0	TRUE	IPI:Tpo|Tpo:P00001|Tpo	IPI:Tpo|Tpo:P00001|Tpo	IPI:Tpo|Tpo:P00001|Tpo		IPI:Tpo|Tpo:P00001|Tpo
20231107_NSco-7546_Receptor_Trypsin.19403.19403.2	C:\Users\nichollass\Desktop\2023_November_Tpo_receptor\Trypsin_HCD\20231107_NSco_7546_Receptor_Trypsin\interact.pep.xml	NVSLNQTLIQR	N[2029]VSLNQTLIQR	FPIHIWVK.NVSLNQTLIQR.VIFVDSVG	K	V	11	2	3751.25	3200.39	3200.4	1601.2	1601.21	3199.41	1600.71	0.9923	0.00103217	13.445	0	1	2	0	113	123	0	1N(1914.6975)	HexNAc(4)Hex(5)Fuc(2) % 1914.6975	-4.67	0.00652529	nVSLnQTLIQR	13.4452	13.4452	0	TRUE	IPI:Tpo|Tpo:P00001|Tpo	IPI:Tpo|Tpo:P00001|Tpo	IPI:Tpo|Tpo:P00001|Tpo		IPI:Tpo|Tpo:P00001|Tpo
20231107_NSco-7546_Receptor_Trypsin.19435.19435.2	C:\Users\nichollass\Desktop\2023_November_Tpo_receptor\Trypsin_HCD\20231107_NSco_7546_Receptor_Trypsin\interact.pep.xml	YVCQFPAQDEVR	YVCQFPAQDEVR	SVPTFGTR.YVCQFPAQDEVR.LFFPIHIW	R	L	12	2	3756.26	1510.69	1510.69	756.352	756.352	1510.69	756.351	0.0012	4.54464e-07	26.87	0	1	2	0	91	102	0	3C(57.0214)							0	TRUE	IPI:Tpo|Tpo:P00001|Tpo	IPI:Tpo|Tpo:P00001|Tpo	IPI:Tpo|Tpo:P00001|Tpo		IPI:Tpo|Tpo:P00001|Tpo
20231107_NSco-7546_Receptor_Trypsin.19465.19465.2	C:\Users\nichollass\Desktop\2023_November_Tpo_receptor\Trypsin_HCD\20231107_NSco_7546_Receptor_Trypsin\interact.pep.xml	NVSLNQTLIQR	NVSLN[1924]QTLIQR	FPIHIWVK.NVSLNQTLIQR.VIFVDSVG	K	V	11	2	3763.32	3094.36	3094.38	1548.19	1548.2	3094.38	1548.2	-0.0022	0.000139316	16.924	0	1	2	0	113	123	0	5N(1809.6661)	HexNAc(5)Hex(4)Fuc(1) % 1809.6661	-2.71	0.00116822	NVSLnQTLIQR	16.9245	16.9245	0	TRUE	IPI:Tpo|Tpo:P00001|Tpo	IPI:Tpo|Tpo:P00001|Tpo	IPI:Tpo|Tpo:P00001|Tpo		IPI:Tpo|Tpo:P00001|Tpo
20231107_NSco-7546_Receptor_Trypsin.19473.19473.3	C:\Users\nichollass\Desktop\2023_November_Tpo_receptor\Trypsin_HCD\20231107_NSco_7546_Receptor_Trypsin\interact.pep.xml	EVTINPDTTCGNDWVCEHR	EVTINPDTTCGNDWVCEHR	PNDNGVTK.EVTINPDTTCGNDWVCEHR.WRQIRNMV	K	W	19	3	3764.25	2301.98	2301.98	768.333	768.333	2301.97	768.332	0.0036	8.53101e-08	29.776	0	1	2	0	384	402	0	10C(57.0214), 16C(57.0214)							0	FALSE	sp|P0DTE7|AMY1B_HUMAN	P0DTE7	AMY1B_HUMAN	AMY1B	Alpha-amylase 1B	AMY1A, AMY1C	sp|P0DTE8|AMY1C_HUMAN, sp|P0DUB6|AMY1A_HUMAN
20231107_NSco-7546_Receptor_Trypsin.19510.19510.2	C:\Users\nichollass\Desktop\2023_November_Tpo_receptor\Trypsin_HCD\20231107_NSco_7546_Receptor_Trypsin\interact.pep.xml	NVSLNQTLIQR	NVSLN[1924]QTLIQR	FPIHIWVK.NVSLNQTLIQR.VIFVDSVG	K	V	11	2	3769.76	3094.38	3094.38	1548.2	1548.2	3094.38	1548.2	-0.0022	0.000385922	15.154	0	1	2	0	113	123	0	5N(1809.6661)	HexNAc(5)Hex(4)Fuc(1) % 1809.6661	-2.23	0.00116822	NVSLnQTLIQR	15.1548	15.1548	0	TRUE	IPI:Tpo|Tpo:P00001|Tpo	IPI:Tpo|Tpo:P00001|Tpo	IPI:Tpo|Tpo:P00001|Tpo		IPI:Tpo|Tpo:P00001|Tpo
20231107_NSco-7546_Receptor_Trypsin.19511.19511.2	C:\Users\nichollass\Desktop\2023_November_Tpo_receptor\Trypsin_HCD\20231107_NSco_7546_Receptor_Trypsin\interact.pep.xml	NVSLNQTLIQR	N[2111]VSLNQTLIQR	FPIHIWVK.NVSLNQTLIQR.VIFVDSVG	K	V	11	2	3769.86	3282.47	3282.47	1642.24	1642.24	3281.47	1641.74	1.0014	8.6846e-05	17.745	0	1	2	0	113	123	0	1N(1996.7506)	HexNAc(6)Hex(3)Fuc(2) % 1996.7506	-3.07	0.00187617	nVSLnQTLIQR	17.7456	17.7456	0	TRUE	IPI:Tpo|Tpo:P00001|Tpo	IPI:Tpo|Tpo:P00001|Tpo	IPI:Tpo|Tpo:P00001|Tpo		IPI:Tpo|Tpo:P00001|Tpo
20231107_NSco-7546_Receptor_Trypsin.19513.19513.2	C:\Users\nichollass\Desktop\2023_November_Tpo_receptor\Trypsin_HCD\20231107_NSco_7546_Receptor_Trypsin\interact.pep.xml	NVSLNQTLIQR	NVSLN[1924]QTLIQR	FPIHIWVK.NVSLNQTLIQR.VIFVDSVG	K	V	11	2	3770.58	3094.38	3094.38	1548.2	1548.2	3094.38	1548.2	-0.0022	4.1735e-06	23.018	0	1	2	0	113	123	0	5N(1809.6661)	HexNAc(5)Hex(4)Fuc(1) % 1809.6661	-2.01	0.00116822	NVSLnQTLIQR	23.0183	23.0183	0	TRUE	IPI:Tpo|Tpo:P00001|Tpo	IPI:Tpo|Tpo:P00001|Tpo	IPI:Tpo|Tpo:P00001|Tpo		IPI:Tpo|Tpo:P00001|Tpo
20231107_NSco-7546_Receptor_Trypsin.19515.19515.2	C:\Users\nichollass\Desktop\2023_November_Tpo_receptor\Trypsin_HCD\20231107_NSco_7546_Receptor_Trypsin\interact.pep.xml	NVSLNQTLIQR	N[2111]VSLNQTLIQR	FPIHIWVK.NVSLNQTLIQR.VIFVDSVG	K	V	11	2	3771.41	3282.47	3282.47	1642.24	1642.24	3281.47	1641.74	1.0014	8.38012e-07	25.807	0	1	2	0	113	123	0	1N(1996.7506)	HexNAc(6)Hex(3)Fuc(2) % 1996.7506	-2.01	0.00116822	NVSLNQTLIQR	24.4027	25.8074	0	TRUE	IPI:Tpo|Tpo:P00001|Tpo	IPI:Tpo|Tpo:P00001|Tpo	IPI:Tpo|Tpo:P00001|Tpo		IPI:Tpo|Tpo:P00001|Tpo
20231107_NSco-7546_Receptor_Trypsin.19531.19531.3	C:\Users\nichollass\Desktop\2023_November_Tpo_receptor\Trypsin_HCD\20231107_NSco_7546_Receptor_Trypsin\interact.pep.xml	NTSRSEEDR	N[1762]TSRSEEDR	NGIAIQIR.NTSRSEEDR.NRDIATAI	R	N	9	3	3773.1	2740.1	2740.1	914.372	914.373	2740.09	914.371	0.0054	0.00380189	11.18	0	0.9993	2	1	115	123	0	1N(1647.6132)	HexNAc(5)Hex(3)Fuc(1) % 1647.6132	-6.32	0.0176332	NTSRSEEDR	4.85689	11.1801	0	TRUE	sp|P55957|BID_HUMAN	P55957	BID_HUMAN	BID	BH3-interacting domain death agonist
20231107_NSco-7546_Receptor_Trypsin.19537.19537.2	C:\Users\nichollass\Desktop\2023_November_Tpo_receptor\Trypsin_HCD\20231107_NSco_7546_Receptor_Trypsin\interact.pep.xml	NVSLNQTLIQR	NVSLN[2111]QTLIQR	FPIHIWVK.NVSLNQTLIQR.VIFVDSVG	K	V	11	2	3773.67	3281.47	3281.47	1641.74	1641.74	3281.47	1641.74	0.0002	0.000199182	16.303	0	1	2	0	113	123	0	5N(1996.7506)	HexNAc(6)Hex(3)Fuc(2) % 1996.7506	-0.91	0	NVSLnQTLIQR	16.3035	16.3035	0	TRUE	IPI:Tpo|Tpo:P00001|Tpo	IPI:Tpo|Tpo:P00001|Tpo	IPI:Tpo|Tpo:P00001|Tpo		IPI:Tpo|Tpo:P00001|Tpo
20231107_NSco-7546_Receptor_Trypsin.19542.19542.2	C:\Users\nichollass\Desktop\2023_November_Tpo_receptor\Trypsin_HCD\20231107_NSco_7546_Receptor_Trypsin\interact.pep.xml	NVSLNQTLIQR	N[2111]VSLNQTLIQR	FPIHIWVK.NVSLNQTLIQR.VIFVDSVG	K	V	11	2	3775.3	3281.47	3281.47	1641.74	1641.74	3281.47	1641.74	0.0002	7.33247e-06	22.039	0	1	2	0	113	123	0	1N(1996.7506)	HexNAc(6)Hex(3)Fuc(2) % 1996.7506	-0.37	0	NVSLNQTLIQR	20.8957	22.0399	0	TRUE	IPI:Tpo|Tpo:P00001|Tpo	IPI:Tpo|Tpo:P00001|Tpo	IPI:Tpo|Tpo:P00001|Tpo		IPI:Tpo|Tpo:P00001|Tpo
20231107_NSco-7546_Receptor_Trypsin.19560.19560.2	C:\Users\nichollass\Desktop\2023_November_Tpo_receptor\Trypsin_HCD\20231107_NSco_7546_Receptor_Trypsin\interact.pep.xml	NVSLNQTLIQR	N[1965]VSLNQTLIQR	FPIHIWVK.NVSLNQTLIQR.VIFVDSVG	K	V	11	2	3777.77	3136.41	3136.4	1569.21	1569.21	3135.41	1568.71	0.9966	0.000386589	15.151	0	1	2	0	113	123	0	1N(1850.6927)	HexNAc(6)Hex(3)Fuc(1) % 1850.6927	-4.55	0.00652529	nVSLnQTLIQR	15.1511	15.1511	0	TRUE	IPI:Tpo|Tpo:P00001|Tpo	IPI:Tpo|Tpo:P00001|Tpo	IPI:Tpo|Tpo:P00001|Tpo		IPI:Tpo|Tpo:P00001|Tpo
20231107_NSco-7546_Receptor_Trypsin.19566.19566.2	C:\Users\nichollass\Desktop\2023_November_Tpo_receptor\Trypsin_HCD\20231107_NSco_7546_Receptor_Trypsin\interact.pep.xml	NVSLNQTLIQR	NVSLN[1965]QTLIQR	FPIHIWVK.NVSLNQTLIQR.VIFVDSVG	K	V	11	2	3780.14	3136.41	3136.4	1569.21	1569.21	3135.41	1568.71	0.9966	5.74778e-06	22.462	0	1	2	0	113	123	0	5N(1850.6927)	HexNAc(6)Hex(3)Fuc(1) % 1850.6927	-3.65	0.00368732	NVSLnQTLIQR	22.4621	22.4621	0	TRUE	IPI:Tpo|Tpo:P00001|Tpo	IPI:Tpo|Tpo:P00001|Tpo	IPI:Tpo|Tpo:P00001|Tpo		IPI:Tpo|Tpo:P00001|Tpo
20231107_NSco-7546_Receptor_Trypsin.19600.19600.2	C:\Users\nichollass\Desktop\2023_November_Tpo_receptor\Trypsin_HCD\20231107_NSco_7546_Receptor_Trypsin\interact.pep.xml	NVSLNQTLIQR	N[1559]VSLNQTLIQR	FPIHIWVK.NVSLNQTLIQR.VIFVDSVG	K	V	11	2	3785.62	2729.25	2729.25	1365.63	1365.63	2729.25	1365.63	0.0057	0.00276058	11.736	0	1	2	0	113	123	0	1N(1444.5339)	HexNAc(4)Hex(3)Fuc(1) % 1444.5339	-3.83	0.00462695	nVSLnQTLIQR	11.7363	11.7363	0	TRUE	IPI:Tpo|Tpo:P00001|Tpo	IPI:Tpo|Tpo:P00001|Tpo	IPI:Tpo|Tpo:P00001|Tpo		IPI:Tpo|Tpo:P00001|Tpo
20231107_NSco-7546_Receptor_Trypsin.19601.19601.2	C:\Users\nichollass\Desktop\2023_November_Tpo_receptor\Trypsin_HCD\20231107_NSco_7546_Receptor_Trypsin\interact.pep.xml	NVSLNQTLIQR	N[1924]VSLNQTLIQR	FPIHIWVK.NVSLNQTLIQR.VIFVDSVG	K	V	11	2	3785.71	3094.38	3094.38	1548.2	1548.2	3094.38	1548.2	-0.0022	0.0328095	7.436	0	0.9996	2	0	113	123	0	1N(1809.6661)	HexNAc(5)Hex(4)Fuc(1) % 1809.6661	-4.81	0.0089192	nVSLnQTLIQR	7.4368	7.4368	0	TRUE	IPI:Tpo|Tpo:P00001|Tpo	IPI:Tpo|Tpo:P00001|Tpo	IPI:Tpo|Tpo:P00001|Tpo		IPI:Tpo|Tpo:P00001|Tpo
20231107_NSco-7546_Receptor_Trypsin.19603.19603.2	C:\Users\nichollass\Desktop\2023_November_Tpo_receptor\Trypsin_HCD\20231107_NSco_7546_Receptor_Trypsin\interact.pep.xml	NVSLNQTLIQR	NVSLN[1559]QTLIQR	FPIHIWVK.NVSLNQTLIQR.VIFVDSVG	K	V	11	2	3786.47	2729.25	2729.25	1365.63	1365.63	2729.25	1365.63	0.0057	0.000411623	15.042	0	1	2	0	113	123	0	5N(1444.5339)	HexNAc(4)Hex(3)Fuc(1) % 1444.5339	-3.35	0.00258176	NVSLnQTLIQR	15.0427	15.0427	0	TRUE	IPI:Tpo|Tpo:P00001|Tpo	IPI:Tpo|Tpo:P00001|Tpo	IPI:Tpo|Tpo:P00001|Tpo		IPI:Tpo|Tpo:P00001|Tpo
20231107_NSco-7546_Receptor_Trypsin.19605.19605.2	C:\Users\nichollass\Desktop\2023_November_Tpo_receptor\Trypsin_HCD\20231107_NSco_7546_Receptor_Trypsin\interact.pep.xml	NVSLNQTLIQR	N[1924]VSLNQTLIQR	FPIHIWVK.NVSLNQTLIQR.VIFVDSVG	K	V	11	2	3787.28	3094.38	3094.38	1548.2	1548.2	3094.38	1548.2	-0.0022	0.00151792	12.775	0	1	2	0	113	123	0	1N(1809.6661)	HexNAc(5)Hex(4)Fuc(1) % 1809.6661	-3.85	0.00462695	nVSLnQTLIQR	12.7756	12.7756	0	TRUE	IPI:Tpo|Tpo:P00001|Tpo	IPI:Tpo|Tpo:P00001|Tpo	IPI:Tpo|Tpo:P00001|Tpo		IPI:Tpo|Tpo:P00001|Tpo
20231107_NSco-7546_Receptor_Trypsin.19622.19622.2	C:\Users\nichollass\Desktop\2023_November_Tpo_receptor\Trypsin_HCD\20231107_NSco_7546_Receptor_Trypsin\interact.pep.xml	NVSLNQTLIQR	N[1762]VSLNQTLIQR	FPIHIWVK.NVSLNQTLIQR.VIFVDSVG	K	V	11	2	3789.1	2932.33	2932.33	1467.17	1467.17	2932.33	1467.17	0.0026	0.000971628	13.55	0	1	2	0	113	123	0	1N(1647.6132)	HexNAc(5)Hex(3)Fuc(1) % 1647.6132	-3.76	0.00368732	nVSLnQTLIQR	13.5506	13.5506	0	TRUE	IPI:Tpo|Tpo:P00001|Tpo	IPI:Tpo|Tpo:P00001|Tpo	IPI:Tpo|Tpo:P00001|Tpo		IPI:Tpo|Tpo:P00001|Tpo
20231107_NSco-7546_Receptor_Trypsin.19626.19626.2	C:\Users\nichollass\Desktop\2023_November_Tpo_receptor\Trypsin_HCD\20231107_NSco_7546_Receptor_Trypsin\interact.pep.xml	NVSLNQTLIQR	N[1762]VSLNQTLIQR	FPIHIWVK.NVSLNQTLIQR.VIFVDSVG	K	V	11	2	3790.02	2932.33	2932.33	1467.17	1467.17	2932.33	1467.17	0.0026	1.63211e-05	20.649	0	1	2	0	113	123	0	1N(1647.6132)	HexNAc(5)Hex(3)Fuc(1) % 1647.6132	-3.76	0.00368732	NVSLNQTLIQR	19.8238	20.6498	0	TRUE	IPI:Tpo|Tpo:P00001|Tpo	IPI:Tpo|Tpo:P00001|Tpo	IPI:Tpo|Tpo:P00001|Tpo		IPI:Tpo|Tpo:P00001|Tpo
20231107_NSco-7546_Receptor_Trypsin.19628.19628.2	C:\Users\nichollass\Desktop\2023_November_Tpo_receptor\Trypsin_HCD\20231107_NSco_7546_Receptor_Trypsin\interact.pep.xml	NVSLNQTLIQR	NVSLN[2257]QTLIQR	FPIHIWVK.NVSLNQTLIQR.VIFVDSVG	K	V	11	2	3790.83	3428.53	3428.53	1715.27	1715.27	3427.52	1714.77	1.0093	0.000697831	14.125	0	1	2	0	113	123	0	5N(2142.8085)	HexNAc(6)Hex(3)Fuc(3) % 2142.8085	-5.97	0.0168447	NVSLnQTLIQR	14.125	14.125	0	TRUE	IPI:Tpo|Tpo:P00001|Tpo	IPI:Tpo|Tpo:P00001|Tpo	IPI:Tpo|Tpo:P00001|Tpo		IPI:Tpo|Tpo:P00001|Tpo
20231107_NSco-7546_Receptor_Trypsin.19647.19647.2	C:\Users\nichollass\Desktop\2023_November_Tpo_receptor\Trypsin_HCD\20231107_NSco_7546_Receptor_Trypsin\interact.pep.xml	NVSLNQTLIQR	NVSLN[2070]QTLIQR	FPIHIWVK.NVSLNQTLIQR.VIFVDSVG	K	V	11	2	3793.91	3240.45	3240.44	1621.23	1621.23	3240.44	1621.23	-0.0027	0.000504952	14.687	0	1	2	0	113	123	0	5N(1955.7240)	HexNAc(5)Hex(4)Fuc(2) % 1955.7240	-3.23	0.00258176	NVSLnQTLIQR	14.6872	14.6872	0	TRUE	IPI:Tpo|Tpo:P00001|Tpo	IPI:Tpo|Tpo:P00001|Tpo	IPI:Tpo|Tpo:P00001|Tpo		IPI:Tpo|Tpo:P00001|Tpo
20231107_NSco-7546_Receptor_Trypsin.19649.19649.2	C:\Users\nichollass\Desktop\2023_November_Tpo_receptor\Trypsin_HCD\20231107_NSco_7546_Receptor_Trypsin\interact.pep.xml	NVSLNQTLIQR	NVSLN[1762]QTLIQR	FPIHIWVK.NVSLNQTLIQR.VIFVDSVG	K	V	11	2	3794.67	2933.34	2933.34	1467.68	1467.68	2932.33	1467.17	1.0085	0.00369828	11.228	0	1	2	0	113	123	0	5N(1647.6132)	HexNAc(5)Hex(3)Fuc(1) % 1647.6132	-3.76	0.00368732	NVSLnQTLIQR	11.2289	11.2289	0	TRUE	IPI:Tpo|Tpo:P00001|Tpo	IPI:Tpo|Tpo:P00001|Tpo	IPI:Tpo|Tpo:P00001|Tpo		IPI:Tpo|Tpo:P00001|Tpo
20231107_NSco-7546_Receptor_Trypsin.19653.19653.2	C:\Users\nichollass\Desktop\2023_November_Tpo_receptor\Trypsin_HCD\20231107_NSco_7546_Receptor_Trypsin\interact.pep.xml	NVSLNQTLIQR	N[2070]VSLNQTLIQR	FPIHIWVK.NVSLNQTLIQR.VIFVDSVG	K	V	11	2	3796.3	3240.45	3240.45	1621.23	1621.23	3240.44	1621.23	0.0075	1.09333e-06	25.345	0	1	2	0	113	123	0	1N(1955.7240)	HexNAc(5)Hex(4)Fuc(2) % 1955.7240	-4.09	0.00462695	NVSLNQTLIQR	22.892	25.346	0	TRUE	IPI:Tpo|Tpo:P00001|Tpo	IPI:Tpo|Tpo:P00001|Tpo	IPI:Tpo|Tpo:P00001|Tpo		IPI:Tpo|Tpo:P00001|Tpo
20231107_NSco-7546_Receptor_Trypsin.19681.19681.2	C:\Users\nichollass\Desktop\2023_November_Tpo_receptor\Trypsin_HCD\20231107_NSco_7546_Receptor_Trypsin\interact.pep.xml	DAEAWFNEK		QIAEQNRK.DAEAWFNEK.SKEITTEI	K	S	9	2	3800.7	1108.48	1108.48	555.248	555.249	1108.48	555.249	0	1.37009e-06	25.953	9.75	1	2	0	335	343	0								0	TRUE	sp|P13645|K1C10_HUMAN	P13645	K1C10_HUMAN	KRT10	Keratin, type I cytoskeletal 10
20231107_NSco-7546_Receptor_Trypsin.20001.20001.3	C:\Users\nichollass\Desktop\2023_November_Tpo_receptor\Trypsin_HCD\20231107_NSco_7546_Receptor_Trypsin\interact.pep.xml	SLHTLFGDELCK	SLHTLFGDELCK	ESHAGCEK.SLHTLFGDELCK.VASIRETY	K	V	12	3	3852.72	1418.69	1418.69	473.903	473.903	1418.69	473.903	0.0007	8.16583e-06	26.852	0	1	2	0	89	100	0	11C(57.0214)							0	TRUE	sp|P02769|ALBU_BOVIN	P02769	ALBU_BOVIN	ALB	Albumin
20231107_NSco-7546_Receptor_Trypsin.20003.20003.2	C:\Users\nichollass\Desktop\2023_November_Tpo_receptor\Trypsin_HCD\20231107_NSco_7546_Receptor_Trypsin\interact.pep.xml	YVCQFPAQDEVR	YVCQFPAQDEVR	SVPTFGTR.YVCQFPAQDEVR.LFFPIHIW	R	L	12	2	3852.9	1510.69	1510.69	756.353	756.352	1510.69	756.351	0.0013	7.24436e-07	26.06	0	1	2	0	91	102	0	3C(57.0214)							0	TRUE	IPI:Tpo|Tpo:P00001|Tpo	IPI:Tpo|Tpo:P00001|Tpo	IPI:Tpo|Tpo:P00001|Tpo		IPI:Tpo|Tpo:P00001|Tpo
20231107_NSco-7546_Receptor_Trypsin.20020.20020.2	C:\Users\nichollass\Desktop\2023_November_Tpo_receptor\Trypsin_HCD\20231107_NSco_7546_Receptor_Trypsin\interact.pep.xml	NVSLNQTLIQR	N[2111]VSLNQTLIQR	FPIHIWVK.NVSLNQTLIQR.VIFVDSVG	K	V	11	2	3855.31	3281.47	3281.47	1641.74	1641.74	3281.47	1641.74	0.0034	0.0333618	7.407	0	0.9995	2	0	113	123	0	1N(1996.7506)	HexNAc(6)Hex(3)Fuc(2) % 1996.7506	-4.93	0.011184544992374174	nVSLnQTLIQR	7.40709	7.40709	0	TRUE	IPI:Tpo|Tpo:P00001|Tpo	IPI:Tpo|Tpo:P00001|Tpo	IPI:Tpo|Tpo:P00001|Tpo		IPI:Tpo|Tpo:P00001|Tpo
20231107_NSco-7546_Receptor_Trypsin.20022.20022.2	C:\Users\nichollass\Desktop\2023_November_Tpo_receptor\Trypsin_HCD\20231107_NSco_7546_Receptor_Trypsin\interact.pep.xml	NVSLNQTLIQR	N[2111]VSLNQTLIQR	FPIHIWVK.NVSLNQTLIQR.VIFVDSVG	K	V	11	2	3856.12	3282.47	3282.47	1642.24	1642.24	3281.47	1641.74	1.0053	0.000462647	14.839	0	1	2	0	113	123	0	1N(1996.7506)	HexNAc(6)Hex(3)Fuc(2) % 1996.7506	-3.87	0.00462695	nVSLnQTLIQR	14.8394	14.8394	0	TRUE	IPI:Tpo|Tpo:P00001|Tpo	IPI:Tpo|Tpo:P00001|Tpo	IPI:Tpo|Tpo:P00001|Tpo		IPI:Tpo|Tpo:P00001|Tpo
20231107_NSco-7546_Receptor_Trypsin.20031.20031.2	C:\Users\nichollass\Desktop\2023_November_Tpo_receptor\Trypsin_HCD\20231107_NSco_7546_Receptor_Trypsin\interact.pep.xml	NVSLNQTLIQR	N[2070]VSLNQTLIQR	FPIHIWVK.NVSLNQTLIQR.VIFVDSVG	K	V	11	2	3857.17	3240.43	3240.44	1621.22	1621.23	3240.44	1621.23	-0.0027	0.000803064	13.881	0	1	2	0	113	123	0	1N(1955.7240)	HexNAc(5)Hex(4)Fuc(2) % 1955.7240	-3.23	0.00258176	nVSLnQTLIQR	13.8815	13.8815	0	TRUE	IPI:Tpo|Tpo:P00001|Tpo	IPI:Tpo|Tpo:P00001|Tpo	IPI:Tpo|Tpo:P00001|Tpo		IPI:Tpo|Tpo:P00001|Tpo
20231107_NSco-7546_Receptor_Trypsin.20034.20034.2	C:\Users\nichollass\Desktop\2023_November_Tpo_receptor\Trypsin_HCD\20231107_NSco_7546_Receptor_Trypsin\interact.pep.xml	NVSLNQTLIQR	NVSLN[2070]QTLIQR	FPIHIWVK.NVSLNQTLIQR.VIFVDSVG	K	V	11	2	3857.99	3240.43	3240.44	1621.22	1621.23	3240.44	1621.23	-0.0027	2.95972e-06	23.615	0	1	2	0	113	123	0	5N(1955.7240)	HexNAc(5)Hex(4)Fuc(2) % 1955.7240	-3.23	0.00258176	NVSLnQTLIQR	23.616	23.616	0	TRUE	IPI:Tpo|Tpo:P00001|Tpo	IPI:Tpo|Tpo:P00001|Tpo	IPI:Tpo|Tpo:P00001|Tpo		IPI:Tpo|Tpo:P00001|Tpo
20231107_NSco-7546_Receptor_Trypsin.20056.20056.3	C:\Users\nichollass\Desktop\2023_November_Tpo_receptor\Trypsin_HCD\20231107_NSco_7546_Receptor_Trypsin\interact.pep.xml	NVSLNQTLIQR	NVSLN[3049]QTLIQR	FPIHIWVK.NVSLNQTLIQR.VIFVDSVG	K	V	11	3	3860.79	4222.78	4222.79	1408.6	1408.6	4219.75	1407.59	3.0397	0.0126911	13.086	0	0.9997	2	0	113	123	0	5N(2935.0369)	HexNAc(6)Hex(7)NeuAc(2) % 2935.0369	-3.81	0.00462695	NVSLnQTLIQR	13.0864	13.0864	0	TRUE	IPI:Tpo|Tpo:P00001|Tpo	IPI:Tpo|Tpo:P00001|Tpo	IPI:Tpo|Tpo:P00001|Tpo		IPI:Tpo|Tpo:P00001|Tpo
20231107_NSco-7546_Receptor_Trypsin.20064.20064.3	C:\Users\nichollass\Desktop\2023_November_Tpo_receptor\Trypsin_HCD\20231107_NSco_7546_Receptor_Trypsin\interact.pep.xml	SLHTLFGDELCK	SLHTLFGDELCK	ESHAGCEK.SLHTLFGDELCK.VASIRETY	K	V	12	3	3861.82	1419.69	1419.69	474.238	474.237	1418.69	473.903	1.0031	0.000838977	19.805	0	0.9989	2	0	89	100	0	11C(57.0214)	Mod1: First isotopic peak (PeakApex: 1.0024, Theoretical: 1.0024); Mod1: First isotopic peak (PeakApex: 0.9948)						0	TRUE	sp|P02769|ALBU_BOVIN	P02769	ALBU_BOVIN	ALB	Albumin
20231107_NSco-7546_Receptor_Trypsin.20085.20085.2	C:\Users\nichollass\Desktop\2023_November_Tpo_receptor\Trypsin_HCD\20231107_NSco_7546_Receptor_Trypsin\interact.pep.xml	NVSLNQTLIQR	N[1924]VSLNQTLIQR	FPIHIWVK.NVSLNQTLIQR.VIFVDSVG	K	V	11	2	3864.64	3095.38	3095.38	1548.7	1548.7	3094.38	1548.2	0.998	0.000805842	13.875	0	1	2	0	113	123	0	1N(1809.6661)	HexNAc(5)Hex(4)Fuc(1) % 1809.6661	-4.86	0.010841507485802787	nVSLnQTLIQR	13.8757	13.8757	0	TRUE	IPI:Tpo|Tpo:P00001|Tpo	IPI:Tpo|Tpo:P00001|Tpo	IPI:Tpo|Tpo:P00001|Tpo		IPI:Tpo|Tpo:P00001|Tpo
20231107_NSco-7546_Receptor_Trypsin.20089.20089.2	C:\Users\nichollass\Desktop\2023_November_Tpo_receptor\Trypsin_HCD\20231107_NSco_7546_Receptor_Trypsin\interact.pep.xml	NVSLNQTLIQR	NVSLN[1924]QTLIQR	FPIHIWVK.NVSLNQTLIQR.VIFVDSVG	K	V	11	2	3866.14	3095.38	3095.38	1548.7	1548.7	3094.38	1548.2	0.998	0.000135207	16.976	0	1	2	0	113	123	0	5N(1809.6661)	HexNAc(5)Hex(4)Fuc(1) % 1809.6661	-3.97	0.00462695	NVSLnQTLIQR	16.9762	16.9762	0	TRUE	IPI:Tpo|Tpo:P00001|Tpo	IPI:Tpo|Tpo:P00001|Tpo	IPI:Tpo|Tpo:P00001|Tpo		IPI:Tpo|Tpo:P00001|Tpo
20231107_NSco-7546_Receptor_Trypsin.20090.20090.2	C:\Users\nichollass\Desktop\2023_November_Tpo_receptor\Trypsin_HCD\20231107_NSco_7546_Receptor_Trypsin\interact.pep.xml	NVSLNQTLIQR	N[2111]VSLNQTLIQR	FPIHIWVK.NVSLNQTLIQR.VIFVDSVG	K	V	11	2	3866.32	3281.47	3281.47	1641.74	1641.74	3281.47	1641.74	0.0024	0.0262875	7.821	0	0.9996	2	0	113	123	0	1N(1996.7506)	HexNAc(6)Hex(3)Fuc(2) % 1996.7506	-3.64	0.00368732	nVSLnQTLIQR	7.82116	7.82116	0	TRUE	IPI:Tpo|Tpo:P00001|Tpo	IPI:Tpo|Tpo:P00001|Tpo	IPI:Tpo|Tpo:P00001|Tpo		IPI:Tpo|Tpo:P00001|Tpo
20231107_NSco-7546_Receptor_Trypsin.20092.20092.2	C:\Users\nichollass\Desktop\2023_November_Tpo_receptor\Trypsin_HCD\20231107_NSco_7546_Receptor_Trypsin\interact.pep.xml	NVSLNQTLIQR	NVSLN[2111]QTLIQR	FPIHIWVK.NVSLNQTLIQR.VIFVDSVG	K	V	11	2	3867.13	3281.47	3281.47	1641.74	1641.74	3281.47	1641.74	0.0024	7.19864e-05	18.071	0	1	2	0	113	123	0	5N(1996.7506)	HexNAc(6)Hex(3)Fuc(2) % 1996.7506	-3.71	0.00368732	NVSLnQTLIQR	18.0719	18.0719	0	TRUE	IPI:Tpo|Tpo:P00001|Tpo	IPI:Tpo|Tpo:P00001|Tpo	IPI:Tpo|Tpo:P00001|Tpo		IPI:Tpo|Tpo:P00001|Tpo
20231107_NSco-7546_Receptor_Trypsin.20113.20113.2	C:\Users\nichollass\Desktop\2023_November_Tpo_receptor\Trypsin_HCD\20231107_NSco_7546_Receptor_Trypsin\interact.pep.xml	TAFQEALDAAGDK		MVKQIESK.TAFQEALDAAGDK.LVVVDFSA	K	L	13	2	3869.88	1335.63	1335.63	668.823	668.822	1335.63	668.822	-0.0009	2.07492e-07	32.232	3.899	1	2	0	9	21	0								0	TRUE	sp|P10599|THIO_HUMAN	P10599	THIO_HUMAN	TXN	Thioredoxin
20231107_NSco-7546_Receptor_Trypsin.20121.20121.3	C:\Users\nichollass\Desktop\2023_November_Tpo_receptor\Trypsin_HCD\20231107_NSco_7546_Receptor_Trypsin\interact.pep.xml	EVTINPDTTCGNDWVCEHR	EVTINPDTTCGNDWVCEHR	PNDNGVTK.EVTINPDTTCGNDWVCEHR.WRQIRNMV	K	W	19	3	3871.42	2303	2303.01	768.675	768.677	2301.97	768.332	1.0351	6.223e-05	18.324	0	1	2	0	384	402	0	10C(57.0214), 16C(57.0214)							0	FALSE	sp|P0DTE7|AMY1B_HUMAN	P0DTE7	AMY1B_HUMAN	AMY1B	Alpha-amylase 1B	AMY1A, AMY1C	sp|P0DTE8|AMY1C_HUMAN, sp|P0DUB6|AMY1A_HUMAN
20231107_NSco-7546_Receptor_Trypsin.20132.20132.2	C:\Users\nichollass\Desktop\2023_November_Tpo_receptor\Trypsin_HCD\20231107_NSco_7546_Receptor_Trypsin\interact.pep.xml	NVSLNQTLIQR	N[1965]VSLNQTLIQR	FPIHIWVK.NVSLNQTLIQR.VIFVDSVG	K	V	11	2	3873.01	3135.4	3135.4	1568.7	1568.7	3135.41	1568.71	-0.0122	0.00256448	11.864	0	1	2	0	113	123	0	1N(1850.6927)	HexNAc(6)Hex(3)Fuc(1) % 1850.6927	-4.84	0.0089192	nVSLnQTLIQR	11.8644	11.8644	0	TRUE	IPI:Tpo|Tpo:P00001|Tpo	IPI:Tpo|Tpo:P00001|Tpo	IPI:Tpo|Tpo:P00001|Tpo		IPI:Tpo|Tpo:P00001|Tpo
20231107_NSco-7546_Receptor_Trypsin.20135.20135.2	C:\Users\nichollass\Desktop\2023_November_Tpo_receptor\Trypsin_HCD\20231107_NSco_7546_Receptor_Trypsin\interact.pep.xml	NVSLNQTLIQR	NVSLN[1965]QTLIQR	FPIHIWVK.NVSLNQTLIQR.VIFVDSVG	K	V	11	2	3873.82	3135.4	3135.4	1568.7	1568.7	3135.41	1568.71	-0.0122	0.000117964	17.213	0	1	2	0	113	123	0	5N(1850.6927)	HexNAc(6)Hex(3)Fuc(1) % 1850.6927	-4.15	0.00462695	NVSLnQTLIQR	17.2135	17.2135	0	TRUE	IPI:Tpo|Tpo:P00001|Tpo	IPI:Tpo|Tpo:P00001|Tpo	IPI:Tpo|Tpo:P00001|Tpo		IPI:Tpo|Tpo:P00001|Tpo
20231107_NSco-7546_Receptor_Trypsin.20156.20156.2	C:\Users\nichollass\Desktop\2023_November_Tpo_receptor\Trypsin_HCD\20231107_NSco_7546_Receptor_Trypsin\interact.pep.xml	QITVNDLPVGR		IDDKGIIR.QITVNDLPVGR.SVDETIRI	R	S	11	2	3876.8	1210.67	1210.67	606.341	606.341	1210.67	606.341	0.0003	3.95822e-07	31.11	0	1	2	0	141	151	0								0	TRUE	sp|Q06830|PRDX1_HUMAN	Q06830	PRDX1_HUMAN	PRDX1	Peroxiredoxin-1
20231107_NSco-7546_Receptor_Trypsin.20164.20164.2	C:\Users\nichollass\Desktop\2023_November_Tpo_receptor\Trypsin_HCD\20231107_NSco_7546_Receptor_Trypsin\interact.pep.xml	NVSLNQTLIQR	N[1924]VSLNQTLIQR	FPIHIWVK.NVSLNQTLIQR.VIFVDSVG	K	V	11	2	3878.8	3096.4	3096.39	1549.21	1549.2	3094.38	1548.2	2.0112	0.00115545	13.249	0	1	2	0	113	123	0	1N(1809.6661)	HexNAc(5)Hex(4)Fuc(1) % 1809.6661	-5.21	0.011510791366906475	nVSLnQTLIQR	13.2497	13.2497	0	TRUE	IPI:Tpo|Tpo:P00001|Tpo	IPI:Tpo|Tpo:P00001|Tpo	IPI:Tpo|Tpo:P00001|Tpo		IPI:Tpo|Tpo:P00001|Tpo
20231107_NSco-7546_Receptor_Trypsin.20201.20201.2	C:\Users\nichollass\Desktop\2023_November_Tpo_receptor\Trypsin_HCD\20231107_NSco_7546_Receptor_Trypsin\interact.pep.xml	TNAENEFVTIK		YEDEINKR.TNAENEFVTIK.KDVDGAYM	R	K	11	2	3885.26	1265.61	1265.61	633.814	633.814	1264.63	633.322	0.9837	0.0039605	17.109	0	0.7374	2	0	278	288	0		Mod1: Deamidation (PeakApex: 0.9832, Theoretical: 0.9840); Mod1: Deamidation (PeakApex: 0.9848)						0	TRUE	sp|P04264|K2C1_HUMAN	P04264	K2C1_HUMAN	KRT1	Keratin, type II cytoskeletal 1
20231107_NSco-7546_Receptor_Trypsin.20217.20217.2	C:\Users\nichollass\Desktop\2023_November_Tpo_receptor\Trypsin_HCD\20231107_NSco_7546_Receptor_Trypsin\interact.pep.xml	QEYEQLIAK		TKTINDMR.QEYEQLIAK.NRKDIENQ	R	N	9	2	3888.09	1121.56	1121.58	561.788	561.796	1120.58	561.295	1.0004	0.00875992	9.73	0	0.4174	2	0	328	336	0		Mod1: First isotopic peak (PeakApex: 1.0024, Theoretical: 1.0024); Mod1: First isotopic peak (PeakApex: 0.9948)						0	TRUE	sp|P35527|K1C9_HUMAN	P35527	K1C9_HUMAN	KRT9	Keratin, type I cytoskeletal 9
20231107_NSco-7546_Receptor_Trypsin.20271.20271.4	C:\Users\nichollass\Desktop\2023_November_Tpo_receptor\Trypsin_HCD\20231107_NSco_7546_Receptor_Trypsin\interact.pep.xml	TLLEGEESRMSGECAPNVSVSVSTSHTTISGGGSR	TLLEGEESRM[147]SGECAPN[1663]VSVSVSTSHTTISGGGSR	DIEIATYR.TLLEGEESRMSGECAPNVSVSVSTSHTTISGGGSR.GGGGGGYG	R	G	35	4	3896.63	5143.24	5143.24	1286.82	1286.82	5143.2	1286.81	0.0432	0.0276217	12.735	0	0.9994	2	1	484	518	0	10M(15.9949), 14C(57.0214), 17N(1548.5449)	HexNAc(3)Hex(4)NeuAc(1) % 1548.5449	-3.94	0.00462695	TLLEGEESRMSGECAPNVSVSVSTSHTTISGGGSR	8.40165	12.7359	0	TRUE	sp|P04264|K2C1_HUMAN	P04264	K2C1_HUMAN	KRT1	Keratin, type II cytoskeletal 1
20231107_NSco-7546_Receptor_Trypsin.20291.20291.3	C:\Users\nichollass\Desktop\2023_November_Tpo_receptor\Trypsin_HCD\20231107_NSco_7546_Receptor_Trypsin\interact.pep.xml	NVSLNQTLIQR	N[2830]VSLNQTLIQR	FPIHIWVK.NVSLNQTLIQR.VIFVDSVG	K	V	11	3	3899.87	4002.7	4002.7	1335.24	1335.24	4000.68	1334.57	2.0227	1.80821e-05	20.471	0	1	2	0	113	123	0	1N(2715.9626)	HexNAc(5)Hex(6)Fuc(1)NeuAc(2) % 2715.9626	-4.86	0.010841507485802787	nVSLnQTLIQR	20.4719	20.4719	0	TRUE	IPI:Tpo|Tpo:P00001|Tpo	IPI:Tpo|Tpo:P00001|Tpo	IPI:Tpo|Tpo:P00001|Tpo		IPI:Tpo|Tpo:P00001|Tpo
20231107_NSco-7546_Receptor_Trypsin.20294.20294.3	C:\Users\nichollass\Desktop\2023_November_Tpo_receptor\Trypsin_HCD\20231107_NSco_7546_Receptor_Trypsin\interact.pep.xml	NVSLNQTLIQR	N[2832]VSLNQTLIQR	FPIHIWVK.NVSLNQTLIQR.VIFVDSVG	K	V	11	3	3900.67	4002.7	4002.7	1335.24	1335.24	4002.69	1335.24	0.007	0.00733669	12.038	0	0.988	2	0	113	123	0	1N(2717.9783)	HexNAc(7)Hex(8) % 2717.9783	-2.65	0.00116822	nVSLnQTLIQR	12.0385	12.0385	0	TRUE	IPI:Tpo|Tpo:P00001|Tpo	IPI:Tpo|Tpo:P00001|Tpo	IPI:Tpo|Tpo:P00001|Tpo		IPI:Tpo|Tpo:P00001|Tpo
20231107_NSco-7546_Receptor_Trypsin.20295.20295.3	C:\Users\nichollass\Desktop\2023_November_Tpo_receptor\Trypsin_HCD\20231107_NSco_7546_Receptor_Trypsin\interact.pep.xml	NVSLNQTLIQR	N[2832]VSLNQTLIQR	FPIHIWVK.NVSLNQTLIQR.VIFVDSVG	K	V	11	3	3901.18	4002.7	4002.7	1335.24	1335.24	4002.69	1335.24	0.007	6.08135e-07	29.364	0	1	2	0	113	123	0	1N(2717.9783)	HexNAc(7)Hex(8) % 2717.9783	-1.75	0	NVSLNQTLIQR	25.591	29.3646	0	TRUE	IPI:Tpo|Tpo:P00001|Tpo	IPI:Tpo|Tpo:P00001|Tpo	IPI:Tpo|Tpo:P00001|Tpo		IPI:Tpo|Tpo:P00001|Tpo
20231107_NSco-7546_Receptor_Trypsin.20314.20314.4	C:\Users\nichollass\Desktop\2023_November_Tpo_receptor\Trypsin_HCD\20231107_NSco_7546_Receptor_Trypsin\interact.pep.xml	TLLEGEESRMSGECAPNVSVSVSTSHTTISGGGSR	TLLEGEESRM[147]SGECAPN[1663]VSVSVSTSHTTISGGGSR	DIEIATYR.TLLEGEESRMSGECAPNVSVSVSTSHTTISGGGSR.GGGGGGYG	R	G	35	4	3904.3	5143.25	5143.24	1286.82	1286.82	5143.2	1286.81	0.0407	0.0134586	8.984	0	0.9994	2	1	484	518	0	10M(15.9949), 14C(57.0214), 17N(1548.5449)	HexNAc(3)Hex(4)NeuAc(1) % 1548.5449	-3.86	0.00462695	TLLEGEESRMSGECAPNVSVSVSTSHTTISGGGSR	4.67042	8.98482	0	TRUE	sp|P04264|K2C1_HUMAN	P04264	K2C1_HUMAN	KRT1	Keratin, type II cytoskeletal 1
20231107_NSco-7546_Receptor_Trypsin.20318.20318.4	C:\Users\nichollass\Desktop\2023_November_Tpo_receptor\Trypsin_HCD\20231107_NSco_7546_Receptor_Trypsin\interact.pep.xml	TLLEGEESRMSGECAPNVSVSVSTSHTTISGGGSR	TLLEGEESRM[147]SGECAPN[1663]VSVSVSTSHTTISGGGSR	DIEIATYR.TLLEGEESRMSGECAPNVSVSVSTSHTTISGGGSR.GGGGGGYG	R	G	35	4	3905.12	5143.25	5143.24	1286.82	1286.82	5143.2	1286.81	0.0407	0.185033	9.431	0	0.9966	2	1	484	518	0	10M(15.9949), 14C(57.0214), 17N(1548.5449)	HexNAc(3)Hex(4)NeuAc(1) % 1548.5449	-3.83	0.00462695	TLLEGEESRMSGECAPnVSVSVSTSHTTISGGGSR	9.43166	9.43166	0	TRUE	sp|P04264|K2C1_HUMAN	P04264	K2C1_HUMAN	KRT1	Keratin, type II cytoskeletal 1
20231107_NSco-7546_Receptor_Trypsin.20321.20321.2	C:\Users\nichollass\Desktop\2023_November_Tpo_receptor\Trypsin_HCD\20231107_NSco_7546_Receptor_Trypsin\interact.pep.xml	DYQELMNVK		EDIARIIR.DYQELMNVK.LAIDVEIA	R	L	9	2	3905.49	1138.53	1138.53	570.273	570.274	1138.53	570.274	-0.0001	0.00026485	19.808	0	0.9972	2	0	462	470	0								0	TRUE	sp|P35908|K22E_HUMAN	P35908	K22E_HUMAN	KRT2	Keratin, type II cytoskeletal 2 epidermal
20231107_NSco-7546_Receptor_Trypsin.20324.20324.4	C:\Users\nichollass\Desktop\2023_November_Tpo_receptor\Trypsin_HCD\20231107_NSco_7546_Receptor_Trypsin\interact.pep.xml	TLLEGEESRMSGECAPNVSVSVSTSHTTISGGGSR	TLLEGEESRM[147]SGECAPN[1696]VSVSVSTSHTTISGGGSR	DIEIATYR.TLLEGEESRMSGECAPNVSVSVSTSHTTISGGGSR.GGGGGGYG	R	G	35	4	3905.87	5176.23	5176.22	1295.06	1295.06	5176.21	1295.06	0.0154	4.58142e-09	36.856	0	1	2	1	484	518	0	10M(15.9949), 14C(57.0214), 17N(1581.5551)	HexNAc(3)Hex(6) % 1581.5551	-4.02	0.00462695	TLLEGEESRMSGECAPNVSVSVSTSHTTISGGGSR	33.9745	36.8565	0	TRUE	sp|P04264|K2C1_HUMAN	P04264	K2C1_HUMAN	KRT1	Keratin, type II cytoskeletal 1
20231107_NSco-7546_Receptor_Trypsin.20327.20327.4	C:\Users\nichollass\Desktop\2023_November_Tpo_receptor\Trypsin_HCD\20231107_NSco_7546_Receptor_Trypsin\interact.pep.xml	TLLEGEESRMSGECAPNVSVSVSTSHTTISGGGSR	TLLEGEESRM[147]SGECAPN[1696]VSVSVSTSHTTISGGGSR	DIEIATYR.TLLEGEESRMSGECAPNVSVSVSTSHTTISGGGSR.GGGGGGYG	R	G	35	4	3906.6	5176.23	5176.22	1295.06	1295.06	5176.21	1295.06	0.0154	4.92e-12	49.731	1.849	1	2	1	484	518	0	10M(15.9949), 14C(57.0214), 17N(1581.5551)	HexNAc(3)Hex(6) % 1581.5551	-4.02	0.00462695	TLLEGEESRMSGECAPNVSVSVSTSHTTISGGGSR	37.6671	49.7314	0	TRUE	sp|P04264|K2C1_HUMAN	P04264	K2C1_HUMAN	KRT1	Keratin, type II cytoskeletal 1
20231107_NSco-7546_Receptor_Trypsin.20333.20333.4	C:\Users\nichollass\Desktop\2023_November_Tpo_receptor\Trypsin_HCD\20231107_NSco_7546_Receptor_Trypsin\interact.pep.xml	TLLEGEESRMSGECAPNVSVSVSTSHTTISGGGSR	TLLEGEESRM[147]SGECAPN[1705]VSVSVSTSHTTISGGGSR	DIEIATYR.TLLEGEESRMSGECAPNVSVSVSTSHTTISGGGSR.GGGGGGYG	R	G	35	4	3908.22	5184.24	5184.24	1297.07	1297.07	5185.24	1297.32	-1.0022	0.0016125	14.67	0	0.9296	2	1	484	518	0	10M(15.9949), 14C(57.0214), 17N(1590.5918)	HexNAc(4)Hex(3)Fuc(2) % 1590.5918	-2.83	0.00187617	TLLEGEESRMSGECAPnVSVSVSTSHTTISGGGSR	14.67	14.67	0	TRUE	sp|P04264|K2C1_HUMAN	P04264	K2C1_HUMAN	KRT1	Keratin, type II cytoskeletal 1
20231107_NSco-7546_Receptor_Trypsin.20346.20346.3	C:\Users\nichollass\Desktop\2023_November_Tpo_receptor\Trypsin_HCD\20231107_NSco_7546_Receptor_Trypsin\interact.pep.xml	NVSLNQTLIQR	NVSLN[2830]QTLIQR	FPIHIWVK.NVSLNQTLIQR.VIFVDSVG	K	V	11	3	3911.16	4001.7	4001.7	1334.91	1334.91	4000.68	1334.57	1.0198	1.17896e-05	21.214	0	1	2	0	113	123	0	5N(2715.9626)	HexNAc(5)Hex(6)Fuc(1)NeuAc(2) % 2715.9626	-4.33	0.00462695	NVSLnQTLIQR	21.2147	21.2147	0	TRUE	IPI:Tpo|Tpo:P00001|Tpo	IPI:Tpo|Tpo:P00001|Tpo	IPI:Tpo|Tpo:P00001|Tpo		IPI:Tpo|Tpo:P00001|Tpo
20231107_NSco-7546_Receptor_Trypsin.20348.20348.3	C:\Users\nichollass\Desktop\2023_November_Tpo_receptor\Trypsin_HCD\20231107_NSco_7546_Receptor_Trypsin\interact.pep.xml	NVSLNQTLIQR	N[2830]VSLNQTLIQR	FPIHIWVK.NVSLNQTLIQR.VIFVDSVG	K	V	11	3	3911.44	4001.7	4001.7	1334.91	1334.91	4000.68	1334.57	1.0198	0.00487248	10.749	0	1	2	0	113	123	0	1N(2715.9626)	HexNAc(5)Hex(6)Fuc(1)NeuAc(2) % 2715.9626	-3.22	0.00258176	nVSLnQTLIQR	10.75	10.75	0	TRUE	IPI:Tpo|Tpo:P00001|Tpo	IPI:Tpo|Tpo:P00001|Tpo	IPI:Tpo|Tpo:P00001|Tpo		IPI:Tpo|Tpo:P00001|Tpo
20231107_NSco-7546_Receptor_Trypsin.20349.20349.3	C:\Users\nichollass\Desktop\2023_November_Tpo_receptor\Trypsin_HCD\20231107_NSco_7546_Receptor_Trypsin\interact.pep.xml	NVSLNQTLIQR	N[2830]VSLNQTLIQR	FPIHIWVK.NVSLNQTLIQR.VIFVDSVG	K	V	11	3	3911.95	4001.7	4001.7	1334.91	1334.91	4000.68	1334.57	1.0198	1.05439e-07	29.408	0	1	2	0	113	123	0	1N(2715.9626)	HexNAc(5)Hex(6)Fuc(1)NeuAc(2) % 2715.9626	-3.54	0.00368732	NVSLNQTLIQR	28.4477	29.409	0	TRUE	IPI:Tpo|Tpo:P00001|Tpo	IPI:Tpo|Tpo:P00001|Tpo	IPI:Tpo|Tpo:P00001|Tpo		IPI:Tpo|Tpo:P00001|Tpo
20231107_NSco-7546_Receptor_Trypsin.20363.20363.2	C:\Users\nichollass\Desktop\2023_November_Tpo_receptor\Trypsin_HCD\20231107_NSco_7546_Receptor_Trypsin\interact.pep.xml	VLDELTLTK		ADINGIRR.VLDELTLTK.ADIEMQIE	R	A	9	2	3914.42	1030.59	1030.59	516.303	516.303	1030.59	516.303	0.0004	0.000130392	20.039	0	0.9998	2	0	258	266	0								0	FALSE	sp|P13645|K1C10_HUMAN	P13645	K1C10_HUMAN	KRT10	Keratin, type I cytoskeletal 10	KRT15	sp|O77727|K1C15_SHEEP
20231107_NSco-7546_Receptor_Trypsin.20374.20374.3	C:\Users\nichollass\Desktop\2023_November_Tpo_receptor\Trypsin_HCD\20231107_NSco_7546_Receptor_Trypsin\interact.pep.xml	NVSLNQTLIQR	NVSLN[2832]QTLIQR	FPIHIWVK.NVSLNQTLIQR.VIFVDSVG	K	V	11	3	3915.63	4002.7	4002.7	1335.24	1335.24	4002.69	1335.24	0.0085	0.00889713	9.703	0	0.9865	2	0	113	123	0	5N(2717.9783)	HexNAc(7)Hex(8) % 2717.9783	-3.39	0.00258176	NVSLnQTLIQR	9.70309	9.70309	0	TRUE	IPI:Tpo|Tpo:P00001|Tpo	IPI:Tpo|Tpo:P00001|Tpo	IPI:Tpo|Tpo:P00001|Tpo		IPI:Tpo|Tpo:P00001|Tpo
20231107_NSco-7546_Receptor_Trypsin.20378.20378.3	C:\Users\nichollass\Desktop\2023_November_Tpo_receptor\Trypsin_HCD\20231107_NSco_7546_Receptor_Trypsin\interact.pep.xml	NVSLNQTLIQR	NVSLN[2830]QTLIQR	FPIHIWVK.NVSLNQTLIQR.VIFVDSVG	K	V	11	3	3916.5	4002.7	4002.7	1335.24	1335.24	4000.68	1334.57	2.0242	2.57039e-05	19.86	0	1	2	0	113	123	0	5N(2715.9626)	HexNAc(5)Hex(6)Fuc(1)NeuAc(2) % 2715.9626	-4.89	0.010841507485802787	NVSLnQTLIQR	19.8601	19.8601	0	TRUE	IPI:Tpo|Tpo:P00001|Tpo	IPI:Tpo|Tpo:P00001|Tpo	IPI:Tpo|Tpo:P00001|Tpo		IPI:Tpo|Tpo:P00001|Tpo
20231107_NSco-7546_Receptor_Trypsin.20400.20400.2	C:\Users\nichollass\Desktop\2023_November_Tpo_receptor\Trypsin_HCD\20231107_NSco_7546_Receptor_Trypsin\interact.pep.xml	NVSLNQTLIQR		FPIHIWVK.NVSLNQTLIQR.VIFVDSVG	K	V	11	2	3920.83	1285.7	1285.7	643.858	643.858	1284.71	643.365	0.9858	0.00580764	16.444	7.176	0.963	2	0	113	123	0		Mod1: Deamidation (PeakApex: 0.9832, Theoretical: 0.9840); Mod1: Deamidation (PeakApex: 0.9848); Mod1: First isotopic peak (PeakApex: 0.9948)						0	TRUE	IPI:Tpo|Tpo:P00001|Tpo	IPI:Tpo|Tpo:P00001|Tpo	IPI:Tpo|Tpo:P00001|Tpo		IPI:Tpo|Tpo:P00001|Tpo
20231107_NSco-7546_Receptor_Trypsin.20432.20432.3	C:\Users\nichollass\Desktop\2023_November_Tpo_receptor\Trypsin_HCD\20231107_NSco_7546_Receptor_Trypsin\interact.pep.xml	NVSLNQTLIQR	NVSLN[2684]QTLIQR	FPIHIWVK.NVSLNQTLIQR.VIFVDSVG	K	V	11	3	3926.86	3855.64	3855.65	1286.22	1286.22	3854.62	1285.88	1.0259	7.86593e-06	21.917	0	1	2	0	113	123	0	5N(2569.9047)	HexNAc(5)Hex(6)NeuAc(2) % 2569.9047	-1.16	0	NVSLnQTLIQR	21.9179	21.9179	0	TRUE	IPI:Tpo|Tpo:P00001|Tpo	IPI:Tpo|Tpo:P00001|Tpo	IPI:Tpo|Tpo:P00001|Tpo		IPI:Tpo|Tpo:P00001|Tpo
20231107_NSco-7546_Receptor_Trypsin.20435.20435.3	C:\Users\nichollass\Desktop\2023_November_Tpo_receptor\Trypsin_HCD\20231107_NSco_7546_Receptor_Trypsin\interact.pep.xml	NVSLNQTLIQR	N[2684]VSLNQTLIQR	FPIHIWVK.NVSLNQTLIQR.VIFVDSVG	K	V	11	3	3927.27	3855.64	3855.65	1286.22	1286.22	3854.62	1285.88	1.0259	0.00020488	16.254	0	1	2	0	113	123	0	1N(2569.9047)	HexNAc(5)Hex(6)NeuAc(2) % 2569.9047	-2.66	0.00116822	nVSLnQTLIQR	16.2543	16.2543	0	TRUE	IPI:Tpo|Tpo:P00001|Tpo	IPI:Tpo|Tpo:P00001|Tpo	IPI:Tpo|Tpo:P00001|Tpo		IPI:Tpo|Tpo:P00001|Tpo
20231107_NSco-7546_Receptor_Trypsin.20436.20436.3	C:\Users\nichollass\Desktop\2023_November_Tpo_receptor\Trypsin_HCD\20231107_NSco_7546_Receptor_Trypsin\interact.pep.xml	NVSLNQTLIQR	N[2684]VSLNQTLIQR	FPIHIWVK.NVSLNQTLIQR.VIFVDSVG	K	V	11	3	3927.76	3855.64	3855.65	1286.22	1286.22	3854.62	1285.88	1.0259	4.33012e-07	26.954	0	1	2	0	113	123	0	1N(2569.9047)	HexNAc(5)Hex(6)NeuAc(2) % 2569.9047	-0.69	0	NVSLNQTLIQR	23.1664	26.9545	0	TRUE	IPI:Tpo|Tpo:P00001|Tpo	IPI:Tpo|Tpo:P00001|Tpo	IPI:Tpo|Tpo:P00001|Tpo		IPI:Tpo|Tpo:P00001|Tpo
20231107_NSco-7546_Receptor_Trypsin.20519.20519.3	C:\Users\nichollass\Desktop\2023_November_Tpo_receptor\Trypsin_HCD\20231107_NSco_7546_Receptor_Trypsin\interact.pep.xml	CEEEEPRPGSQPALVSR	CEEEEPRPGSQPALVSR	DRDPTWEK.CEEEEPRPGSQPALVSR.CHFKSRND	K	C	17	3	3946.32	1939.91	1939.91	647.643	647.643	1939.91	647.643	0.0001	4.42843e-09	38.915	0	1	2	1	326	342	0	1C(57.0214)							0	TRUE	IPI:Tpo|Tpo:P00001|Tpo	IPI:Tpo|Tpo:P00001|Tpo	IPI:Tpo|Tpo:P00001|Tpo		IPI:Tpo|Tpo:P00001|Tpo
20231107_NSco-7546_Receptor_Trypsin.20837.20837.3	C:\Users\nichollass\Desktop\2023_November_Tpo_receptor\Trypsin_HCD\20231107_NSco_7546_Receptor_Trypsin\interact.pep.xml	NVSLNQTLIQR	N[2402]VSLNQTLIQR	FPIHIWVK.NVSLNQTLIQR.VIFVDSVG	K	V	11	3	4013.88	3572.56	3572.56	1191.86	1191.86	3572.56	1191.86	0.0001	4.20242e-05	23.006	0	1	2	0	113	123	0	1N(2287.8460)	HexNAc(6)Hex(3)Fuc(2)NeuAc(1) % 2287.8460	-2.21	0.00116822	NVSLNQTLIQR	22.2016	23.0063	0	TRUE	IPI:Tpo|Tpo:P00001|Tpo	IPI:Tpo|Tpo:P00001|Tpo	IPI:Tpo|Tpo:P00001|Tpo		IPI:Tpo|Tpo:P00001|Tpo
20231107_NSco-7546_Receptor_Trypsin.20840.20840.3	C:\Users\nichollass\Desktop\2023_November_Tpo_receptor\Trypsin_HCD\20231107_NSco_7546_Receptor_Trypsin\interact.pep.xml	NVSLNQTLIQR	NVSLN[2402]QTLIQR	FPIHIWVK.NVSLNQTLIQR.VIFVDSVG	K	V	11	3	4014.19	3572.56	3572.56	1191.86	1191.86	3572.56	1191.86	0.0001	0.0575109	6.461	0	0.9997	2	0	113	123	0	5N(2287.8460)	HexNAc(6)Hex(3)Fuc(2)NeuAc(1) % 2287.8460	-2.63	0.00116822	NVSLnQTLIQR	6.46173	6.46173	0	TRUE	IPI:Tpo|Tpo:P00001|Tpo	IPI:Tpo|Tpo:P00001|Tpo	IPI:Tpo|Tpo:P00001|Tpo		IPI:Tpo|Tpo:P00001|Tpo
20231107_NSco-7546_Receptor_Trypsin.20841.20841.3	C:\Users\nichollass\Desktop\2023_November_Tpo_receptor\Trypsin_HCD\20231107_NSco_7546_Receptor_Trypsin\interact.pep.xml	NVSLNQTLIQR	N[2402]VSLNQTLIQR	FPIHIWVK.NVSLNQTLIQR.VIFVDSVG	K	V	11	3	4014.56	3572.56	3572.56	1191.86	1191.86	3572.56	1191.86	0.0001	1.43797e-05	23.869	0	1	2	0	113	123	0	1N(2287.8460)	HexNAc(6)Hex(3)Fuc(2)NeuAc(1) % 2287.8460	-2.82	0.00187617	NVSLNQTLIQR	21.9184	23.8697	0	TRUE	IPI:Tpo|Tpo:P00001|Tpo	IPI:Tpo|Tpo:P00001|Tpo	IPI:Tpo|Tpo:P00001|Tpo		IPI:Tpo|Tpo:P00001|Tpo
20231107_NSco-7546_Receptor_Trypsin.20891.20891.3	C:\Users\nichollass\Desktop\2023_November_Tpo_receptor\Trypsin_HCD\20231107_NSco_7546_Receptor_Trypsin\interact.pep.xml	NVSLNQTLIQR	N[2174]VSLNQTLIQR	FPIHIWVK.NVSLNQTLIQR.VIFVDSVG	K	V	11	3	4023.87	3344.45	3344.45	1115.82	1115.82	3344.45	1115.82	0.0008	3.59542e-07	27.277	0	1	2	0	113	123	0	1N(2059.7350)	HexNAc(4)Hex(5)Fuc(1)NeuAc(1) % 2059.7350	0.27	0	NVSLNQTLIQR	25.2021	27.2773	0	TRUE	IPI:Tpo|Tpo:P00001|Tpo	IPI:Tpo|Tpo:P00001|Tpo	IPI:Tpo|Tpo:P00001|Tpo		IPI:Tpo|Tpo:P00001|Tpo
20231107_NSco-7546_Receptor_Trypsin.20892.20892.3	C:\Users\nichollass\Desktop\2023_November_Tpo_receptor\Trypsin_HCD\20231107_NSco_7546_Receptor_Trypsin\interact.pep.xml	NVSLNQTLIQR	N[2360]VSLNQTLIQR	FPIHIWVK.NVSLNQTLIQR.VIFVDSVG	K	V	11	3	4023.95	3531.53	3531.54	1178.18	1178.19	3530.51	1177.85	1.0213	1.04894e-07	31.417	0	1	2	0	113	123	0	1N(2245.7990)	HexNAc(5)Hex(4)NeuAc(2) % 2245.7990	0.54	0	NVSLNQTLIQR	28.9022	31.4178	0	TRUE	IPI:Tpo|Tpo:P00001|Tpo	IPI:Tpo|Tpo:P00001|Tpo	IPI:Tpo|Tpo:P00001|Tpo		IPI:Tpo|Tpo:P00001|Tpo
20231107_NSco-7546_Receptor_Trypsin.20894.20894.3	C:\Users\nichollass\Desktop\2023_November_Tpo_receptor\Trypsin_HCD\20231107_NSco_7546_Receptor_Trypsin\interact.pep.xml	NVSLNQTLIQR	NVSLN[2174]QTLIQR	FPIHIWVK.NVSLNQTLIQR.VIFVDSVG	K	V	11	3	4024.16	3344.45	3344.45	1115.82	1115.82	3344.45	1115.82	0.0008	1.26619e-05	21.09	0	1	2	0	113	123	0	5N(2059.7350)	HexNAc(4)Hex(5)Fuc(1)NeuAc(1) % 2059.7350	-0.81	0	NVSLnQTLIQR	21.0903	21.0903	0	TRUE	IPI:Tpo|Tpo:P00001|Tpo	IPI:Tpo|Tpo:P00001|Tpo	IPI:Tpo|Tpo:P00001|Tpo		IPI:Tpo|Tpo:P00001|Tpo
20231107_NSco-7546_Receptor_Trypsin.20895.20895.3	C:\Users\nichollass\Desktop\2023_November_Tpo_receptor\Trypsin_HCD\20231107_NSco_7546_Receptor_Trypsin\interact.pep.xml	NVSLNQTLIQR	N[2174]VSLNQTLIQR	FPIHIWVK.NVSLNQTLIQR.VIFVDSVG	K	V	11	3	4024.55	3344.45	3344.45	1115.82	1115.82	3344.45	1115.82	0.0008	4.36767e-09	34.939	0	1	2	0	113	123	0	1N(2059.7350)	HexNAc(4)Hex(5)Fuc(1)NeuAc(1) % 2059.7350	-0.44	0	NVSLNQTLIQR	27.8424	34.9396	0	TRUE	IPI:Tpo|Tpo:P00001|Tpo	IPI:Tpo|Tpo:P00001|Tpo	IPI:Tpo|Tpo:P00001|Tpo		IPI:Tpo|Tpo:P00001|Tpo
20231107_NSco-7546_Receptor_Trypsin.20896.20896.3	C:\Users\nichollass\Desktop\2023_November_Tpo_receptor\Trypsin_HCD\20231107_NSco_7546_Receptor_Trypsin\interact.pep.xml	NVSLNQTLIQR	NVSLN[2360]QTLIQR	FPIHIWVK.NVSLNQTLIQR.VIFVDSVG	K	V	11	3	4024.65	3531.53	3531.54	1178.18	1178.19	3530.51	1177.85	1.0213	0.000754223	13.99	0	0.9999	2	0	113	123	0	5N(2245.7990)	HexNAc(5)Hex(4)NeuAc(2) % 2245.7990	-2.7	0.00116822	NVSLnQTLIQR	13.991	13.991	0	TRUE	IPI:Tpo|Tpo:P00001|Tpo	IPI:Tpo|Tpo:P00001|Tpo	IPI:Tpo|Tpo:P00001|Tpo		IPI:Tpo|Tpo:P00001|Tpo
20231107_NSco-7546_Receptor_Trypsin.20897.20897.3	C:\Users\nichollass\Desktop\2023_November_Tpo_receptor\Trypsin_HCD\20231107_NSco_7546_Receptor_Trypsin\interact.pep.xml	NVSLNQTLIQR	N[2360]VSLNQTLIQR	FPIHIWVK.NVSLNQTLIQR.VIFVDSVG	K	V	11	3	4025.03	3531.53	3531.54	1178.18	1178.19	3530.51	1177.85	1.0213	3.0761e-08	34.548	0	1	2	0	113	123	0	1N(2245.7990)	HexNAc(5)Hex(4)NeuAc(2) % 2245.7990	1.45	0	NVSLNQTLIQR	27.7635	34.5481	0	TRUE	IPI:Tpo|Tpo:P00001|Tpo	IPI:Tpo|Tpo:P00001|Tpo	IPI:Tpo|Tpo:P00001|Tpo		IPI:Tpo|Tpo:P00001|Tpo
20231107_NSco-7546_Receptor_Trypsin.20900.20900.3	C:\Users\nichollass\Desktop\2023_November_Tpo_receptor\Trypsin_HCD\20231107_NSco_7546_Receptor_Trypsin\interact.pep.xml	NVSLNQTLIQR	N[2377]VSLNQTLIQR	FPIHIWVK.NVSLNQTLIQR.VIFVDSVG	K	V	11	3	4025.62	3547.53	3547.54	1183.52	1183.52	3547.53	1183.52	0.0069	1.74582e-06	26.532	0	1	2	0	113	123	0	1N(2262.8143)	HexNAc(5)Hex(5)Fuc(1)NeuAc(1) % 2262.8143	-3.65	0.00368732	NVSLNQTLIQR	25.3086	26.5327	0	TRUE	IPI:Tpo|Tpo:P00001|Tpo	IPI:Tpo|Tpo:P00001|Tpo	IPI:Tpo|Tpo:P00001|Tpo		IPI:Tpo|Tpo:P00001|Tpo
20231107_NSco-7546_Receptor_Trypsin.20902.20902.3	C:\Users\nichollass\Desktop\2023_November_Tpo_receptor\Trypsin_HCD\20231107_NSco_7546_Receptor_Trypsin\interact.pep.xml	NVSLNQTLIQR	NVSLN[2377]QTLIQR	FPIHIWVK.NVSLNQTLIQR.VIFVDSVG	K	V	11	3	4025.84	3547.53	3547.54	1183.52	1183.52	3547.53	1183.52	0.0069	0.00220166	12.129	0	1	2	0	113	123	0	5N(2262.8143)	HexNAc(5)Hex(5)Fuc(1)NeuAc(1) % 2262.8143	-3.58	0.00368732	NVSLnQTLIQR	12.1292	12.1292	0	TRUE	IPI:Tpo|Tpo:P00001|Tpo	IPI:Tpo|Tpo:P00001|Tpo	IPI:Tpo|Tpo:P00001|Tpo		IPI:Tpo|Tpo:P00001|Tpo
20231107_NSco-7546_Receptor_Trypsin.20903.20903.3	C:\Users\nichollass\Desktop\2023_November_Tpo_receptor\Trypsin_HCD\20231107_NSco_7546_Receptor_Trypsin\interact.pep.xml	NVSLNQTLIQR	N[2377]VSLNQTLIQR	FPIHIWVK.NVSLNQTLIQR.VIFVDSVG	K	V	11	3	4026.26	3547.53	3547.54	1183.52	1183.52	3547.53	1183.52	0.0069	5.73456e-08	32.466	0	1	2	0	113	123	0	1N(2262.8143)	HexNAc(5)Hex(5)Fuc(1)NeuAc(1) % 2262.8143	-3	0.00187617	NVSLNQTLIQR	25.3707	32.4665	0	TRUE	IPI:Tpo|Tpo:P00001|Tpo	IPI:Tpo|Tpo:P00001|Tpo	IPI:Tpo|Tpo:P00001|Tpo		IPI:Tpo|Tpo:P00001|Tpo
20231107_NSco-7546_Receptor_Trypsin.21190.21190.4	C:\Users\nichollass\Desktop\2023_November_Tpo_receptor\Trypsin_HCD\20231107_NSco_7546_Receptor_Trypsin\interact.pep.xml	NVSLNQTLIQR	N[2385]VSLNQTLIQR	FPIHIWVK.NVSLNQTLIQR.VIFVDSVG	K	V	11	4	4081.19	3555.5	3555.5	889.881	889.882	3555.51	889.884	-0.0103	5.79762e-05	21.447	0	1	2	0	113	123	0	1N(2270.7930)	HexNAc(4)Hex(9) % 2270.7930	-3.16	0.00187617	NVSLNQTLIQR	19.8579	21.4477	0	TRUE	IPI:Tpo|Tpo:P00001|Tpo	IPI:Tpo|Tpo:P00001|Tpo	IPI:Tpo|Tpo:P00001|Tpo		IPI:Tpo|Tpo:P00001|Tpo
20231107_NSco-7546_Receptor_Trypsin.21193.21193.4	C:\Users\nichollass\Desktop\2023_November_Tpo_receptor\Trypsin_HCD\20231107_NSco_7546_Receptor_Trypsin\interact.pep.xml	NVSLNQTLIQR	NVSLN[2385]QTLIQR	FPIHIWVK.NVSLNQTLIQR.VIFVDSVG	K	V	11	4	4081.91	3555.5	3555.5	889.881	889.882	3555.51	889.884	-0.0103	0.381285	6.175	0	0.998	2	0	113	123	0	5N(2270.7930)	HexNAc(4)Hex(9) % 2270.7930	-4.82	0.0089192	NVSLnQTLIQR	6.1753	6.1753	0	TRUE	IPI:Tpo|Tpo:P00001|Tpo	IPI:Tpo|Tpo:P00001|Tpo	IPI:Tpo|Tpo:P00001|Tpo		IPI:Tpo|Tpo:P00001|Tpo
20231107_NSco-7546_Receptor_Trypsin.21194.21194.4	C:\Users\nichollass\Desktop\2023_November_Tpo_receptor\Trypsin_HCD\20231107_NSco_7546_Receptor_Trypsin\interact.pep.xml	NVSLNQTLIQR	N[2385]VSLNQTLIQR	FPIHIWVK.NVSLNQTLIQR.VIFVDSVG	K	V	11	4	4082.28	3555.5	3555.5	889.881	889.882	3555.51	889.884	-0.0103	1.12461e-05	23.296	0	1	2	0	113	123	0	1N(2270.7930)	HexNAc(4)Hex(9) % 2270.7930	-3.16	0.00187617	NVSLNQTLIQR	22.1086	23.2965	0	TRUE	IPI:Tpo|Tpo:P00001|Tpo	IPI:Tpo|Tpo:P00001|Tpo	IPI:Tpo|Tpo:P00001|Tpo		IPI:Tpo|Tpo:P00001|Tpo
20231107_NSco-7546_Receptor_Trypsin.21199.21199.6	C:\Users\nichollass\Desktop\2023_November_Tpo_receptor\Trypsin_HCD\20231107_NSco_7546_Receptor_Trypsin\interact.pep.xml	LFFPLHLWVKNVSLNQTLIQR	LFFPLHLWVKN[3708]VSLNQTLIQR	FPAQDEVR.LFFPLHLWVKNVSLNQTLIQR.VIFVDSVG	R	V	21	6	4083.21	6161.78	6161.77	1027.97	1027.97	6159.76	1027.63	2.0106	0.0670656	11.194	0	0.9996	2	1	103	123	0	11N(3594.3006)	HexNAc(9)Hex(10)Fuc(1) % 3594.3006	-9.39	0.023464032108675516	LFFPLHLWVKnVSLnQTLIQR	11.1944	10.3134	0	TRUE	IPI:Tpo|Tpo:P00001|Tpo	IPI:Tpo|Tpo:P00001|Tpo	IPI:Tpo|Tpo:P00001|Tpo		IPI:Tpo|Tpo:P00001|Tpo
20231107_NSco-7546_Receptor_Trypsin.21218.21218.4	C:\Users\nichollass\Desktop\2023_November_Tpo_receptor\Trypsin_HCD\20231107_NSco_7546_Receptor_Trypsin\interact.pep.xml	MKQLEDKVEELLSK		TGSETAWR.MKQLEDKVEELLSK.NYHIENEV	R	N	14	4	4087.44	1688.9	1688.9	423.233	423.233	1688.9	423.233	0.0003	6.4751e-10	38.255	0	1	2	2	484	497	0								0	TRUE	IPI:Tpo|Tpo:P00001|Tpo	IPI:Tpo|Tpo:P00001|Tpo	IPI:Tpo|Tpo:P00001|Tpo		IPI:Tpo|Tpo:P00001|Tpo
20231107_NSco-7546_Receptor_Trypsin.21235.21235.4	C:\Users\nichollass\Desktop\2023_November_Tpo_receptor\Trypsin_HCD\20231107_NSco_7546_Receptor_Trypsin\interact.pep.xml	YVCQFPAQDEVRLFFPLHLWVKNVSLNQTLIQR	YVCQFPAQDEVRLFFPLHLWVKNVSLN[1314]QTLIQR	SVPTFGTR.YVCQFPAQDEVRLFFPLHLWVKNVSLNQTLIQR.VIFVDSVG	R	V	33	4	4091.52	5258.51	5258.51	1315.63	1315.63	5258.56	1315.65	-0.0555	0.204174	5.26	0	0.9496	2	2	91	123	0	3C(57.0214), 27N(1200.4280)	HexNAc(2)Hex(4)Fuc(1) % 1200.4280	-6.61	0.018602885345482156	YVCQFPAQDEVRLFFPLHLWVKNVSLnQTLIQR	5.26012	2.32591	0	TRUE	IPI:Tpo|Tpo:P00001|Tpo	IPI:Tpo|Tpo:P00001|Tpo	IPI:Tpo|Tpo:P00001|Tpo		IPI:Tpo|Tpo:P00001|Tpo
20231107_NSco-7546_Receptor_Trypsin.21254.21254.3	C:\Users\nichollass\Desktop\2023_November_Tpo_receptor\Trypsin_HCD\20231107_NSco_7546_Receptor_Trypsin\interact.pep.xml	MKQLEDKVEELLSK		TGSETAWR.MKQLEDKVEELLSK.NYHIENEV	R	N	14	3	4095.23	1688.9	1688.9	563.975	563.975	1688.9	563.975	0.0001	2.73e-12	47.757	0	1	2	2	484	497	0								0	TRUE	IPI:Tpo|Tpo:P00001|Tpo	IPI:Tpo|Tpo:P00001|Tpo	IPI:Tpo|Tpo:P00001|Tpo		IPI:Tpo|Tpo:P00001|Tpo
20231107_NSco-7546_Receptor_Trypsin.21322.21322.3	C:\Users\nichollass\Desktop\2023_November_Tpo_receptor\Trypsin_HCD\20231107_NSco_7546_Receptor_Trypsin\interact.pep.xml	MKQLEDKVEELLSK	M[147]KQLEDKVEELLSK	TGSETAWR.MKQLEDKVEELLSK.NYHIENEV	R	N	14	3	4109.38	1704.89	1704.9	569.306	569.306	1704.9	569.306	0.0008	8.95365e-06	26.692	0	1	2	2	484	497	0	1M(15.9949)							0	TRUE	IPI:Tpo|Tpo:P00001|Tpo	IPI:Tpo|Tpo:P00001|Tpo	IPI:Tpo|Tpo:P00001|Tpo		IPI:Tpo|Tpo:P00001|Tpo
20231107_NSco-7546_Receptor_Trypsin.21356.21356.3	C:\Users\nichollass\Desktop\2023_November_Tpo_receptor\Trypsin_HCD\20231107_NSco_7546_Receptor_Trypsin\interact.pep.xml	NVSLNQTLIQR	NVSLN[2215]QTLIQR	FPIHIWVK.NVSLNQTLIQR.VIFVDSVG	K	V	11	3	4115.66	3387.47	3387.48	1130.17	1130.17	3385.48	1129.5	2.008	8.68961e-06	24.744	0	1	2	0	113	123	0	5N(2100.7615)	HexNAc(5)Hex(4)Fuc(1)NeuAc(1) % 2100.7615	-2	0	NVSLnQTLIQR	24.7443	24.7443	0	TRUE	IPI:Tpo|Tpo:P00001|Tpo	IPI:Tpo|Tpo:P00001|Tpo	IPI:Tpo|Tpo:P00001|Tpo		IPI:Tpo|Tpo:P00001|Tpo
20231107_NSco-7546_Receptor_Trypsin.21357.21357.3	C:\Users\nichollass\Desktop\2023_November_Tpo_receptor\Trypsin_HCD\20231107_NSco_7546_Receptor_Trypsin\interact.pep.xml	NVSLNQTLIQR	NVSLN[2053]QTLIQR	FPIHIWVK.NVSLNQTLIQR.VIFVDSVG	K	V	11	3	4115.79	3223.42	3223.43	1075.48	1075.48	3223.42	1075.48	0.0023	3.39039e-05	19.379	0	1	2	0	113	123	0	5N(1938.7087)	HexNAc(5)Hex(3)Fuc(1)NeuAc(1) % 1938.7087	-5.5	0.013845466726217061	NVSLnQTLIQR	19.3796	19.3796	0	TRUE	IPI:Tpo|Tpo:P00001|Tpo	IPI:Tpo|Tpo:P00001|Tpo	IPI:Tpo|Tpo:P00001|Tpo		IPI:Tpo|Tpo:P00001|Tpo
20231107_NSco-7546_Receptor_Trypsin.21360.21360.3	C:\Users\nichollass\Desktop\2023_November_Tpo_receptor\Trypsin_HCD\20231107_NSco_7546_Receptor_Trypsin\interact.pep.xml	NVSLNQTLIQR	N[2215]VSLNQTLIQR	FPIHIWVK.NVSLNQTLIQR.VIFVDSVG	K	V	11	3	4116.4	3386.47	3386.48	1129.83	1129.83	3385.48	1129.5	1.0041	2.34153e-06	27.022	0	1	2	0	113	123	0	1N(2100.7615)	HexNAc(5)Hex(4)Fuc(1)NeuAc(1) % 2100.7615	-2.26	0.00116822	NVSLNQTLIQR	26.0071	27.0227	0	TRUE	IPI:Tpo|Tpo:P00001|Tpo	IPI:Tpo|Tpo:P00001|Tpo	IPI:Tpo|Tpo:P00001|Tpo		IPI:Tpo|Tpo:P00001|Tpo
20231107_NSco-7546_Receptor_Trypsin.21362.21362.3	C:\Users\nichollass\Desktop\2023_November_Tpo_receptor\Trypsin_HCD\20231107_NSco_7546_Receptor_Trypsin\interact.pep.xml	NVSLNQTLIQR	N[2053]VSLNQTLIQR	FPIHIWVK.NVSLNQTLIQR.VIFVDSVG	K	V	11	3	4117.01	3223.42	3223.43	1075.48	1075.48	3223.42	1075.48	0.0023	1.46555e-05	23.836	0	1	2	0	113	123	0	1N(1938.7087)	HexNAc(5)Hex(3)Fuc(1)NeuAc(1) % 1938.7087	-5.33	0.012126865671641791	NVSLNQTLIQR	22.647	23.8369	0	TRUE	IPI:Tpo|Tpo:P00001|Tpo	IPI:Tpo|Tpo:P00001|Tpo	IPI:Tpo|Tpo:P00001|Tpo		IPI:Tpo|Tpo:P00001|Tpo
20231107_NSco-7546_Receptor_Trypsin.21366.21366.2	C:\Users\nichollass\Desktop\2023_November_Tpo_receptor\Trypsin_HCD\20231107_NSco_7546_Receptor_Trypsin\interact.pep.xml	NVSLNQTLIQR	NVSLN[2012]QTLIQR	FPIHIWVK.NVSLNQTLIQR.VIFVDSVG	K	V	11	2	4117.4	3183.39	3183.4	1592.7	1592.71	3182.4	1592.21	1.0013	9.39183e-05	21.609	0	1	2	0	113	123	0	5N(1897.6821)	HexNAc(4)Hex(4)Fuc(1)NeuAc(1) % 1897.6821	-1.7	0	NVSLnQTLIQR	21.6092	21.6092	0	TRUE	IPI:Tpo|Tpo:P00001|Tpo	IPI:Tpo|Tpo:P00001|Tpo	IPI:Tpo|Tpo:P00001|Tpo		IPI:Tpo|Tpo:P00001|Tpo
20231107_NSco-7546_Receptor_Trypsin.21367.21367.2	C:\Users\nichollass\Desktop\2023_November_Tpo_receptor\Trypsin_HCD\20231107_NSco_7546_Receptor_Trypsin\interact.pep.xml	NVSLNQTLIQR	N[2053]VSLNQTLIQR	FPIHIWVK.NVSLNQTLIQR.VIFVDSVG	K	V	11	2	4117.48	3223.41	3223.42	1612.71	1612.72	3223.42	1612.72	-0.0018	0.000154971	18.739	0	1	2	0	113	123	0	1N(1938.7087)	HexNAc(5)Hex(3)Fuc(1)NeuAc(1) % 1938.7087	-4.43	0.00462695	NVSLNQTLIQR	17.9658	18.7392	0	TRUE	IPI:Tpo|Tpo:P00001|Tpo	IPI:Tpo|Tpo:P00001|Tpo	IPI:Tpo|Tpo:P00001|Tpo		IPI:Tpo|Tpo:P00001|Tpo
20231107_NSco-7546_Receptor_Trypsin.21370.21370.2	C:\Users\nichollass\Desktop\2023_November_Tpo_receptor\Trypsin_HCD\20231107_NSco_7546_Receptor_Trypsin\interact.pep.xml	NVSLNQTLIQR	N[2012]VSLNQTLIQR	FPIHIWVK.NVSLNQTLIQR.VIFVDSVG	K	V	11	2	4118.18	3183.39	3183.4	1592.7	1592.71	3182.4	1592.21	1.0013	3.35158e-07	27.399	0	1	2	0	113	123	0	1N(1897.6821)	HexNAc(4)Hex(4)Fuc(1)NeuAc(1) % 1897.6821	-0.1	0	NVSLNQTLIQR	24.962	27.3995	0	TRUE	IPI:Tpo|Tpo:P00001|Tpo	IPI:Tpo|Tpo:P00001|Tpo	IPI:Tpo|Tpo:P00001|Tpo		IPI:Tpo|Tpo:P00001|Tpo
20231107_NSco-7546_Receptor_Trypsin.21372.21372.2	C:\Users\nichollass\Desktop\2023_November_Tpo_receptor\Trypsin_HCD\20231107_NSco_7546_Receptor_Trypsin\interact.pep.xml	NVSLNQTLIQR	N[2053]VSLNQTLIQR	FPIHIWVK.NVSLNQTLIQR.VIFVDSVG	K	V	11	2	4118.78	3223.41	3223.42	1612.71	1612.72	3223.42	1612.72	-0.0018	9.30572e-06	24.625	4.91	1	2	0	113	123	0	1N(1938.7087)	HexNAc(5)Hex(3)Fuc(1)NeuAc(1) % 1938.7087	-4.54	0.00652529	NVSLNQTLIQR	22.3997	24.6259	0	TRUE	IPI:Tpo|Tpo:P00001|Tpo	IPI:Tpo|Tpo:P00001|Tpo	IPI:Tpo|Tpo:P00001|Tpo		IPI:Tpo|Tpo:P00001|Tpo
20231107_NSco-7546_Receptor_Trypsin.21381.21381.2	C:\Users\nichollass\Desktop\2023_November_Tpo_receptor\Trypsin_HCD\20231107_NSco_7546_Receptor_Trypsin\interact.pep.xml	NVSLNQTLIQR	N[2215]VSLNQTLIQR	FPIHIWVK.NVSLNQTLIQR.VIFVDSVG	K	V	11	2	4119.96	3385.48	3385.48	1693.75	1693.75	3385.48	1693.75	-0.0003	3.49543e-06	25.326	0	1	2	0	113	123	0	1N(2100.7615)	HexNAc(5)Hex(4)Fuc(1)NeuAc(1) % 2100.7615	1.18	0	NVSLNQTLIQR	22.8697	25.3264	0	TRUE	IPI:Tpo|Tpo:P00001|Tpo	IPI:Tpo|Tpo:P00001|Tpo	IPI:Tpo|Tpo:P00001|Tpo		IPI:Tpo|Tpo:P00001|Tpo
20231107_NSco-7546_Receptor_Trypsin.21383.21383.2	C:\Users\nichollass\Desktop\2023_November_Tpo_receptor\Trypsin_HCD\20231107_NSco_7546_Receptor_Trypsin\interact.pep.xml	NVSLNQTLIQR	N[2256]VSLNQTLIQR	FPIHIWVK.NVSLNQTLIQR.VIFVDSVG	K	V	11	2	4120.12	3426.49	3426.5	1714.25	1714.26	3426.5	1714.26	-0.002	1.08019e-05	24.366	0	1	2	0	113	123	0	1N(2141.7881)	HexNAc(6)Hex(3)Fuc(1)NeuAc(1) % 2141.7881	-1.76	0	NVSLNQTLIQR	22.7059	24.366	0	TRUE	IPI:Tpo|Tpo:P00001|Tpo	IPI:Tpo|Tpo:P00001|Tpo	IPI:Tpo|Tpo:P00001|Tpo		IPI:Tpo|Tpo:P00001|Tpo
20231107_NSco-7546_Receptor_Trypsin.21385.21385.2	C:\Users\nichollass\Desktop\2023_November_Tpo_receptor\Trypsin_HCD\20231107_NSco_7546_Receptor_Trypsin\interact.pep.xml	NVSLNQTLIQR	N[2215]VSLNQTLIQR	FPIHIWVK.NVSLNQTLIQR.VIFVDSVG	K	V	11	2	4120.69	3385.48	3385.48	1693.75	1693.75	3385.48	1693.75	-0.0003	2.67763e-05	22.789	0	1	2	0	113	123	0	1N(2100.7615)	HexNAc(5)Hex(4)Fuc(1)NeuAc(1) % 2100.7615	1.66	0	NVSLNQTLIQR	20.4761	22.7898	0	TRUE	IPI:Tpo|Tpo:P00001|Tpo	IPI:Tpo|Tpo:P00001|Tpo	IPI:Tpo|Tpo:P00001|Tpo		IPI:Tpo|Tpo:P00001|Tpo
20231107_NSco-7546_Receptor_Trypsin.21387.21387.2	C:\Users\nichollass\Desktop\2023_November_Tpo_receptor\Trypsin_HCD\20231107_NSco_7546_Receptor_Trypsin\interact.pep.xml	NVSLNQTLIQR	N[2256]VSLNQTLIQR	FPIHIWVK.NVSLNQTLIQR.VIFVDSVG	K	V	11	2	4121.25	3426.49	3426.5	1714.25	1714.26	3426.5	1714.26	-0.002	4.71249e-06	25.807	0	1	2	0	113	123	0	1N(2141.7881)	HexNAc(6)Hex(3)Fuc(1)NeuAc(1) % 2141.7881	-4.36	0.00462695	NVSLNQTLIQR	23.316	25.8076	0	TRUE	IPI:Tpo|Tpo:P00001|Tpo	IPI:Tpo|Tpo:P00001|Tpo	IPI:Tpo|Tpo:P00001|Tpo		IPI:Tpo|Tpo:P00001|Tpo
20231107_NSco-7546_Receptor_Trypsin.21388.21388.2	C:\Users\nichollass\Desktop\2023_November_Tpo_receptor\Trypsin_HCD\20231107_NSco_7546_Receptor_Trypsin\interact.pep.xml	NVSLNQTLIQR	NVSLN[2360]QTLIQR	FPIHIWVK.NVSLNQTLIQR.VIFVDSVG	K	V	11	2	4121.33	3531.53	3531.54	1766.77	1766.78	3530.51	1766.26	1.0222	3.74542e-05	19.206	0	1	2	0	113	123	0	5N(2245.7990)	HexNAc(5)Hex(4)NeuAc(2) % 2245.7990	-0.32	0	NVSLnQTLIQR	19.206	19.206	0	TRUE	IPI:Tpo|Tpo:P00001|Tpo	IPI:Tpo|Tpo:P00001|Tpo	IPI:Tpo|Tpo:P00001|Tpo		IPI:Tpo|Tpo:P00001|Tpo
20231107_NSco-7546_Receptor_Trypsin.21390.21390.2	C:\Users\nichollass\Desktop\2023_November_Tpo_receptor\Trypsin_HCD\20231107_NSco_7546_Receptor_Trypsin\interact.pep.xml	NVSLNQTLIQR	N[2360]VSLNQTLIQR	FPIHIWVK.NVSLNQTLIQR.VIFVDSVG	K	V	11	2	4121.99	3531.53	3531.54	1766.77	1766.78	3530.51	1766.26	1.0222	5.46701e-05	21.549	0	1	2	0	113	123	0	1N(2245.7990)	HexNAc(5)Hex(4)NeuAc(2) % 2245.7990	-0.38	0	NVSLNQTLIQR	19.1752	21.55	0	TRUE	IPI:Tpo|Tpo:P00001|Tpo	IPI:Tpo|Tpo:P00001|Tpo	IPI:Tpo|Tpo:P00001|Tpo		IPI:Tpo|Tpo:P00001|Tpo
20231107_NSco-7546_Receptor_Trypsin.21397.21397.2	C:\Users\nichollass\Desktop\2023_November_Tpo_receptor\Trypsin_HCD\20231107_NSco_7546_Receptor_Trypsin\interact.pep.xml	NVSLNQTLIQR	N[1850]VSLNQTLIQR	FPIHIWVK.NVSLNQTLIQR.VIFVDSVG	K	V	11	2	4122.73	3020.33	3020.34	1511.17	1511.18	3020.34	1511.18	-0.0042	6.30594e-07	26.301	0	1	2	0	113	123	0	1N(1735.6293)	HexNAc(4)Hex(3)Fuc(1)NeuAc(1) % 1735.6293	-3.52	0.0033195	NVSLNQTLIQR	25.4288	26.3013	0	TRUE	IPI:Tpo|Tpo:P00001|Tpo	IPI:Tpo|Tpo:P00001|Tpo	IPI:Tpo|Tpo:P00001|Tpo		IPI:Tpo|Tpo:P00001|Tpo
20231107_NSco-7546_Receptor_Trypsin.21399.21399.2	C:\Users\nichollass\Desktop\2023_November_Tpo_receptor\Trypsin_HCD\20231107_NSco_7546_Receptor_Trypsin\interact.pep.xml	NVSLNQTLIQR	N[1850]VSLNQTLIQR	FPIHIWVK.NVSLNQTLIQR.VIFVDSVG	K	V	11	2	4123.46	3020.33	3020.34	1511.17	1511.18	3020.34	1511.18	-0.0042	1.35052e-07	31.978	0	1	2	0	113	123	0	1N(1735.6293)	HexNAc(4)Hex(3)Fuc(1)NeuAc(1) % 1735.6293	-4.42	0.00462695	NVSLNQTLIQR	26.0496	31.9785	0	TRUE	IPI:Tpo|Tpo:P00001|Tpo	IPI:Tpo|Tpo:P00001|Tpo	IPI:Tpo|Tpo:P00001|Tpo		IPI:Tpo|Tpo:P00001|Tpo
20231107_NSco-7546_Receptor_Trypsin.21406.21406.3	C:\Users\nichollass\Desktop\2023_November_Tpo_receptor\Trypsin_HCD\20231107_NSco_7546_Receptor_Trypsin\interact.pep.xml	NVSLNQTLIQR	NVSLN[2215]QTLIQR	FPIHIWVK.NVSLNQTLIQR.VIFVDSVG	K	V	11	3	4124.39	3385.47	3385.47	1129.5	1129.5	3385.48	1129.5	-0.0018	4.27809e-05	18.975	0	1	2	0	113	123	0	5N(2100.7615)	HexNAc(5)Hex(4)Fuc(1)NeuAc(1) % 2100.7615	-2.61	0.00116822	NVSLnQTLIQR	18.9759	18.9759	0	TRUE	IPI:Tpo|Tpo:P00001|Tpo	IPI:Tpo|Tpo:P00001|Tpo	IPI:Tpo|Tpo:P00001|Tpo		IPI:Tpo|Tpo:P00001|Tpo
20231107_NSco-7546_Receptor_Trypsin.21408.21408.3	C:\Users\nichollass\Desktop\2023_November_Tpo_receptor\Trypsin_HCD\20231107_NSco_7546_Receptor_Trypsin\interact.pep.xml	NVSLNQTLIQR	NVSLN[2215]QTLIQR	FPIHIWVK.NVSLNQTLIQR.VIFVDSVG	K	V	11	3	4124.99	3385.47	3385.47	1129.5	1129.5	3385.48	1129.5	-0.0018	3.27341e-06	23.44	0	1	2	0	113	123	0	5N(2100.7615)	HexNAc(5)Hex(4)Fuc(1)NeuAc(1) % 2100.7615	-1.89	0	NVSLnQTLIQR	23.4407	23.4407	0	TRUE	IPI:Tpo|Tpo:P00001|Tpo	IPI:Tpo|Tpo:P00001|Tpo	IPI:Tpo|Tpo:P00001|Tpo		IPI:Tpo|Tpo:P00001|Tpo
20231107_NSco-7546_Receptor_Trypsin.21413.21413.2	C:\Users\nichollass\Desktop\2023_November_Tpo_receptor\Trypsin_HCD\20231107_NSco_7546_Receptor_Trypsin\interact.pep.xml	NVSLNQTLIQR	NVSLN[1850]QTLIQR	FPIHIWVK.NVSLNQTLIQR.VIFVDSVG	K	V	11	2	4125.6	3020.34	3020.34	1511.18	1511.18	3020.34	1511.18	-0.0045	5.61371e-05	18.503	0	1	2	0	113	123	0	5N(1735.6293)	HexNAc(4)Hex(3)Fuc(1)NeuAc(1) % 1735.6293	-4.74	0.0089192	NVSLnQTLIQR	18.5039	18.5039	0	TRUE	IPI:Tpo|Tpo:P00001|Tpo	IPI:Tpo|Tpo:P00001|Tpo	IPI:Tpo|Tpo:P00001|Tpo		IPI:Tpo|Tpo:P00001|Tpo
20231107_NSco-7546_Receptor_Trypsin.21415.21415.2	C:\Users\nichollass\Desktop\2023_November_Tpo_receptor\Trypsin_HCD\20231107_NSco_7546_Receptor_Trypsin\interact.pep.xml	NVSLNQTLIQR	N[1850]VSLNQTLIQR	FPIHIWVK.NVSLNQTLIQR.VIFVDSVG	K	V	11	2	4126.3	3020.34	3020.34	1511.18	1511.18	3020.34	1511.18	-0.0045	3.59335e-06	23.278	0	1	2	0	113	123	0	1N(1735.6293)	HexNAc(4)Hex(3)Fuc(1)NeuAc(1) % 1735.6293	-4.76	0.0089192	NVSLNQTLIQR	21.7775	23.2781	0	TRUE	IPI:Tpo|Tpo:P00001|Tpo	IPI:Tpo|Tpo:P00001|Tpo	IPI:Tpo|Tpo:P00001|Tpo		IPI:Tpo|Tpo:P00001|Tpo
20231107_NSco-7546_Receptor_Trypsin.21418.21418.2	C:\Users\nichollass\Desktop\2023_November_Tpo_receptor\Trypsin_HCD\20231107_NSco_7546_Receptor_Trypsin\interact.pep.xml	NVSLNQTLIQR	N[2360]VSLNQTLIQR	FPIHIWVK.NVSLNQTLIQR.VIFVDSVG	K	V	11	2	4126.61	3531.53	3531.54	1766.77	1766.78	3530.51	1766.26	1.0222	1.35988e-06	24.966	0	1	2	0	113	123	0	1N(2245.7990)	HexNAc(5)Hex(4)NeuAc(2) % 2245.7990	0.27	0	NVSLNQTLIQR	22.8773	24.9662	0	TRUE	IPI:Tpo|Tpo:P00001|Tpo	IPI:Tpo|Tpo:P00001|Tpo	IPI:Tpo|Tpo:P00001|Tpo		IPI:Tpo|Tpo:P00001|Tpo
20231107_NSco-7546_Receptor_Trypsin.21420.21420.2	C:\Users\nichollass\Desktop\2023_November_Tpo_receptor\Trypsin_HCD\20231107_NSco_7546_Receptor_Trypsin\interact.pep.xml	NVSLNQTLIQR	N[2360]VSLNQTLIQR	FPIHIWVK.NVSLNQTLIQR.VIFVDSVG	K	V	11	2	4127.29	3531.53	3531.54	1766.77	1766.78	3530.51	1766.26	1.0222	4.39795e-07	29.927	0	1	2	0	113	123	0	1N(2245.7990)	HexNAc(5)Hex(4)NeuAc(2) % 2245.7990	0.7	0	NVSLNQTLIQR	22.8539	29.9271	0	TRUE	IPI:Tpo|Tpo:P00001|Tpo	IPI:Tpo|Tpo:P00001|Tpo	IPI:Tpo|Tpo:P00001|Tpo		IPI:Tpo|Tpo:P00001|Tpo
20231107_NSco-7546_Receptor_Trypsin.21423.21423.2	C:\Users\nichollass\Desktop\2023_November_Tpo_receptor\Trypsin_HCD\20231107_NSco_7546_Receptor_Trypsin\interact.pep.xml	NVSLNQTLIQR	N[2174]VSLNQTLIQR	FPIHIWVK.NVSLNQTLIQR.VIFVDSVG	K	V	11	2	4127.59	3344.44	3344.45	1673.23	1673.23	3344.45	1673.23	-0.0046	1.13436e-06	27.281	0	1	2	0	113	123	0	1N(2059.7350)	HexNAc(4)Hex(5)Fuc(1)NeuAc(1) % 2059.7350	-1.28	0	NVSLNQTLIQR	25.4112	27.2811	0	TRUE	IPI:Tpo|Tpo:P00001|Tpo	IPI:Tpo|Tpo:P00001|Tpo	IPI:Tpo|Tpo:P00001|Tpo		IPI:Tpo|Tpo:P00001|Tpo
20231107_NSco-7546_Receptor_Trypsin.21428.21428.2	C:\Users\nichollass\Desktop\2023_November_Tpo_receptor\Trypsin_HCD\20231107_NSco_7546_Receptor_Trypsin\interact.pep.xml	NVSLNQTLIQR	NVSLN[2174]QTLIQR	FPIHIWVK.NVSLNQTLIQR.VIFVDSVG	K	V	11	2	4128.74	3344.44	3344.44	1673.23	1673.23	3344.45	1673.23	-0.0099	1.31295e-06	25.027	0	1	2	0	113	123	0	5N(2059.7350)	HexNAc(4)Hex(5)Fuc(1)NeuAc(1) % 2059.7350	-2.08	0.00116822	NVSLnQTLIQR	25.0279	25.0279	0	TRUE	IPI:Tpo|Tpo:P00001|Tpo	IPI:Tpo|Tpo:P00001|Tpo	IPI:Tpo|Tpo:P00001|Tpo		IPI:Tpo|Tpo:P00001|Tpo
20231107_NSco-7546_Receptor_Trypsin.21432.21432.2	C:\Users\nichollass\Desktop\2023_November_Tpo_receptor\Trypsin_HCD\20231107_NSco_7546_Receptor_Trypsin\interact.pep.xml	NVSLNQTLIQR	N[2012]VSLNQTLIQR	FPIHIWVK.NVSLNQTLIQR.VIFVDSVG	K	V	11	2	4129.14	3182.4	3182.39	1592.21	1592.2	3182.4	1592.21	-0.0033	4.86407e-08	30.752	0	1	2	0	113	123	0	1N(1897.6821)	HexNAc(4)Hex(4)Fuc(1)NeuAc(1) % 1897.6821	-0.28	0	NVSLNQTLIQR	25.3096	30.7529	0	TRUE	IPI:Tpo|Tpo:P00001|Tpo	IPI:Tpo|Tpo:P00001|Tpo	IPI:Tpo|Tpo:P00001|Tpo		IPI:Tpo|Tpo:P00001|Tpo
20231107_NSco-7546_Receptor_Trypsin.21434.21434.2	C:\Users\nichollass\Desktop\2023_November_Tpo_receptor\Trypsin_HCD\20231107_NSco_7546_Receptor_Trypsin\interact.pep.xml	NVSLNQTLIQR	N[2012]VSLNQTLIQR	FPIHIWVK.NVSLNQTLIQR.VIFVDSVG	K	V	11	2	4129.81	3182.4	3182.39	1592.21	1592.2	3182.4	1592.21	-0.0033	1.81134e-07	28.468	0	1	2	0	113	123	0	1N(1897.6821)	HexNAc(4)Hex(4)Fuc(1)NeuAc(1) % 1897.6821	-1.8	0	NVSLNQTLIQR	23.299	28.4687	0	TRUE	IPI:Tpo|Tpo:P00001|Tpo	IPI:Tpo|Tpo:P00001|Tpo	IPI:Tpo|Tpo:P00001|Tpo		IPI:Tpo|Tpo:P00001|Tpo
20231107_NSco-7546_Receptor_Trypsin.21442.21442.2	C:\Users\nichollass\Desktop\2023_November_Tpo_receptor\Trypsin_HCD\20231107_NSco_7546_Receptor_Trypsin\interact.pep.xml	NVSLNQTLIQR	NVSLN[2053]QTLIQR	FPIHIWVK.NVSLNQTLIQR.VIFVDSVG	K	V	11	2	4130.96	3223.41	3223.42	1612.71	1612.72	3223.42	1612.72	-0.0018	7.98914e-05	20.89	0	1	2	0	113	123	0	5N(1938.7087)	HexNAc(5)Hex(3)Fuc(1)NeuAc(1) % 1938.7087	-1.14	0	NVSLnQTLIQR	20.8902	20.8902	0	TRUE	IPI:Tpo|Tpo:P00001|Tpo	IPI:Tpo|Tpo:P00001|Tpo	IPI:Tpo|Tpo:P00001|Tpo		IPI:Tpo|Tpo:P00001|Tpo
20231107_NSco-7546_Receptor_Trypsin.21444.21444.2	C:\Users\nichollass\Desktop\2023_November_Tpo_receptor\Trypsin_HCD\20231107_NSco_7546_Receptor_Trypsin\interact.pep.xml	NVSLNQTLIQR	N[2053]VSLNQTLIQR	FPIHIWVK.NVSLNQTLIQR.VIFVDSVG	K	V	11	2	4131.64	3223.41	3223.42	1612.71	1612.72	3223.42	1612.72	-0.0018	1.02802e-06	29.452	0	1	2	0	113	123	0	1N(1938.7087)	HexNAc(5)Hex(3)Fuc(1)NeuAc(1) % 1938.7087	-4.27	0.00462695	NVSLNQTLIQR	22.6552	29.4528	0	TRUE	IPI:Tpo|Tpo:P00001|Tpo	IPI:Tpo|Tpo:P00001|Tpo	IPI:Tpo|Tpo:P00001|Tpo		IPI:Tpo|Tpo:P00001|Tpo
20231107_NSco-7546_Receptor_Trypsin.21450.21450.3	C:\Users\nichollass\Desktop\2023_November_Tpo_receptor\Trypsin_HCD\20231107_NSco_7546_Receptor_Trypsin\interact.pep.xml	MKQLEDKVEELLSK		TGSETAWR.MKQLEDKVEELLSK.NYHIENEV	R	N	14	3	4132.36	1689.89	1689.88	564.303	564.301	1688.9	563.975	0.9796	2.44343e-08	35.948	0	1	2	2	484	497	0		Mod1: Deamidation (PeakApex: 0.9832, Theoretical: 0.9840); Mod1: Deamidation (PeakApex: 0.9848)						0	TRUE	IPI:Tpo|Tpo:P00001|Tpo	IPI:Tpo|Tpo:P00001|Tpo	IPI:Tpo|Tpo:P00001|Tpo		IPI:Tpo|Tpo:P00001|Tpo
20231107_NSco-7546_Receptor_Trypsin.21453.21453.2	C:\Users\nichollass\Desktop\2023_November_Tpo_receptor\Trypsin_HCD\20231107_NSco_7546_Receptor_Trypsin\interact.pep.xml	NVSLNQTLIQR	N[2360]VSLNQTLIQR	FPIHIWVK.NVSLNQTLIQR.VIFVDSVG	K	V	11	2	4132.73	3532.53	3532.54	1767.27	1767.28	3530.51	1766.26	2.0247	2.94612e-05	22.623	0	1	2	0	113	123	0	1N(2245.7990)	HexNAc(5)Hex(4)NeuAc(2) % 2245.7990	-0.95	0	NVSLNQTLIQR	21.1696	22.6235	0	TRUE	IPI:Tpo|Tpo:P00001|Tpo	IPI:Tpo|Tpo:P00001|Tpo	IPI:Tpo|Tpo:P00001|Tpo		IPI:Tpo|Tpo:P00001|Tpo
20231107_NSco-7546_Receptor_Trypsin.21455.21455.2	C:\Users\nichollass\Desktop\2023_November_Tpo_receptor\Trypsin_HCD\20231107_NSco_7546_Receptor_Trypsin\interact.pep.xml	NVSLNQTLIQR	NVSLN[2360]QTLIQR	FPIHIWVK.NVSLNQTLIQR.VIFVDSVG	K	V	11	2	4133.42	3532.53	3532.54	1767.27	1767.28	3530.51	1766.26	2.0247	3.69615e-05	19.229	0	1	2	0	113	123	0	5N(2245.7990)	HexNAc(5)Hex(4)NeuAc(2) % 2245.7990	-0.61	0	NVSLnQTLIQR	19.2297	19.2297	0	TRUE	IPI:Tpo|Tpo:P00001|Tpo	IPI:Tpo|Tpo:P00001|Tpo	IPI:Tpo|Tpo:P00001|Tpo		IPI:Tpo|Tpo:P00001|Tpo
20231107_NSco-7546_Receptor_Trypsin.21458.21458.2	C:\Users\nichollass\Desktop\2023_November_Tpo_receptor\Trypsin_HCD\20231107_NSco_7546_Receptor_Trypsin\interact.pep.xml	NVSLNQTLIQR	NVSLN[2174]QTLIQR	FPIHIWVK.NVSLNQTLIQR.VIFVDSVG	K	V	11	2	4133.71	3344.45	3344.45	1673.23	1673.23	3344.45	1673.23	-0.0041	1.98724e-06	24.307	0	1	2	0	113	123	0	5N(2059.7350)	HexNAc(4)Hex(5)Fuc(1)NeuAc(1) % 2059.7350	-1.22	0	NVSLnQTLIQR	24.3074	24.3074	0	TRUE	IPI:Tpo|Tpo:P00001|Tpo	IPI:Tpo|Tpo:P00001|Tpo	IPI:Tpo|Tpo:P00001|Tpo		IPI:Tpo|Tpo:P00001|Tpo
20231107_NSco-7546_Receptor_Trypsin.21462.21462.2	C:\Users\nichollass\Desktop\2023_November_Tpo_receptor\Trypsin_HCD\20231107_NSco_7546_Receptor_Trypsin\interact.pep.xml	NVSLNQTLIQR	N[2174]VSLNQTLIQR	FPIHIWVK.NVSLNQTLIQR.VIFVDSVG	K	V	11	2	4134.93	3344.45	3344.45	1673.23	1673.23	3344.45	1673.23	-0.0041	2.53513e-07	30.884	0	1	2	0	113	123	0	1N(2059.7350)	HexNAc(4)Hex(5)Fuc(1)NeuAc(1) % 2059.7350	-0.76	0	NVSLNQTLIQR	25.5008	30.8846	0	TRUE	IPI:Tpo|Tpo:P00001|Tpo	IPI:Tpo|Tpo:P00001|Tpo	IPI:Tpo|Tpo:P00001|Tpo		IPI:Tpo|Tpo:P00001|Tpo
20231107_NSco-7546_Receptor_Trypsin.21466.21466.3	C:\Users\nichollass\Desktop\2023_November_Tpo_receptor\Trypsin_HCD\20231107_NSco_7546_Receptor_Trypsin\interact.pep.xml	NVSLNQTLIQR	N[2012]VSLNQTLIQR	FPIHIWVK.NVSLNQTLIQR.VIFVDSVG	K	V	11	3	4135.42	3182.4	3182.4	1061.81	1061.81	3182.4	1061.81	-0.0001	2.42242e-06	23.963	0	1	2	0	113	123	0	1N(1897.6821)	HexNAc(4)Hex(4)Fuc(1)NeuAc(1) % 1897.6821	2.34	0	NVSLNQTLIQR	22.6615	23.9636	0	TRUE	IPI:Tpo|Tpo:P00001|Tpo	IPI:Tpo|Tpo:P00001|Tpo	IPI:Tpo|Tpo:P00001|Tpo		IPI:Tpo|Tpo:P00001|Tpo
20231107_NSco-7546_Receptor_Trypsin.21467.21467.3	C:\Users\nichollass\Desktop\2023_November_Tpo_receptor\Trypsin_HCD\20231107_NSco_7546_Receptor_Trypsin\interact.pep.xml	NVSLNQTLIQR	N[2012]VSLNQTLIQR	FPIHIWVK.NVSLNQTLIQR.VIFVDSVG	K	V	11	3	4135.65	3182.4	3182.4	1061.81	1061.81	3182.4	1061.81	-0.0001	0.0279094	7.717	0	0.9818	2	0	113	123	0	1N(1897.6821)	HexNAc(4)Hex(4)Fuc(1)NeuAc(1) % 1897.6821	-0.29	0	nVSLnQTLIQR	7.71727	7.71727	0	TRUE	IPI:Tpo|Tpo:P00001|Tpo	IPI:Tpo|Tpo:P00001|Tpo	IPI:Tpo|Tpo:P00001|Tpo		IPI:Tpo|Tpo:P00001|Tpo
20231107_NSco-7546_Receptor_Trypsin.21468.21468.3	C:\Users\nichollass\Desktop\2023_November_Tpo_receptor\Trypsin_HCD\20231107_NSco_7546_Receptor_Trypsin\interact.pep.xml	NVSLNQTLIQR	N[2012]VSLNQTLIQR	FPIHIWVK.NVSLNQTLIQR.VIFVDSVG	K	V	11	3	4136.06	3182.4	3182.4	1061.81	1061.81	3182.4	1061.81	-0.0001	6.346e-08	30.29	0	1	2	0	113	123	0	1N(1897.6821)	HexNAc(4)Hex(4)Fuc(1)NeuAc(1) % 1897.6821	2.46	0	NVSLNQTLIQR	25.1515	30.2903	0	TRUE	IPI:Tpo|Tpo:P00001|Tpo	IPI:Tpo|Tpo:P00001|Tpo	IPI:Tpo|Tpo:P00001|Tpo		IPI:Tpo|Tpo:P00001|Tpo
20231107_NSco-7546_Receptor_Trypsin.21471.21471.3	C:\Users\nichollass\Desktop\2023_November_Tpo_receptor\Trypsin_HCD\20231107_NSco_7546_Receptor_Trypsin\interact.pep.xml	NVSLNQTLIQR	N[2215]VSLNQTLIQR	FPIHIWVK.NVSLNQTLIQR.VIFVDSVG	K	V	11	3	4136.4	3385.47	3385.48	1129.5	1129.5	3385.48	1129.5	-0.0008	9.22572e-06	24.64	0	1	2	0	113	123	0	1N(2100.7615)	HexNAc(5)Hex(4)Fuc(1)NeuAc(1) % 2100.7615	-0.73	0	NVSLNQTLIQR	22.444	24.641	0	TRUE	IPI:Tpo|Tpo:P00001|Tpo	IPI:Tpo|Tpo:P00001|Tpo	IPI:Tpo|Tpo:P00001|Tpo		IPI:Tpo|Tpo:P00001|Tpo
20231107_NSco-7546_Receptor_Trypsin.21473.21473.3	C:\Users\nichollass\Desktop\2023_November_Tpo_receptor\Trypsin_HCD\20231107_NSco_7546_Receptor_Trypsin\interact.pep.xml	NVSLNQTLIQR	NVSLN[2215]QTLIQR	FPIHIWVK.NVSLNQTLIQR.VIFVDSVG	K	V	11	3	4136.62	3385.47	3385.48	1129.5	1129.5	3385.48	1129.5	-0.0008	0.000581099	14.443	0	1	2	0	113	123	0	5N(2100.7615)	HexNAc(5)Hex(4)Fuc(1)NeuAc(1) % 2100.7615	0.28	0	NVSLnQTLIQR	14.4435	14.4435	0	TRUE	IPI:Tpo|Tpo:P00001|Tpo	IPI:Tpo|Tpo:P00001|Tpo	IPI:Tpo|Tpo:P00001|Tpo		IPI:Tpo|Tpo:P00001|Tpo
20231107_NSco-7546_Receptor_Trypsin.21474.21474.3	C:\Users\nichollass\Desktop\2023_November_Tpo_receptor\Trypsin_HCD\20231107_NSco_7546_Receptor_Trypsin\interact.pep.xml	NVSLNQTLIQR	N[2215]VSLNQTLIQR	FPIHIWVK.NVSLNQTLIQR.VIFVDSVG	K	V	11	3	4137.03	3385.47	3385.48	1129.5	1129.5	3385.48	1129.5	-0.0008	1.18236e-07	32.209	0	1	2	0	113	123	0	1N(2100.7615)	HexNAc(5)Hex(4)Fuc(1)NeuAc(1) % 2100.7615	-0.65	0	NVSLNQTLIQR	27.2843	32.2097	0	TRUE	IPI:Tpo|Tpo:P00001|Tpo	IPI:Tpo|Tpo:P00001|Tpo	IPI:Tpo|Tpo:P00001|Tpo		IPI:Tpo|Tpo:P00001|Tpo
20231107_NSco-7546_Receptor_Trypsin.21494.21494.2	C:\Users\nichollass\Desktop\2023_November_Tpo_receptor\Trypsin_HCD\20231107_NSco_7546_Receptor_Trypsin\interact.pep.xml	NVSLNQTLIQR	NVSLN[2256]QTLIQR	FPIHIWVK.NVSLNQTLIQR.VIFVDSVG	K	V	11	2	4140.31	3426.49	3426.5	1714.25	1714.26	3426.5	1714.26	-0.001	0.000460787	17.846	4.644	1	2	0	113	123	0	5N(2141.7881)	HexNAc(6)Hex(3)Fuc(1)NeuAc(1) % 2141.7881	-3.63	0.00368732	NVSLnQTLIQR	17.8461	17.8461	0	TRUE	IPI:Tpo|Tpo:P00001|Tpo	IPI:Tpo|Tpo:P00001|Tpo	IPI:Tpo|Tpo:P00001|Tpo		IPI:Tpo|Tpo:P00001|Tpo
20231107_NSco-7546_Receptor_Trypsin.21496.21496.2	C:\Users\nichollass\Desktop\2023_November_Tpo_receptor\Trypsin_HCD\20231107_NSco_7546_Receptor_Trypsin\interact.pep.xml	NVSLNQTLIQR	N[2256]VSLNQTLIQR	FPIHIWVK.NVSLNQTLIQR.VIFVDSVG	K	V	11	2	4141.01	3426.49	3426.5	1714.25	1714.26	3426.5	1714.26	-0.001	0.000253805	18.882	0	1	2	0	113	123	0	1N(2141.7881)	HexNAc(6)Hex(3)Fuc(1)NeuAc(1) % 2141.7881	-0.78	0	NVSLNQTLIQR	17.5897	18.8825	0	TRUE	IPI:Tpo|Tpo:P00001|Tpo	IPI:Tpo|Tpo:P00001|Tpo	IPI:Tpo|Tpo:P00001|Tpo		IPI:Tpo|Tpo:P00001|Tpo
20231107_NSco-7546_Receptor_Trypsin.21500.21500.3	C:\Users\nichollass\Desktop\2023_November_Tpo_receptor\Trypsin_HCD\20231107_NSco_7546_Receptor_Trypsin\interact.pep.xml	NVSLNQTLIQR	N[2377]VSLNQTLIQR	FPIHIWVK.NVSLNQTLIQR.VIFVDSVG	K	V	11	3	4141.41	3548.55	3548.54	1183.86	1183.85	3547.53	1183.52	1.0118	1.49796e-06	27.798	0	1	2	0	113	123	0	1N(2262.8143)	HexNAc(5)Hex(5)Fuc(1)NeuAc(1) % 2262.8143	-3.09	0.00187617	NVSLNQTLIQR	25.3774	27.799	0	TRUE	IPI:Tpo|Tpo:P00001|Tpo	IPI:Tpo|Tpo:P00001|Tpo	IPI:Tpo|Tpo:P00001|Tpo		IPI:Tpo|Tpo:P00001|Tpo
20231107_NSco-7546_Receptor_Trypsin.21501.21501.3	C:\Users\nichollass\Desktop\2023_November_Tpo_receptor\Trypsin_HCD\20231107_NSco_7546_Receptor_Trypsin\interact.pep.xml	NVSLNQTLIQR	N[2377]VSLNQTLIQR	FPIHIWVK.NVSLNQTLIQR.VIFVDSVG	K	V	11	3	4141.65	3548.55	3548.54	1183.86	1183.85	3547.53	1183.52	1.0118	0.000472335	14.803	0	1	2	0	113	123	0	1N(2262.8143)	HexNAc(5)Hex(5)Fuc(1)NeuAc(1) % 2262.8143	-3.15	0.00187617	nVSLnQTLIQR	14.8031	14.8031	0	TRUE	IPI:Tpo|Tpo:P00001|Tpo	IPI:Tpo|Tpo:P00001|Tpo	IPI:Tpo|Tpo:P00001|Tpo		IPI:Tpo|Tpo:P00001|Tpo
20231107_NSco-7546_Receptor_Trypsin.21502.21502.3	C:\Users\nichollass\Desktop\2023_November_Tpo_receptor\Trypsin_HCD\20231107_NSco_7546_Receptor_Trypsin\interact.pep.xml	NVSLNQTLIQR	N[2377]VSLNQTLIQR	FPIHIWVK.NVSLNQTLIQR.VIFVDSVG	K	V	11	3	4142.16	3548.55	3548.54	1183.86	1183.85	3547.53	1183.52	1.0118	1.58855e-08	32.696	0	1	2	0	113	123	0	1N(2262.8143)	HexNAc(5)Hex(5)Fuc(1)NeuAc(1) % 2262.8143	-3.71	0.00368732	NVSLNQTLIQR	26.978	32.6969	0	TRUE	IPI:Tpo|Tpo:P00001|Tpo	IPI:Tpo|Tpo:P00001|Tpo	IPI:Tpo|Tpo:P00001|Tpo		IPI:Tpo|Tpo:P00001|Tpo
20231107_NSco-7546_Receptor_Trypsin.21510.21510.3	C:\Users\nichollass\Desktop\2023_November_Tpo_receptor\Trypsin_HCD\20231107_NSco_7546_Receptor_Trypsin\interact.pep.xml	NVSLNQTLIQR	NVSLN[1850]QTLIQR	FPIHIWVK.NVSLNQTLIQR.VIFVDSVG	K	V	11	3	4143.06	3022.36	3022.35	1008.46	1008.46	3020.34	1007.79	2.0063	3.04264e-05	19.567	0	1	2	0	113	123	0	5N(1735.6293)	HexNAc(4)Hex(3)Fuc(1)NeuAc(1) % 1735.6293	-5.86	0.016149596260093498	NVSLnQTLIQR	19.5672	19.5672	0	TRUE	IPI:Tpo|Tpo:P00001|Tpo	IPI:Tpo|Tpo:P00001|Tpo	IPI:Tpo|Tpo:P00001|Tpo		IPI:Tpo|Tpo:P00001|Tpo
20231107_NSco-7546_Receptor_Trypsin.21513.21513.3	C:\Users\nichollass\Desktop\2023_November_Tpo_receptor\Trypsin_HCD\20231107_NSco_7546_Receptor_Trypsin\interact.pep.xml	NVSLNQTLIQR	N[1851]VSLNQTLIQR	FPIHIWVK.NVSLNQTLIQR.VIFVDSVG	K	V	11	3	4143.83	3022.36	3022.35	1008.46	1008.46	3021.36	1008.13	0.9859	0.278292	5.722	0	0.4699	2	0	113	123	0	1N(1736.6497)	HexNAc(4)Hex(3)Fuc(3) % 1736.6497	-6.75	0.0189873	nVSLnQTLIQR	5.72225	5.72225	0	TRUE	IPI:Tpo|Tpo:P00001|Tpo	IPI:Tpo|Tpo:P00001|Tpo	IPI:Tpo|Tpo:P00001|Tpo		IPI:Tpo|Tpo:P00001|Tpo
20231107_NSco-7546_Receptor_Trypsin.21514.21514.3	C:\Users\nichollass\Desktop\2023_November_Tpo_receptor\Trypsin_HCD\20231107_NSco_7546_Receptor_Trypsin\interact.pep.xml	NVSLNQTLIQR	N[1850]VSLNQTLIQR	FPIHIWVK.NVSLNQTLIQR.VIFVDSVG	K	V	11	3	4144.33	3022.36	3022.35	1008.46	1008.46	3020.34	1007.79	2.0063	4.15432e-05	24.026	0	1	2	0	113	123	0	1N(1735.6293)	HexNAc(4)Hex(3)Fuc(1)NeuAc(1) % 1735.6293	-5.8	0.016149596260093498	NVSLNQTLIQR	22.4474	24.027	0	TRUE	IPI:Tpo|Tpo:P00001|Tpo	IPI:Tpo|Tpo:P00001|Tpo	IPI:Tpo|Tpo:P00001|Tpo		IPI:Tpo|Tpo:P00001|Tpo
20231107_NSco-7546_Receptor_Trypsin.21515.21515.2	C:\Users\nichollass\Desktop\2023_November_Tpo_receptor\Trypsin_HCD\20231107_NSco_7546_Receptor_Trypsin\interact.pep.xml	YVCQFPAQDEVR	YVCQFPAQDEVR	SVPTFGTR.YVCQFPAQDEVR.LFFPIHIW	R	L	12	2	4144.51	1510.69	1510.69	756.351	756.351	1510.69	756.351	-0.0002	1.54259e-06	26.747	0	1	2	0	91	102	0	3C(57.0214)							0	TRUE	IPI:Tpo|Tpo:P00001|Tpo	IPI:Tpo|Tpo:P00001|Tpo	IPI:Tpo|Tpo:P00001|Tpo		IPI:Tpo|Tpo:P00001|Tpo
20231107_NSco-7546_Receptor_Trypsin.21520.21520.2	C:\Users\nichollass\Desktop\2023_November_Tpo_receptor\Trypsin_HCD\20231107_NSco_7546_Receptor_Trypsin\interact.pep.xml	NVSLNQTLIQR	NVSLN[2377]QTLIQR	FPIHIWVK.NVSLNQTLIQR.VIFVDSVG	K	V	11	2	4144.95	3547.53	3547.52	1774.77	1774.77	3547.53	1774.77	-0.0048	1.29048e-05	24.057	0	1	2	0	113	123	0	5N(2262.8143)	HexNAc(5)Hex(5)Fuc(1)NeuAc(1) % 2262.8143	-1.38	0	NVSLnQTLIQR	24.0577	24.0577	0	TRUE	IPI:Tpo|Tpo:P00001|Tpo	IPI:Tpo|Tpo:P00001|Tpo	IPI:Tpo|Tpo:P00001|Tpo		IPI:Tpo|Tpo:P00001|Tpo
20231107_NSco-7546_Receptor_Trypsin.21524.21524.2	C:\Users\nichollass\Desktop\2023_November_Tpo_receptor\Trypsin_HCD\20231107_NSco_7546_Receptor_Trypsin\interact.pep.xml	NVSLNQTLIQR	N[2377]VSLNQTLIQR	FPIHIWVK.NVSLNQTLIQR.VIFVDSVG	K	V	11	2	4146.23	3547.53	3547.52	1774.77	1774.77	3547.53	1774.77	-0.0048	7.82979e-09	36.925	0	1	2	0	113	123	0	1N(2262.8143)	HexNAc(5)Hex(5)Fuc(1)NeuAc(1) % 2262.8143	-1.42	0	NVSLNQTLIQR	28.0958	36.9253	0	TRUE	IPI:Tpo|Tpo:P00001|Tpo	IPI:Tpo|Tpo:P00001|Tpo	IPI:Tpo|Tpo:P00001|Tpo		IPI:Tpo|Tpo:P00001|Tpo
20231107_NSco-7546_Receptor_Trypsin.21533.21533.3	C:\Users\nichollass\Desktop\2023_November_Tpo_receptor\Trypsin_HCD\20231107_NSco_7546_Receptor_Trypsin\interact.pep.xml	NVSLNQTLIQR	N[2012]VSLNQTLIQR	FPIHIWVK.NVSLNQTLIQR.VIFVDSVG	K	V	11	3	4148.22	3182.39	3182.4	1061.81	1061.81	3182.4	1061.81	-0.0001	1.63587e-07	28.645	0	1	2	0	113	123	0	1N(1897.6821)	HexNAc(4)Hex(4)Fuc(1)NeuAc(1) % 1897.6821	3.21	0	NVSLNQTLIQR	25.1549	28.6458	0	TRUE	IPI:Tpo|Tpo:P00001|Tpo	IPI:Tpo|Tpo:P00001|Tpo	IPI:Tpo|Tpo:P00001|Tpo		IPI:Tpo|Tpo:P00001|Tpo
20231107_NSco-7546_Receptor_Trypsin.21535.21535.3	C:\Users\nichollass\Desktop\2023_November_Tpo_receptor\Trypsin_HCD\20231107_NSco_7546_Receptor_Trypsin\interact.pep.xml	NVSLNQTLIQR	NVSLN[2012]QTLIQR	FPIHIWVK.NVSLNQTLIQR.VIFVDSVG	K	V	11	3	4148.46	3182.39	3182.4	1061.81	1061.81	3182.4	1061.81	-0.0001	0.0332468	11.413	0	0.9788	2	0	113	123	0	5N(1897.6821)	HexNAc(4)Hex(4)Fuc(1)NeuAc(1) % 1897.6821	2.59	0	NVSLnQTLIQR	11.4132	11.4132	0	TRUE	IPI:Tpo|Tpo:P00001|Tpo	IPI:Tpo|Tpo:P00001|Tpo	IPI:Tpo|Tpo:P00001|Tpo		IPI:Tpo|Tpo:P00001|Tpo
20231107_NSco-7546_Receptor_Trypsin.21536.21536.3	C:\Users\nichollass\Desktop\2023_November_Tpo_receptor\Trypsin_HCD\20231107_NSco_7546_Receptor_Trypsin\interact.pep.xml	NVSLNQTLIQR	N[2012]VSLNQTLIQR	FPIHIWVK.NVSLNQTLIQR.VIFVDSVG	K	V	11	3	4148.9	3182.39	3182.4	1061.81	1061.81	3182.4	1061.81	-0.0001	3.00434e-09	35.589	0	1	2	0	113	123	0	1N(1897.6821)	HexNAc(4)Hex(4)Fuc(1)NeuAc(1) % 1897.6821	2.45	0	NVSLNQTLIQR	30.3991	35.5895	0	TRUE	IPI:Tpo|Tpo:P00001|Tpo	IPI:Tpo|Tpo:P00001|Tpo	IPI:Tpo|Tpo:P00001|Tpo		IPI:Tpo|Tpo:P00001|Tpo
20231107_NSco-7546_Receptor_Trypsin.21681.21681.3	C:\Users\nichollass\Desktop\2023_November_Tpo_receptor\Trypsin_HCD\20231107_NSco_7546_Receptor_Trypsin\interact.pep.xml	NVSLNQTLIQR	N[2256]VSLNQTLIQR	FPIHIWVK.NVSLNQTLIQR.VIFVDSVG	K	V	11	3	4175.89	3426.5	3426.51	1143.18	1143.18	3426.5	1143.17	0.0019	0.0001	20.5	0	1	2	0	113	123	0	1N(2141.7881)	HexNAc(6)Hex(3)Fuc(1)NeuAc(1) % 2141.7881	-4.55	0.00652529	NVSLNQTLIQR	19.2685	20.5008	0	TRUE	IPI:Tpo|Tpo:P00001|Tpo	IPI:Tpo|Tpo:P00001|Tpo	IPI:Tpo|Tpo:P00001|Tpo		IPI:Tpo|Tpo:P00001|Tpo
20231107_NSco-7546_Receptor_Trypsin.21682.21682.3	C:\Users\nichollass\Desktop\2023_November_Tpo_receptor\Trypsin_HCD\20231107_NSco_7546_Receptor_Trypsin\interact.pep.xml	NVSLNQTLIQR	NVSLN[2256]QTLIQR	FPIHIWVK.NVSLNQTLIQR.VIFVDSVG	K	V	11	3	4176.12	3426.5	3426.51	1143.18	1143.18	3426.5	1143.17	0.0019	0.0149796	8.798	0	0.9924	2	0	113	123	0	5N(2141.7881)	HexNAc(6)Hex(3)Fuc(1)NeuAc(1) % 2141.7881	-7.09	0.0195016	NVSLnQTLIQR	8.79824	8.79824	0	TRUE	IPI:Tpo|Tpo:P00001|Tpo	IPI:Tpo|Tpo:P00001|Tpo	IPI:Tpo|Tpo:P00001|Tpo		IPI:Tpo|Tpo:P00001|Tpo
20231107_NSco-7546_Receptor_Trypsin.21683.21683.3	C:\Users\nichollass\Desktop\2023_November_Tpo_receptor\Trypsin_HCD\20231107_NSco_7546_Receptor_Trypsin\interact.pep.xml	NVSLNQTLIQR	N[2256]VSLNQTLIQR	FPIHIWVK.NVSLNQTLIQR.VIFVDSVG	K	V	11	3	4176.6	3426.5	3426.51	1143.18	1143.18	3426.5	1143.17	0.0019	1.31295e-06	28.027	0	1	2	0	113	123	0	1N(2141.7881)	HexNAc(6)Hex(3)Fuc(1)NeuAc(1) % 2141.7881	-4.59	0.00652529	NVSLNQTLIQR	24.6776	28.0273	0	TRUE	IPI:Tpo|Tpo:P00001|Tpo	IPI:Tpo|Tpo:P00001|Tpo	IPI:Tpo|Tpo:P00001|Tpo		IPI:Tpo|Tpo:P00001|Tpo
20231107_NSco-7546_Receptor_Trypsin.21765.21765.3	C:\Users\nichollass\Desktop\2023_November_Tpo_receptor\Trypsin_HCD\20231107_NSco_7546_Receptor_Trypsin\interact.pep.xml	MKQLEDKVEELLSK		TGSETAWR.MKQLEDKVEELLSK.NYHIENEV	R	N	14	3	4193.68	1688.9	1688.9	563.974	563.975	1688.9	563.975	0.0008	0.00183021	12.45	0	0.8965	2	2	484	497	0								0	TRUE	IPI:Tpo|Tpo:P00001|Tpo	IPI:Tpo|Tpo:P00001|Tpo	IPI:Tpo|Tpo:P00001|Tpo		IPI:Tpo|Tpo:P00001|Tpo
20231107_NSco-7546_Receptor_Trypsin.21811.21811.3	C:\Users\nichollass\Desktop\2023_November_Tpo_receptor\Trypsin_HCD\20231107_NSco_7546_Receptor_Trypsin\interact.pep.xml	QLEDKVEELLSK		SETAWRMK.QLEDKVEELLSK.NYHIENEV	K	N	12	3	4202.7	1429.77	1429.77	477.596	477.596	1429.77	477.596	-0.0007	2.63633e-06	26.816	12.097	1	2	1	486	497	0								0	TRUE	IPI:Tpo|Tpo:P00001|Tpo	IPI:Tpo|Tpo:P00001|Tpo	IPI:Tpo|Tpo:P00001|Tpo		IPI:Tpo|Tpo:P00001|Tpo
20231107_NSco-7546_Receptor_Trypsin.21835.21835.2	C:\Users\nichollass\Desktop\2023_November_Tpo_receptor\Trypsin_HCD\20231107_NSco_7546_Receptor_Trypsin\interact.pep.xml	LNDLEDALQQAK		AIKDAKNK.LNDLEDALQQAK.EDIARIIR	K	E	12	2	4206.75	1356.69	1356.69	679.351	679.352	1356.69	679.351	0.0002	2.70085e-07	32.774	0	1	2	0	444	455	0								0	TRUE	sp|P04264|K2C1_HUMAN	P04264	K2C1_HUMAN	KRT1	Keratin, type II cytoskeletal 1
20231107_NSco-7546_Receptor_Trypsin.22146.22146.3	C:\Users\nichollass\Desktop\2023_November_Tpo_receptor\Trypsin_HCD\20231107_NSco_7546_Receptor_Trypsin\interact.pep.xml	MKQLEDKVEELLSK		TGSETAWR.MKQLEDKVEELLSK.NYHIENEV	R	N	14	3	4260.81	1688.9	1688.9	563.975	563.974	1688.9	563.975	-0.0006	1.00983e-08	33.483	0	1	2	2	484	497	0								0	TRUE	IPI:Tpo|Tpo:P00001|Tpo	IPI:Tpo|Tpo:P00001|Tpo	IPI:Tpo|Tpo:P00001|Tpo		IPI:Tpo|Tpo:P00001|Tpo
20231107_NSco-7546_Receptor_Trypsin.22205.22205.3	C:\Users\nichollass\Desktop\2023_November_Tpo_receptor\Trypsin_HCD\20231107_NSco_7546_Receptor_Trypsin\interact.pep.xml	NVSLNQTLIQR	N[2191]VSLNQTLIQR	FPIHIWVK.NVSLNQTLIQR.VIFVDSVG	K	V	11	3	4270.91	3361.43	3361.43	1121.48	1121.48	3361.47	1121.5	-0.035	9.6605e-08	32.56	0	1	2	0	113	123	0	1N(2076.7503)	HexNAc(4)Hex(6)Fuc(2) % 2076.7503	-5.36	0.012453874538745387	NVSLNQTLIQR	27.7054	32.5602	0	TRUE	IPI:Tpo|Tpo:P00001|Tpo	IPI:Tpo|Tpo:P00001|Tpo	IPI:Tpo|Tpo:P00001|Tpo		IPI:Tpo|Tpo:P00001|Tpo
20231107_NSco-7546_Receptor_Trypsin.22208.22208.3	C:\Users\nichollass\Desktop\2023_November_Tpo_receptor\Trypsin_HCD\20231107_NSco_7546_Receptor_Trypsin\interact.pep.xml	NVSLNQTLIQR	NVSLN[2191]QTLIQR	FPIHIWVK.NVSLNQTLIQR.VIFVDSVG	K	V	11	3	4271.25	3361.43	3361.43	1121.48	1121.48	3361.47	1121.5	-0.035	0.000587152	17.425	0	1	2	0	113	123	0	5N(2076.7503)	HexNAc(4)Hex(6)Fuc(2) % 2076.7503	-3.72	0.00368732	NVSLnQTLIQR	17.4251	17.4251	0	TRUE	IPI:Tpo|Tpo:P00001|Tpo	IPI:Tpo|Tpo:P00001|Tpo	IPI:Tpo|Tpo:P00001|Tpo		IPI:Tpo|Tpo:P00001|Tpo
20231107_NSco-7546_Receptor_Trypsin.22209.22209.3	C:\Users\nichollass\Desktop\2023_November_Tpo_receptor\Trypsin_HCD\20231107_NSco_7546_Receptor_Trypsin\interact.pep.xml	NVSLNQTLIQR	N[2191]VSLNQTLIQR	FPIHIWVK.NVSLNQTLIQR.VIFVDSVG	K	V	11	3	4271.76	3361.43	3361.43	1121.48	1121.48	3361.47	1121.5	-0.035	4.795e-11	45.777	0	1	2	0	113	123	0	1N(2076.7503)	HexNAc(4)Hex(6)Fuc(2) % 2076.7503	-5.51	0.013845466726217061	NVSLNQTLIQR	35.4349	45.7778	0	TRUE	IPI:Tpo|Tpo:P00001|Tpo	IPI:Tpo|Tpo:P00001|Tpo	IPI:Tpo|Tpo:P00001|Tpo		IPI:Tpo|Tpo:P00001|Tpo
20231107_NSco-7546_Receptor_Trypsin.22305.22305.3	C:\Users\nichollass\Desktop\2023_November_Tpo_receptor\Trypsin_HCD\20231107_NSco_7546_Receptor_Trypsin\interact.pep.xml	NVSLNQTLIQR	NVSLN[2256]QTLIQR	FPIHIWVK.NVSLNQTLIQR.VIFVDSVG	K	V	11	3	4291.47	3427.51	3427.51	1143.51	1143.51	3426.5	1143.17	1.0112	0.000422182	15.998	0	1	2	0	113	123	0	5N(2141.7881)	HexNAc(6)Hex(3)Fuc(1)NeuAc(1) % 2141.7881	-7.58	0.021575342465753426	NVSLnQTLIQR	15.9986	15.9986	0	TRUE	IPI:Tpo|Tpo:P00001|Tpo	IPI:Tpo|Tpo:P00001|Tpo	IPI:Tpo|Tpo:P00001|Tpo		IPI:Tpo|Tpo:P00001|Tpo
20231107_NSco-7546_Receptor_Trypsin.22375.22375.3	C:\Users\nichollass\Desktop\2023_November_Tpo_receptor\Trypsin_HCD\20231107_NSco_7546_Receptor_Trypsin\interact.pep.xml	NVSLNQTLIQR	N[2215]VSLNQTLIQR	FPIHIWVK.NVSLNQTLIQR.VIFVDSVG	K	V	11	3	4304.55	3385.47	3385.48	1129.5	1129.5	3385.48	1129.5	0.0036	0.000258821	15.848	0	1	2	0	113	123	0	1N(2100.7615)	HexNAc(5)Hex(4)Fuc(1)NeuAc(1) % 2100.7615	-7.11	0.019784172661870502	nVSLnQTLIQR	15.8487	15.8487	0	TRUE	IPI:Tpo|Tpo:P00001|Tpo	IPI:Tpo|Tpo:P00001|Tpo	IPI:Tpo|Tpo:P00001|Tpo		IPI:Tpo|Tpo:P00001|Tpo
20231107_NSco-7546_Receptor_Trypsin.22379.22379.3	C:\Users\nichollass\Desktop\2023_November_Tpo_receptor\Trypsin_HCD\20231107_NSco_7546_Receptor_Trypsin\interact.pep.xml	NVSLNQTLIQR	NVSLN[2215]QTLIQR	FPIHIWVK.NVSLNQTLIQR.VIFVDSVG	K	V	11	3	4305.87	3385.47	3385.48	1129.5	1129.5	3385.48	1129.5	0.0036	0.00018804	16.403	0	1	2	0	113	123	0	5N(2100.7615)	HexNAc(5)Hex(4)Fuc(1)NeuAc(1) % 2100.7615	-3.09	0.00187617	NVSLnQTLIQR	16.4039	16.4039	0	TRUE	IPI:Tpo|Tpo:P00001|Tpo	IPI:Tpo|Tpo:P00001|Tpo	IPI:Tpo|Tpo:P00001|Tpo		IPI:Tpo|Tpo:P00001|Tpo
20231107_NSco-7546_Receptor_Trypsin.22396.22396.3	C:\Users\nichollass\Desktop\2023_November_Tpo_receptor\Trypsin_HCD\20231107_NSco_7546_Receptor_Trypsin\interact.pep.xml	NVSLNQTLIQR	N[1972]VSLNQTLIQR	FPIHIWVK.NVSLNQTLIQR.VIFVDSVG	K	V	11	3	4308.54	3144.38	3144.39	1049.13	1049.14	3142.39	1048.47	1.995	0.00743875	10.014	0	0.9999	2	0	113	123	0	1N(1857.6760)	HexNAc(3)Hex(5)Fuc(3) % 1857.6760	-7.61	0.021575342465753426	nVSLnQTLIQR	10.0146	10.0146	0	TRUE	IPI:Tpo|Tpo:P00001|Tpo	IPI:Tpo|Tpo:P00001|Tpo	IPI:Tpo|Tpo:P00001|Tpo		IPI:Tpo|Tpo:P00001|Tpo
20231107_NSco-7546_Receptor_Trypsin.22462.22462.4	C:\Users\nichollass\Desktop\2023_November_Tpo_receptor\Trypsin_HCD\20231107_NSco_7546_Receptor_Trypsin\interact.pep.xml	LFFPLHLWVKNVSLNQTLIQR	LFFPLHLWVKNVSLN[3488]QTLIQR	FPAQDEVR.LFFPLHLWVKNVSLNQTLIQR.VIFVDSVG	R	V	21	4	4320.36	5940.62	5940.63	1486.16	1486.16	5939.66	1485.92	0.9647	0.169629	5.582	0	0.9954	2	1	103	123	0	15N(3374.2059)	HexNAc(8)Hex(9)NeuAc(1) % 3374.2059	-7.99	0.022568868237636906	LFFPLHLWVKNVSLnQTLIQR	5.58247	2.54318	0	TRUE	IPI:Tpo|Tpo:P00001|Tpo	IPI:Tpo|Tpo:P00001|Tpo	IPI:Tpo|Tpo:P00001|Tpo		IPI:Tpo|Tpo:P00001|Tpo
20231107_NSco-7546_Receptor_Trypsin.22465.22465.4	C:\Users\nichollass\Desktop\2023_November_Tpo_receptor\Trypsin_HCD\20231107_NSco_7546_Receptor_Trypsin\interact.pep.xml	LFFPLHLWVKNVSLNQTLIQR	LFFPLHLWVKNVSLN[3488]QTLIQR	FPAQDEVR.LFFPLHLWVKNVSLNQTLIQR.VIFVDSVG	R	V	21	4	4321.11	5940.62	5940.63	1486.16	1486.16	5939.66	1485.92	0.9647	0.0221055	11.122	0	0.9991	2	1	103	123	0	15N(3374.2059)	HexNAc(8)Hex(9)NeuAc(1) % 3374.2059	-7.99	0.022568868237636906	LFFPLHLWVKNVSLnQTLIQR	11.1229	7.92706	0	TRUE	IPI:Tpo|Tpo:P00001|Tpo	IPI:Tpo|Tpo:P00001|Tpo	IPI:Tpo|Tpo:P00001|Tpo		IPI:Tpo|Tpo:P00001|Tpo
20231107_NSco-7546_Receptor_Trypsin.22497.22497.3	C:\Users\nichollass\Desktop\2023_November_Tpo_receptor\Trypsin_HCD\20231107_NSco_7546_Receptor_Trypsin\interact.pep.xml	MKQLEDKVEELLSK		TGSETAWR.MKQLEDKVEELLSK.NYHIENEV	R	N	14	3	4327.6	1688.9	1688.9	563.975	563.975	1688.9	563.975	-0.0001	3.15682e-08	31.503	0	1	2	2	484	497	0								0	TRUE	IPI:Tpo|Tpo:P00001|Tpo	IPI:Tpo|Tpo:P00001|Tpo	IPI:Tpo|Tpo:P00001|Tpo		IPI:Tpo|Tpo:P00001|Tpo
20231107_NSco-7546_Receptor_Trypsin.22505.22505.3	C:\Users\nichollass\Desktop\2023_November_Tpo_receptor\Trypsin_HCD\20231107_NSco_7546_Receptor_Trypsin\interact.pep.xml	NVSLNQTLIQR	N[2215]VSLNQTLIQR	FPIHIWVK.NVSLNQTLIQR.VIFVDSVG	K	V	11	3	4328.87	3386.5	3386.49	1129.84	1129.84	3385.48	1129.5	1.0138	0.000257929	15.854	0	1	2	0	113	123	0	1N(2100.7615)	HexNAc(5)Hex(4)Fuc(1)NeuAc(1) % 2100.7615	-3.94	0.00462695	nVSLnQTLIQR	15.8541	15.8541	0	TRUE	IPI:Tpo|Tpo:P00001|Tpo	IPI:Tpo|Tpo:P00001|Tpo	IPI:Tpo|Tpo:P00001|Tpo		IPI:Tpo|Tpo:P00001|Tpo
20231107_NSco-7546_Receptor_Trypsin.22508.22508.3	C:\Users\nichollass\Desktop\2023_November_Tpo_receptor\Trypsin_HCD\20231107_NSco_7546_Receptor_Trypsin\interact.pep.xml	NVSLNQTLIQR	NVSLN[2215]QTLIQR	FPIHIWVK.NVSLNQTLIQR.VIFVDSVG	K	V	11	3	4329.77	3386.5	3386.49	1129.84	1129.84	3385.48	1129.5	1.0138	0.00840911	9.801	0	0.9978	2	0	113	123	0	5N(2100.7615)	HexNAc(5)Hex(4)Fuc(1)NeuAc(1) % 2100.7615	-8.33	0.022808732486151843	NVSLnQTLIQR	9.80153	9.80153	0	TRUE	IPI:Tpo|Tpo:P00001|Tpo	IPI:Tpo|Tpo:P00001|Tpo	IPI:Tpo|Tpo:P00001|Tpo		IPI:Tpo|Tpo:P00001|Tpo
20231107_NSco-7546_Receptor_Trypsin.22509.22509.3	C:\Users\nichollass\Desktop\2023_November_Tpo_receptor\Trypsin_HCD\20231107_NSco_7546_Receptor_Trypsin\interact.pep.xml	NVSLNQTLIQR	NVSLN[2215]QTLIQR	FPIHIWVK.NVSLNQTLIQR.VIFVDSVG	K	V	11	3	4330.27	3386.5	3386.49	1129.84	1129.84	3385.48	1129.5	1.0138	9.66607e-06	21.559	0	1	2	0	113	123	0	5N(2100.7615)	HexNAc(5)Hex(4)Fuc(1)NeuAc(1) % 2100.7615	-3.56	0.00368732	NVSLnQTLIQR	21.5594	21.5594	0	TRUE	IPI:Tpo|Tpo:P00001|Tpo	IPI:Tpo|Tpo:P00001|Tpo	IPI:Tpo|Tpo:P00001|Tpo		IPI:Tpo|Tpo:P00001|Tpo
20231107_NSco-7546_Receptor_Trypsin.22542.22542.3	C:\Users\nichollass\Desktop\2023_November_Tpo_receptor\Trypsin_HCD\20231107_NSco_7546_Receptor_Trypsin\interact.pep.xml	EDWKVLEPSLGAR		IRYTGEGR.EDWKVLEPSLGAR.GGTIEIRP	R	G	13	3	4336.82	1498.78	1498.78	500.601	500.6	1498.78	500.6	0.0006	4.70435e-08	34.81	0	1	2	1	424	436	0								0	TRUE	IPI:Tpo|Tpo:P00001|Tpo	IPI:Tpo|Tpo:P00001|Tpo	IPI:Tpo|Tpo:P00001|Tpo		IPI:Tpo|Tpo:P00001|Tpo
20231107_NSco-7546_Receptor_Trypsin.22566.22566.3	C:\Users\nichollass\Desktop\2023_November_Tpo_receptor\Trypsin_HCD\20231107_NSco_7546_Receptor_Trypsin\interact.pep.xml	NVSLNQTLIQR	NVSLN[2256]QTLIQR	FPIHIWVK.NVSLNQTLIQR.VIFVDSVG	K	V	11	3	4340.74	3426.5	3426.51	1143.18	1143.18	3426.5	1143.17	0.0117	0.00267609	14.79	0	0.9987	2	0	113	123	0	5N(2141.7881)	HexNAc(6)Hex(3)Fuc(1)NeuAc(1) % 2141.7881	-7.47	0.020761245674740483	NVSLnQTLIQR	14.7909	14.7909	0	TRUE	IPI:Tpo|Tpo:P00001|Tpo	IPI:Tpo|Tpo:P00001|Tpo	IPI:Tpo|Tpo:P00001|Tpo		IPI:Tpo|Tpo:P00001|Tpo
20231107_NSco-7546_Receptor_Trypsin.22569.22569.3	C:\Users\nichollass\Desktop\2023_November_Tpo_receptor\Trypsin_HCD\20231107_NSco_7546_Receptor_Trypsin\interact.pep.xml	NVSLNQTLIQR	N[2256]VSLNQTLIQR	FPIHIWVK.NVSLNQTLIQR.VIFVDSVG	K	V	11	3	4341.53	3426.5	3426.51	1143.18	1143.18	3426.5	1143.17	0.0117	0.000918332	17.648	0	1	2	0	113	123	0	1N(2141.7881)	HexNAc(6)Hex(3)Fuc(1)NeuAc(1) % 2141.7881	-6.56	0.018602885345482156	NVSLNQTLIQR	16.3109	17.6486	0	TRUE	IPI:Tpo|Tpo:P00001|Tpo	IPI:Tpo|Tpo:P00001|Tpo	IPI:Tpo|Tpo:P00001|Tpo		IPI:Tpo|Tpo:P00001|Tpo
20231107_NSco-7546_Receptor_Trypsin.22640.22640.4	C:\Users\nichollass\Desktop\2023_November_Tpo_receptor\Trypsin_HCD\20231107_NSco_7546_Receptor_Trypsin\interact.pep.xml	AHFSISNSAEDPFIAIHAESK		IYVSDDGK.AHFSISNSAEDPFIAIHAESK.	K	L	21	4	4354.76	2270.1	2270.1	568.532	568.532	2270.1	568.532	0.0007	3.71321e-09	39.221	0	1	2	0	490	510	0								0	FALSE	sp|P0DTE7|AMY1B_HUMAN	P0DTE7	AMY1B_HUMAN	AMY1B	Alpha-amylase 1B	AMY1A, AMY1C	sp|P0DTE8|AMY1C_HUMAN, sp|P0DUB6|AMY1A_HUMAN
20231107_NSco-7546_Receptor_Trypsin.22654.22654.3	C:\Users\nichollass\Desktop\2023_November_Tpo_receptor\Trypsin_HCD\20231107_NSco_7546_Receptor_Trypsin\interact.pep.xml	NVSLNQTLIQR	N[2377]VSLNQTLIQR	FPIHIWVK.NVSLNQTLIQR.VIFVDSVG	K	V	11	3	4356.57	3549.56	3549.57	1184.19	1184.2	3547.53	1183.52	2.0372	0.0240991	7.972	0	0.9998	2	0	113	123	0	1N(2262.8143)	HexNAc(5)Hex(5)Fuc(1)NeuAc(1) % 2262.8143	-11.31	0.023464032108675516	nVSLnQTLIQR	7.97285	7.97285	0	TRUE	IPI:Tpo|Tpo:P00001|Tpo	IPI:Tpo|Tpo:P00001|Tpo	IPI:Tpo|Tpo:P00001|Tpo		IPI:Tpo|Tpo:P00001|Tpo
20231107_NSco-7546_Receptor_Trypsin.22657.22657.3	C:\Users\nichollass\Desktop\2023_November_Tpo_receptor\Trypsin_HCD\20231107_NSco_7546_Receptor_Trypsin\interact.pep.xml	NVSLNQTLIQR	N[2377]VSLNQTLIQR	FPIHIWVK.NVSLNQTLIQR.VIFVDSVG	K	V	11	3	4357.32	3549.56	3549.57	1184.19	1184.2	3547.53	1183.52	2.0372	0.0088308	9.716	0	0.9999	2	0	113	123	0	1N(2262.8143)	HexNAc(5)Hex(5)Fuc(1)NeuAc(1) % 2262.8143	-7.65	0.021843003412969283	nVSLnQTLIQR	9.71652	9.71652	0	TRUE	IPI:Tpo|Tpo:P00001|Tpo	IPI:Tpo|Tpo:P00001|Tpo	IPI:Tpo|Tpo:P00001|Tpo		IPI:Tpo|Tpo:P00001|Tpo
20231107_NSco-7546_Receptor_Trypsin.22670.22670.3	C:\Users\nichollass\Desktop\2023_November_Tpo_receptor\Trypsin_HCD\20231107_NSco_7546_Receptor_Trypsin\interact.pep.xml	NVSLNQTLIQR	N[2215]VSLNQTLIQR	FPIHIWVK.NVSLNQTLIQR.VIFVDSVG	K	V	11	3	4359.24	3386.48	3386.49	1129.83	1129.84	3385.48	1129.5	1.0129	3.37482e-05	19.387	0	1	2	0	113	123	0	1N(2100.7615)	HexNAc(5)Hex(4)Fuc(1)NeuAc(1) % 2100.7615	-4.42	0.00462695	NVSLNQTLIQR	18.0756	19.3872	0	TRUE	IPI:Tpo|Tpo:P00001|Tpo	IPI:Tpo|Tpo:P00001|Tpo	IPI:Tpo|Tpo:P00001|Tpo		IPI:Tpo|Tpo:P00001|Tpo
20231107_NSco-7546_Receptor_Trypsin.22673.22673.3	C:\Users\nichollass\Desktop\2023_November_Tpo_receptor\Trypsin_HCD\20231107_NSco_7546_Receptor_Trypsin\interact.pep.xml	NVSLNQTLIQR	N[2215]VSLNQTLIQR	FPIHIWVK.NVSLNQTLIQR.VIFVDSVG	K	V	11	3	4360.14	3386.48	3386.49	1129.83	1129.84	3385.48	1129.5	1.0129	0.0307256	7.55	0	0.9949	2	0	113	123	0	1N(2100.7615)	HexNAc(5)Hex(4)Fuc(1)NeuAc(1) % 2100.7615	-7.92	0.0223781	nVSLnQTLIQR	7.55086	7.55086	0	TRUE	IPI:Tpo|Tpo:P00001|Tpo	IPI:Tpo|Tpo:P00001|Tpo	IPI:Tpo|Tpo:P00001|Tpo		IPI:Tpo|Tpo:P00001|Tpo
20231107_NSco-7546_Receptor_Trypsin.22674.22674.3	C:\Users\nichollass\Desktop\2023_November_Tpo_receptor\Trypsin_HCD\20231107_NSco_7546_Receptor_Trypsin\interact.pep.xml	NVSLNQTLIQR	N[2215]VSLNQTLIQR	FPIHIWVK.NVSLNQTLIQR.VIFVDSVG	K	V	11	3	4360.65	3386.48	3386.49	1129.83	1129.84	3385.48	1129.5	1.0129	3.9605e-05	23.109	0	1	2	0	113	123	0	1N(2100.7615)	HexNAc(5)Hex(4)Fuc(1)NeuAc(1) % 2100.7615	-3.63	0.00368732	NVSLNQTLIQR	21.3588	23.1091	0	TRUE	IPI:Tpo|Tpo:P00001|Tpo	IPI:Tpo|Tpo:P00001|Tpo	IPI:Tpo|Tpo:P00001|Tpo		IPI:Tpo|Tpo:P00001|Tpo
20231107_NSco-7546_Receptor_Trypsin.22675.22675.3	C:\Users\nichollass\Desktop\2023_November_Tpo_receptor\Trypsin_HCD\20231107_NSco_7546_Receptor_Trypsin\interact.pep.xml	NVSLNQTLIQR	N[2360]VSLNQTLIQR	FPIHIWVK.NVSLNQTLIQR.VIFVDSVG	K	V	11	3	4360.83	3532.56	3532.55	1178.53	1178.52	3530.51	1177.85	2.0364	0.00341193	11.368	0	1	2	0	113	123	0	1N(2245.7990)	HexNAc(5)Hex(4)NeuAc(2) % 2245.7990	-1.61	0	nVSLnQTLIQR	11.3684	11.3684	0	TRUE	IPI:Tpo|Tpo:P00001|Tpo	IPI:Tpo|Tpo:P00001|Tpo	IPI:Tpo|Tpo:P00001|Tpo		IPI:Tpo|Tpo:P00001|Tpo
20231107_NSco-7546_Receptor_Trypsin.22679.22679.3	C:\Users\nichollass\Desktop\2023_November_Tpo_receptor\Trypsin_HCD\20231107_NSco_7546_Receptor_Trypsin\interact.pep.xml	NVSLNQTLIQR	N[2360]VSLNQTLIQR	FPIHIWVK.NVSLNQTLIQR.VIFVDSVG	K	V	11	3	4361.71	3532.56	3532.55	1178.53	1178.52	3530.51	1177.85	2.0364	0.000228034	16.068	0	1	2	0	113	123	0	1N(2245.7990)	HexNAc(5)Hex(4)NeuAc(2) % 2245.7990	-1.78	0	NVSLNQTLIQR	15.2031	16.0681	0	TRUE	IPI:Tpo|Tpo:P00001|Tpo	IPI:Tpo|Tpo:P00001|Tpo	IPI:Tpo|Tpo:P00001|Tpo		IPI:Tpo|Tpo:P00001|Tpo
20231107_NSco-7546_Receptor_Trypsin.22691.22691.3	C:\Users\nichollass\Desktop\2023_November_Tpo_receptor\Trypsin_HCD\20231107_NSco_7546_Receptor_Trypsin\interact.pep.xml	NVSLNQTLIQR	N[2360]VSLNQTLIQR	FPIHIWVK.NVSLNQTLIQR.VIFVDSVG	K	V	11	3	4364.06	3533.55	3533.55	1178.86	1178.86	3530.51	1177.85	3.034	0.0989122	9.519	0	0.998	2	0	113	123	0	1N(2245.7990)	HexNAc(5)Hex(4)NeuAc(2) % 2245.7990	-2.79	0.00187617	nVSLnQTLIQR	9.51904	9.51904	0	TRUE	IPI:Tpo|Tpo:P00001|Tpo	IPI:Tpo|Tpo:P00001|Tpo	IPI:Tpo|Tpo:P00001|Tpo		IPI:Tpo|Tpo:P00001|Tpo
20231107_NSco-7546_Receptor_Trypsin.22694.22694.3	C:\Users\nichollass\Desktop\2023_November_Tpo_receptor\Trypsin_HCD\20231107_NSco_7546_Receptor_Trypsin\interact.pep.xml	NVSLNQTLIQR	NVSLN[2360]QTLIQR	FPIHIWVK.NVSLNQTLIQR.VIFVDSVG	K	V	11	3	4364.82	3533.55	3533.55	1178.86	1178.86	3530.51	1177.85	3.034	0.00177726	16.501	0	1	2	0	113	123	0	5N(2245.7990)	HexNAc(5)Hex(4)NeuAc(2) % 2245.7990	-2.86	0.00187617	NVSLnQTLIQR	16.5017	16.5017	0	TRUE	IPI:Tpo|Tpo:P00001|Tpo	IPI:Tpo|Tpo:P00001|Tpo	IPI:Tpo|Tpo:P00001|Tpo		IPI:Tpo|Tpo:P00001|Tpo
20231107_NSco-7546_Receptor_Trypsin.22763.22763.3	C:\Users\nichollass\Desktop\2023_November_Tpo_receptor\Trypsin_HCD\20231107_NSco_7546_Receptor_Trypsin\interact.pep.xml	AHFSISNSAEDPFIAIHAESK		IYVSDDGK.AHFSISNSAEDPFIAIHAESK.	K	L	21	3	4378.91	2270.1	2270.1	757.706	757.707	2270.1	757.706	0.0022	4.298e-11	47.967	0	1	2	0	490	510	0								0	FALSE	sp|P0DTE7|AMY1B_HUMAN	P0DTE7	AMY1B_HUMAN	AMY1B	Alpha-amylase 1B	AMY1A, AMY1C	sp|P0DTE8|AMY1C_HUMAN, sp|P0DUB6|AMY1A_HUMAN
20231107_NSco-7546_Receptor_Trypsin.22800.22800.2	C:\Users\nichollass\Desktop\2023_November_Tpo_receptor\Trypsin_HCD\20231107_NSco_7546_Receptor_Trypsin\interact.pep.xml	LNDLEEALQQAK		AIKDARNK.LNDLEEALQQAK.EDIARIIR	K	E	12	2	4384.65	1370.71	1370.7	686.36	686.36	1370.7	686.359	0.0006	3.33618e-05	27.407	0	1	2	0	442	453	0								0	TRUE	sp|P35908|K22E_HUMAN	P35908	K22E_HUMAN	KRT2	Keratin, type II cytoskeletal 2 epidermal
20231107_NSco-7546_Receptor_Trypsin.22802.22802.2	C:\Users\nichollass\Desktop\2023_November_Tpo_receptor\Trypsin_HCD\20231107_NSco_7546_Receptor_Trypsin\interact.pep.xml	ACPLYSQSVPTFGTR	ACPLYSQSVPTFGTR	AYRGEKPR.ACPLYSQSVPTFGTR.YVCQFPAQ	R	Y	15	2	4384.83	1682.81	1682.81	842.413	842.412	1682.81	842.412	0.0009	3.9491e-10	39.114	0	1	2	0	76	90	0	2C(57.0214)							0	TRUE	IPI:Tpo|Tpo:P00001|Tpo	IPI:Tpo|Tpo:P00001|Tpo	IPI:Tpo|Tpo:P00001|Tpo		IPI:Tpo|Tpo:P00001|Tpo
20231107_NSco-7546_Receptor_Trypsin.22908.22908.3	C:\Users\nichollass\Desktop\2023_November_Tpo_receptor\Trypsin_HCD\20231107_NSco_7546_Receptor_Trypsin\interact.pep.xml	TSQNSELNNMQDLVEDYKK		IDGITAER.TSQNSELNNMQDLVEDYKK.KYEDEINK	R	K	19	3	4402.82	2256.04	2256.04	753.021	753.021	2255.04	752.687	1.0051	4.74242e-09	34.796	0	1	2	0	248	266	0		Mod1: First isotopic peak (PeakApex: 1.0024, Theoretical: 1.0024)						0	TRUE	sp|P35908|K22E_HUMAN	P35908	K22E_HUMAN	KRT2	Keratin, type II cytoskeletal 2 epidermal
20231107_NSco-7546_Receptor_Trypsin.22920.22920.3	C:\Users\nichollass\Desktop\2023_November_Tpo_receptor\Trypsin_HCD\20231107_NSco_7546_Receptor_Trypsin\interact.pep.xml	TSQNSELNNMQDLVEDYKK		IDGITAER.TSQNSELNNMQDLVEDYKK.KYEDEINK	R	K	19	3	4404.32	2255.04	2255.04	752.687	752.687	2255.04	752.687	0.0024	1.09585e-07	29.341	0	1	2	0	248	266	0								0	TRUE	sp|P35908|K22E_HUMAN	P35908	K22E_HUMAN	KRT2	Keratin, type II cytoskeletal 2 epidermal
20231107_NSco-7546_Receptor_Trypsin.22999.22999.2	C:\Users\nichollass\Desktop\2023_November_Tpo_receptor\Trypsin_HCD\20231107_NSco_7546_Receptor_Trypsin\interact.pep.xml	ACPLYSQSVPTFGTR	ACPLYSQSVPTFGTR	AYRGEKPR.ACPLYSQSVPTFGTR.YVCQFPAQ	R	Y	15	2	4418.25	1682.81	1682.81	842.411	842.412	1682.81	842.412	0.0013	2.58524e-09	35.85	0	1	2	0	76	90	0	2C(57.0214)							0	TRUE	IPI:Tpo|Tpo:P00001|Tpo	IPI:Tpo|Tpo:P00001|Tpo	IPI:Tpo|Tpo:P00001|Tpo		IPI:Tpo|Tpo:P00001|Tpo
20231107_NSco-7546_Receptor_Trypsin.23140.23140.2	C:\Users\nichollass\Desktop\2023_November_Tpo_receptor\Trypsin_HCD\20231107_NSco_7546_Receptor_Trypsin\interact.pep.xml	NYSPYYNTIDDLK		KGPAAIQK.NYSPYYNTIDDLK.DQIVDITV	K	D	13	2	4440.44	1604.74	1604.74	803.375	803.376	1604.74	803.375	0.0008	6.31321e-07	26.299	0	1	2	0	200	212	0								0	TRUE	sp|P35527|K1C9_HUMAN	P35527	K1C9_HUMAN	KRT9	Keratin, type I cytoskeletal 9
20231107_NSco-7546_Receptor_Trypsin.23172.23172.2	C:\Users\nichollass\Desktop\2023_November_Tpo_receptor\Trypsin_HCD\20231107_NSco_7546_Receptor_Trypsin\interact.pep.xml	ACPLYSQSVPTFGTR	ACPLYSQSVPTFGTR	AYRGEKPR.ACPLYSQSVPTFGTR.YVCQFPAQ	R	Y	15	2	4445.55	1682.81	1682.81	842.411	842.412	1682.81	842.412	0.0015	9.7275e-10	37.548	0	1	2	0	76	90	0	2C(57.0214)							0	TRUE	IPI:Tpo|Tpo:P00001|Tpo	IPI:Tpo|Tpo:P00001|Tpo	IPI:Tpo|Tpo:P00001|Tpo		IPI:Tpo|Tpo:P00001|Tpo
20231107_NSco-7546_Receptor_Trypsin.23194.23194.3	C:\Users\nichollass\Desktop\2023_November_Tpo_receptor\Trypsin_HCD\20231107_NSco_7546_Receptor_Trypsin\interact.pep.xml	QLEDKVEELLSK		SETAWRMK.QLEDKVEELLSK.NYHIENEV	K	N	12	3	4448.73	1429.77	1429.77	477.597	477.596	1429.77	477.596	0.0001	4.90626e-06	27.737	7.627	1	2	1	486	497	0								0	TRUE	IPI:Tpo|Tpo:P00001|Tpo	IPI:Tpo|Tpo:P00001|Tpo	IPI:Tpo|Tpo:P00001|Tpo		IPI:Tpo|Tpo:P00001|Tpo
20231107_NSco-7546_Receptor_Trypsin.23235.23235.2	C:\Users\nichollass\Desktop\2023_November_Tpo_receptor\Trypsin_HCD\20231107_NSco_7546_Receptor_Trypsin\interact.pep.xml	FEDENFILK		GKSIYGEK.FEDENFILK.HTGPGIIS	K	H	9	2	4455.14	1153.57	1153.56	577.79	577.79	1153.57	577.79	-0.0007	9.89692e-05	21.518	0	1	2	0	83	91	0								0	TRUE	sp|P62937|PPIA_HUMAN	P62937	PPIA_HUMAN	PPIA	Peptidyl-prolyl cis-trans isomerase A
20231107_NSco-7546_Receptor_Trypsin.23248.23248.2	C:\Users\nichollass\Desktop\2023_November_Tpo_receptor\Trypsin_HCD\20231107_NSco_7546_Receptor_Trypsin\interact.pep.xml	SYWLQLR		VSGIQAGK.SYWLQLR.SQPDGVSI	K	S	7	2	4457.15	964.515	964.513	483.265	483.264	964.513	483.264	-0.0003	0.00151792	15.775	0	0.9727	2	0	243	249	0								0	TRUE	IPI:Tpo|Tpo:P00001|Tpo	IPI:Tpo|Tpo:P00001|Tpo	IPI:Tpo|Tpo:P00001|Tpo		IPI:Tpo|Tpo:P00001|Tpo
20231107_NSco-7546_Receptor_Trypsin.23263.23263.2	C:\Users\nichollass\Desktop\2023_November_Tpo_receptor\Trypsin_HCD\20231107_NSco_7546_Receptor_Trypsin\interact.pep.xml	QLEDKVEELLSK		SETAWRMK.QLEDKVEELLSK.NYHIENEV	K	N	12	2	4459.28	1429.77	1429.77	715.89	715.89	1429.77	715.89	0.0001	1.89999e-08	37.385	6.345	1	2	1	486	497	0								0	TRUE	IPI:Tpo|Tpo:P00001|Tpo	IPI:Tpo|Tpo:P00001|Tpo	IPI:Tpo|Tpo:P00001|Tpo		IPI:Tpo|Tpo:P00001|Tpo
20231107_NSco-7546_Receptor_Trypsin.23325.23325.2	C:\Users\nichollass\Desktop\2023_November_Tpo_receptor\Trypsin_HCD\20231107_NSco_7546_Receptor_Trypsin\interact.pep.xml	QLEDKVEELLSK		SETAWRMK.QLEDKVEELLSK.NYHIENEV	K	N	12	2	4468.07	1429.77	1429.77	715.89	715.891	1429.77	715.89	0.0002	1.19261e-05	26.194	0	1	2	1	486	497	0								0	TRUE	IPI:Tpo|Tpo:P00001|Tpo	IPI:Tpo|Tpo:P00001|Tpo	IPI:Tpo|Tpo:P00001|Tpo		IPI:Tpo|Tpo:P00001|Tpo
20231107_NSco-7546_Receptor_Trypsin.23429.23429.2	C:\Users\nichollass\Desktop\2023_November_Tpo_receptor\Trypsin_HCD\20231107_NSco_7546_Receptor_Trypsin\interact.pep.xml	ACPLYSQSVPTFGTR	ACPLYSQSVPTFGTR	AYRGEKPR.ACPLYSQSVPTFGTR.YVCQFPAQ	R	Y	15	2	4484.84	1683.81	1683.81	842.914	842.913	1682.81	842.412	1.0024	7.71347e-06	21.951	0	1	2	0	76	90	0	2C(57.0214)	Mod1: First isotopic peak (PeakApex: 1.0024, Theoretical: 1.0024); Mod1: First isotopic peak (PeakApex: 0.9948)						0	TRUE	IPI:Tpo|Tpo:P00001|Tpo	IPI:Tpo|Tpo:P00001|Tpo	IPI:Tpo|Tpo:P00001|Tpo		IPI:Tpo|Tpo:P00001|Tpo
20231107_NSco-7546_Receptor_Trypsin.23538.23538.2	C:\Users\nichollass\Desktop\2023_November_Tpo_receptor\Trypsin_HCD\20231107_NSco_7546_Receptor_Trypsin\interact.pep.xml	ACPLYSQSVPTFGTR	ACPLYSQSVPTFGTR	AYRGEKPR.ACPLYSQSVPTFGTR.YVCQFPAQ	R	Y	15	2	4505.83	1682.81	1682.81	842.411	842.412	1682.81	842.412	0.0017	9.8062e-10	37.534	0	1	2	0	76	90	0	2C(57.0214)							0	TRUE	IPI:Tpo|Tpo:P00001|Tpo	IPI:Tpo|Tpo:P00001|Tpo	IPI:Tpo|Tpo:P00001|Tpo		IPI:Tpo|Tpo:P00001|Tpo
20231107_NSco-7546_Receptor_Trypsin.23573.23573.3	C:\Users\nichollass\Desktop\2023_November_Tpo_receptor\Trypsin_HCD\20231107_NSco_7546_Receptor_Trypsin\interact.pep.xml	QLEDKVEELLSK		SETAWRMK.QLEDKVEELLSK.NYHIENEV	K	N	12	3	4512.21	1429.77	1429.77	477.596	477.596	1429.77	477.596	-0.0001	0.000252784	15.889	0	1	2	1	486	497	0								0	TRUE	IPI:Tpo|Tpo:P00001|Tpo	IPI:Tpo|Tpo:P00001|Tpo	IPI:Tpo|Tpo:P00001|Tpo		IPI:Tpo|Tpo:P00001|Tpo
20231107_NSco-7546_Receptor_Trypsin.23607.23607.3	C:\Users\nichollass\Desktop\2023_November_Tpo_receptor\Trypsin_HCD\20231107_NSco_7546_Receptor_Trypsin\interact.pep.xml	NVSLNQTLIQR	N[2257]VSLNQTLIQR	FPIHIWVK.NVSLNQTLIQR.VIFVDSVG	K	V	11	3	4516.18	3427.51	3427.53	1143.51	1143.52	3427.52	1143.52	0.002	0.0211958	8.195	0	0.9711	2	0	113	123	0	1N(2142.8085)	HexNAc(6)Hex(3)Fuc(3) % 2142.8085	-5.38	0.012453874538745387	nVSLnQTLIQR	8.1956	8.1956	0	TRUE	IPI:Tpo|Tpo:P00001|Tpo	IPI:Tpo|Tpo:P00001|Tpo	IPI:Tpo|Tpo:P00001|Tpo		IPI:Tpo|Tpo:P00001|Tpo
20231107_NSco-7546_Receptor_Trypsin.23624.23624.2	C:\Users\nichollass\Desktop\2023_November_Tpo_receptor\Trypsin_HCD\20231107_NSco_7546_Receptor_Trypsin\interact.pep.xml	SYWLQLR		VSGIQAGK.SYWLQLR.SQPDGVSI	K	S	7	2	4519.24	964.515	964.513	483.265	483.264	964.513	483.264	-0.0002	0.00146808	15.833	0	0.9732	2	0	243	249	0								0	TRUE	IPI:Tpo|Tpo:P00001|Tpo	IPI:Tpo|Tpo:P00001|Tpo	IPI:Tpo|Tpo:P00001|Tpo		IPI:Tpo|Tpo:P00001|Tpo
20231107_NSco-7546_Receptor_Trypsin.23639.23639.2	C:\Users\nichollass\Desktop\2023_November_Tpo_receptor\Trypsin_HCD\20231107_NSco_7546_Receptor_Trypsin\interact.pep.xml	QLEDKVEELLSK		SETAWRMK.QLEDKVEELLSK.NYHIENEV	K	N	12	2	4520.79	1429.77	1429.77	715.89	715.891	1429.77	715.89	0.0006	4.39542e-06	25.928	4.03	1	2	1	486	497	0								0	TRUE	IPI:Tpo|Tpo:P00001|Tpo	IPI:Tpo|Tpo:P00001|Tpo	IPI:Tpo|Tpo:P00001|Tpo		IPI:Tpo|Tpo:P00001|Tpo
20231107_NSco-7546_Receptor_Trypsin.23727.23727.2	C:\Users\nichollass\Desktop\2023_November_Tpo_receptor\Trypsin_HCD\20231107_NSco_7546_Receptor_Trypsin\interact.pep.xml	NYSPYYNTIDDLK		KGPAAIQK.NYSPYYNTIDDLK.DQIVDITV	K	D	13	2	4530.7	1605.73	1605.74	803.871	803.877	1604.74	803.375	1.0035	2.85266e-06	23.679	0	1	2	0	200	212	0		Mod1: First isotopic peak (PeakApex: 1.0024, Theoretical: 1.0024); Mod1: First isotopic peak (PeakApex: 0.9948)						0	TRUE	sp|P35527|K1C9_HUMAN	P35527	K1C9_HUMAN	KRT9	Keratin, type I cytoskeletal 9
20231107_NSco-7546_Receptor_Trypsin.23743.23743.3	C:\Users\nichollass\Desktop\2023_November_Tpo_receptor\Trypsin_HCD\20231107_NSco_7546_Receptor_Trypsin\interact.pep.xml	EIETYHNLLEGGQEDFESSGAGK		SIKMRIEK.EIETYHNLLEGGQEDFESSGAGK.LGIGGRGG	K	L	23	3	4532.57	2509.12	2509.13	837.382	837.384	2509.12	837.382	0.0061	0	63.504	0	1	2	0	450	472	0								0	TRUE	sp|P35527|K1C9_HUMAN	P35527	K1C9_HUMAN	KRT9	Keratin, type I cytoskeletal 9
20231107_NSco-7546_Receptor_Trypsin.23745.23745.3	C:\Users\nichollass\Desktop\2023_November_Tpo_receptor\Trypsin_HCD\20231107_NSco_7546_Receptor_Trypsin\interact.pep.xml	EIETYHNLLEGGQEDFESSGAGK		SIKMRIEK.EIETYHNLLEGGQEDFESSGAGK.LGIGGRGG	K	L	23	3	4532.82	2509.12	2509.13	837.381	837.384	2509.12	837.382	0.0061	1.9e-13	58.418	0	1	2	0	450	472	0								0	TRUE	sp|P35527|K1C9_HUMAN	P35527	K1C9_HUMAN	KRT9	Keratin, type I cytoskeletal 9
20231107_NSco-7546_Receptor_Trypsin.23791.23791.2	C:\Users\nichollass\Desktop\2023_November_Tpo_receptor\Trypsin_HCD\20231107_NSco_7546_Receptor_Trypsin\interact.pep.xml	NVSLNQTLIQR	NVSLN[2215]QTLIQR	FPIHIWVK.NVSLNQTLIQR.VIFVDSVG	K	V	11	2	4539.24	3386.49	3386.48	1694.25	1694.25	3385.48	1693.75	1.0055	1.29643e-05	21.049	0	1	2	0	113	123	0	5N(2100.7615)	HexNAc(5)Hex(4)Fuc(1)NeuAc(1) % 2100.7615	-1.71	0	NVSLnQTLIQR	21.05	21.05	0	TRUE	IPI:Tpo|Tpo:P00001|Tpo	IPI:Tpo|Tpo:P00001|Tpo	IPI:Tpo|Tpo:P00001|Tpo		IPI:Tpo|Tpo:P00001|Tpo
20231107_NSco-7546_Receptor_Trypsin.23800.23800.2	C:\Users\nichollass\Desktop\2023_November_Tpo_receptor\Trypsin_HCD\20231107_NSco_7546_Receptor_Trypsin\interact.pep.xml	EIETYHNLLEGGQEDFESSGAGK		SIKMRIEK.EIETYHNLLEGGQEDFESSGAGK.LGIGGRGG	K	L	23	2	4540.35	2509.13	2509.13	1255.57	1255.57	2509.12	1255.57	0.0034	0	69.493	0	1	2	0	450	472	0								0	TRUE	sp|P35527|K1C9_HUMAN	P35527	K1C9_HUMAN	KRT9	Keratin, type I cytoskeletal 9
20231107_NSco-7546_Receptor_Trypsin.23813.23813.2	C:\Users\nichollass\Desktop\2023_November_Tpo_receptor\Trypsin_HCD\20231107_NSco_7546_Receptor_Trypsin\interact.pep.xml	EGMNIVEAMER		HVVFGKVK.EGMNIVEAMER.FGSRNGKT	K	F	11	2	4542.35	1277.58	1277.57	639.795	639.794	1277.57	639.794	0.0001	5.34256e-08	30.589	0	1	2	0	134	144	0								0	TRUE	sp|P62937|PPIA_HUMAN	P62937	PPIA_HUMAN	PPIA	Peptidyl-prolyl cis-trans isomerase A
20231107_NSco-7546_Receptor_Trypsin.23829.23829.2	C:\Users\nichollass\Desktop\2023_November_Tpo_receptor\Trypsin_HCD\20231107_NSco_7546_Receptor_Trypsin\interact.pep.xml	EGMNIVEAMER	EGM[147]NIVEAMER	HVVFGKVK.EGMNIVEAMER.FGSRNGKT	K	F	11	2	4544.68	1293.57	1293.57	647.792	647.793	1293.57	647.792	0.0015	0.000433012	20.954	18.075	0.9902	2	0	134	144	0	3M(15.9949)							0	TRUE	sp|P62937|PPIA_HUMAN	P62937	PPIA_HUMAN	PPIA	Peptidyl-prolyl cis-trans isomerase A
20231107_NSco-7546_Receptor_Trypsin.23830.23830.2	C:\Users\nichollass\Desktop\2023_November_Tpo_receptor\Trypsin_HCD\20231107_NSco_7546_Receptor_Trypsin\interact.pep.xml	NVSLNQTLIQR	N[2215]VSLNQTLIQR	FPIHIWVK.NVSLNQTLIQR.VIFVDSVG	K	V	11	2	4544.76	3387.49	3387.49	1694.75	1694.75	3385.48	1693.75	2.0134	0.003408	11.37	0	1	2	0	113	123	0	1N(2100.7615)	HexNAc(5)Hex(4)Fuc(1)NeuAc(1) % 2100.7615	-4.06	0.00462695	nVSLnQTLIQR	11.3703	11.3703	0	TRUE	IPI:Tpo|Tpo:P00001|Tpo	IPI:Tpo|Tpo:P00001|Tpo	IPI:Tpo|Tpo:P00001|Tpo		IPI:Tpo|Tpo:P00001|Tpo
20231107_NSco-7546_Receptor_Trypsin.23832.23832.2	C:\Users\nichollass\Desktop\2023_November_Tpo_receptor\Trypsin_HCD\20231107_NSco_7546_Receptor_Trypsin\interact.pep.xml	NVSLNQTLIQR	NVSLN[2215]QTLIQR	FPIHIWVK.NVSLNQTLIQR.VIFVDSVG	K	V	11	2	4545.59	3387.49	3387.49	1694.75	1694.75	3385.48	1693.75	2.0134	6.58794e-05	18.225	0	1	2	0	113	123	0	5N(2100.7615)	HexNAc(5)Hex(4)Fuc(1)NeuAc(1) % 2100.7615	-3.35	0.00258176	NVSLnQTLIQR	18.226	18.226	0	TRUE	IPI:Tpo|Tpo:P00001|Tpo	IPI:Tpo|Tpo:P00001|Tpo	IPI:Tpo|Tpo:P00001|Tpo		IPI:Tpo|Tpo:P00001|Tpo
20231107_NSco-7546_Receptor_Trypsin.23871.23871.2	C:\Users\nichollass\Desktop\2023_November_Tpo_receptor\Trypsin_HCD\20231107_NSco_7546_Receptor_Trypsin\interact.pep.xml	NVSLNQTLIQR	N[2256]VSLNQTLIQR	FPIHIWVK.NVSLNQTLIQR.VIFVDSVG	K	V	11	2	4551.66	3426.5	3426.51	1714.26	1714.26	3426.5	1714.26	0.0043	0.140605	7.908	0	0.997	2	0	113	123	0	1N(2141.7881)	HexNAc(6)Hex(3)Fuc(1)NeuAc(1) % 2141.7881	-3.36	0.00258176	nVSLnQTLIQR	7.90838	7.90838	0	TRUE	IPI:Tpo|Tpo:P00001|Tpo	IPI:Tpo|Tpo:P00001|Tpo	IPI:Tpo|Tpo:P00001|Tpo		IPI:Tpo|Tpo:P00001|Tpo
20231107_NSco-7546_Receptor_Trypsin.23873.23873.2	C:\Users\nichollass\Desktop\2023_November_Tpo_receptor\Trypsin_HCD\20231107_NSco_7546_Receptor_Trypsin\interact.pep.xml	NVSLNQTLIQR	NVSLN[2256]QTLIQR	FPIHIWVK.NVSLNQTLIQR.VIFVDSVG	K	V	11	2	4552.47	3426.5	3426.51	1714.26	1714.26	3426.5	1714.26	0.0043	8.93306e-05	20.696	0	1	2	0	113	123	0	5N(2141.7881)	HexNAc(6)Hex(3)Fuc(1)NeuAc(1) % 2141.7881	-2.25	0.00116822	NVSLnQTLIQR	20.6962	20.6962	0	TRUE	IPI:Tpo|Tpo:P00001|Tpo	IPI:Tpo|Tpo:P00001|Tpo	IPI:Tpo|Tpo:P00001|Tpo		IPI:Tpo|Tpo:P00001|Tpo
20231107_NSco-7546_Receptor_Trypsin.23883.23883.2	C:\Users\nichollass\Desktop\2023_November_Tpo_receptor\Trypsin_HCD\20231107_NSco_7546_Receptor_Trypsin\interact.pep.xml	NVSLNQTLIQR	N[2111]VSLNQTLIQR	FPIHIWVK.NVSLNQTLIQR.VIFVDSVG	K	V	11	2	4554.18	3281.47	3281.47	1641.74	1641.74	3281.47	1641.74	0.0034	0.0017358	12.542	0	1	2	0	113	123	0	1N(1996.7506)	HexNAc(6)Hex(3)Fuc(2) % 1996.7506	-3.87	0.00462695	nVSLnQTLIQR	12.5426	12.5426	0	TRUE	IPI:Tpo|Tpo:P00001|Tpo	IPI:Tpo|Tpo:P00001|Tpo	IPI:Tpo|Tpo:P00001|Tpo		IPI:Tpo|Tpo:P00001|Tpo
20231107_NSco-7546_Receptor_Trypsin.23894.23894.2	C:\Users\nichollass\Desktop\2023_November_Tpo_receptor\Trypsin_HCD\20231107_NSco_7546_Receptor_Trypsin\interact.pep.xml	NVSLNQTLIQR	N[2256]VSLNQTLIQR	FPIHIWVK.NVSLNQTLIQR.VIFVDSVG	K	V	11	2	4555.34	3426.51	3426.51	1714.26	1714.26	3426.5	1714.26	0.0043	0.00733247	13.039	0	0.9999	2	0	113	123	0	1N(2141.7881)	HexNAc(6)Hex(3)Fuc(1)NeuAc(1) % 2141.7881	-3.42	0.0033195	nVSLnQTLIQR	13.0391	13.0391	0	TRUE	IPI:Tpo|Tpo:P00001|Tpo	IPI:Tpo|Tpo:P00001|Tpo	IPI:Tpo|Tpo:P00001|Tpo		IPI:Tpo|Tpo:P00001|Tpo
20231107_NSco-7546_Receptor_Trypsin.23896.23896.2	C:\Users\nichollass\Desktop\2023_November_Tpo_receptor\Trypsin_HCD\20231107_NSco_7546_Receptor_Trypsin\interact.pep.xml	NVSLNQTLIQR	N[2174]VSLNQTLIQR	FPIHIWVK.NVSLNQTLIQR.VIFVDSVG	K	V	11	2	4556.07	3345.45	3345.46	1673.73	1673.74	3344.45	1673.23	1.0067	0.145044	7.854	0	0.7706	2	0	113	123	0	1N(2059.7350)	HexNAc(4)Hex(5)Fuc(1)NeuAc(1) % 2059.7350	-3.54	0.00368732	nVSLnQTLIQR	7.85475	7.85475	0	TRUE	IPI:Tpo|Tpo:P00001|Tpo	IPI:Tpo|Tpo:P00001|Tpo	IPI:Tpo|Tpo:P00001|Tpo		IPI:Tpo|Tpo:P00001|Tpo
20231107_NSco-7546_Receptor_Trypsin.23898.23898.2	C:\Users\nichollass\Desktop\2023_November_Tpo_receptor\Trypsin_HCD\20231107_NSco_7546_Receptor_Trypsin\interact.pep.xml	NVSLNQTLIQR	N[2256]VSLNQTLIQR	FPIHIWVK.NVSLNQTLIQR.VIFVDSVG	K	V	11	2	4556.87	3426.51	3426.51	1714.26	1714.26	3426.5	1714.26	0.0043	0.000613762	17.348	0	1	2	0	113	123	0	1N(2141.7881)	HexNAc(6)Hex(3)Fuc(1)NeuAc(1) % 2141.7881	-1.71	0	nVSLnQTLIQR	17.3483	17.3483	0	TRUE	IPI:Tpo|Tpo:P00001|Tpo	IPI:Tpo|Tpo:P00001|Tpo	IPI:Tpo|Tpo:P00001|Tpo		IPI:Tpo|Tpo:P00001|Tpo
20231107_NSco-7546_Receptor_Trypsin.23932.23932.2	C:\Users\nichollass\Desktop\2023_November_Tpo_receptor\Trypsin_HCD\20231107_NSco_7546_Receptor_Trypsin\interact.pep.xml	NVSLNQTLIQR	N[2174]VSLNQTLIQR	FPIHIWVK.NVSLNQTLIQR.VIFVDSVG	K	V	11	2	4562.35	3344.44	3344.44	1673.23	1673.23	3344.45	1673.23	-0.0119	0.000445913	14.903	0	0.9998	2	0	113	123	0	1N(2059.7350)	HexNAc(4)Hex(5)Fuc(1)NeuAc(1) % 2059.7350	-3.44	0.0033195	nVSLnQTLIQR	14.9034	14.9034	0	TRUE	IPI:Tpo|Tpo:P00001|Tpo	IPI:Tpo|Tpo:P00001|Tpo	IPI:Tpo|Tpo:P00001|Tpo		IPI:Tpo|Tpo:P00001|Tpo
20231107_NSco-7546_Receptor_Trypsin.23940.23940.2	C:\Users\nichollass\Desktop\2023_November_Tpo_receptor\Trypsin_HCD\20231107_NSco_7546_Receptor_Trypsin\interact.pep.xml	NVSLNQTLIQR	N[2111]VSLNQTLIQR	FPIHIWVK.NVSLNQTLIQR.VIFVDSVG	K	V	11	2	4563.24	3282.48	3282.47	1642.25	1642.24	3281.47	1641.74	1.008	0.0122039	9.154	0	0.9999	2	0	113	123	0	1N(1996.7506)	HexNAc(6)Hex(3)Fuc(2) % 1996.7506	-4.99	0.011208576998050682	nVSLnQTLIQR	9.15456	9.15456	0	TRUE	IPI:Tpo|Tpo:P00001|Tpo	IPI:Tpo|Tpo:P00001|Tpo	IPI:Tpo|Tpo:P00001|Tpo		IPI:Tpo|Tpo:P00001|Tpo
20231107_NSco-7546_Receptor_Trypsin.23944.23944.2	C:\Users\nichollass\Desktop\2023_November_Tpo_receptor\Trypsin_HCD\20231107_NSco_7546_Receptor_Trypsin\interact.pep.xml	NVSLNQTLIQR	NVSLN[2111]QTLIQR	FPIHIWVK.NVSLNQTLIQR.VIFVDSVG	K	V	11	2	4564.72	3282.48	3282.47	1642.25	1642.24	3281.47	1641.74	1.008	6.68344e-05	18.2	0	1	2	0	113	123	0	5N(1996.7506)	HexNAc(6)Hex(3)Fuc(2) % 1996.7506	-4.59	0.00652529	NVSLnQTLIQR	18.2007	18.2007	0	TRUE	IPI:Tpo|Tpo:P00001|Tpo	IPI:Tpo|Tpo:P00001|Tpo	IPI:Tpo|Tpo:P00001|Tpo		IPI:Tpo|Tpo:P00001|Tpo
20231107_NSco-7546_Receptor_Trypsin.23947.23947.2	C:\Users\nichollass\Desktop\2023_November_Tpo_receptor\Trypsin_HCD\20231107_NSco_7546_Receptor_Trypsin\interact.pep.xml	NVSLNQTLIQR	N[2360]VSLNQTLIQR	FPIHIWVK.NVSLNQTLIQR.VIFVDSVG	K	V	11	2	4565.72	3531.53	3531.53	1766.77	1766.77	3530.51	1766.26	1.0203	0.00798454	12.891	0	0.9999	2	0	113	123	0	1N(2245.7990)	HexNAc(5)Hex(4)NeuAc(2) % 2245.7990	-0.9	0	nVSLnQTLIQR	12.8914	12.8914	0	TRUE	IPI:Tpo|Tpo:P00001|Tpo	IPI:Tpo|Tpo:P00001|Tpo	IPI:Tpo|Tpo:P00001|Tpo		IPI:Tpo|Tpo:P00001|Tpo
20231107_NSco-7546_Receptor_Trypsin.23958.23958.2	C:\Users\nichollass\Desktop\2023_November_Tpo_receptor\Trypsin_HCD\20231107_NSco_7546_Receptor_Trypsin\interact.pep.xml	NVSLNQTLIQR	N[2215]VSLNQTLIQR	FPIHIWVK.NVSLNQTLIQR.VIFVDSVG	K	V	11	2	4566.96	3385.47	3385.47	1693.74	1693.74	3385.48	1693.75	-0.0018	0.00261216	11.832	0	1	2	0	113	123	0	1N(2100.7615)	HexNAc(5)Hex(4)Fuc(1)NeuAc(1) % 2100.7615	-2.92	0.00187617	nVSLnQTLIQR	11.8323	11.8323	0	TRUE	IPI:Tpo|Tpo:P00001|Tpo	IPI:Tpo|Tpo:P00001|Tpo	IPI:Tpo|Tpo:P00001|Tpo		IPI:Tpo|Tpo:P00001|Tpo
20231107_NSco-7546_Receptor_Trypsin.23962.23962.2	C:\Users\nichollass\Desktop\2023_November_Tpo_receptor\Trypsin_HCD\20231107_NSco_7546_Receptor_Trypsin\interact.pep.xml	NVSLNQTLIQR	NVSLN[2215]QTLIQR	FPIHIWVK.NVSLNQTLIQR.VIFVDSVG	K	V	11	2	4568.54	3385.47	3385.47	1693.74	1693.74	3385.48	1693.75	-0.0018	3.79971e-05	19.181	0	1	2	0	113	123	0	5N(2100.7615)	HexNAc(5)Hex(4)Fuc(1)NeuAc(1) % 2100.7615	-1.23	0	NVSLnQTLIQR	19.1819	19.1819	0	TRUE	IPI:Tpo|Tpo:P00001|Tpo	IPI:Tpo|Tpo:P00001|Tpo	IPI:Tpo|Tpo:P00001|Tpo		IPI:Tpo|Tpo:P00001|Tpo
20231107_NSco-7546_Receptor_Trypsin.23971.23971.2	C:\Users\nichollass\Desktop\2023_November_Tpo_receptor\Trypsin_HCD\20231107_NSco_7546_Receptor_Trypsin\interact.pep.xml	ACPLYSQSVPTFGTR	ACPLYSQSVPTFGTR	AYRGEKPR.ACPLYSQSVPTFGTR.YVCQFPAQ	R	Y	15	2	4569.54	1682.81	1682.81	842.413	842.413	1682.81	842.412	0.0026	3.4814e-10	43.333	3.66	1	2	0	76	90	0	2C(57.0214)							0	TRUE	IPI:Tpo|Tpo:P00001|Tpo	IPI:Tpo|Tpo:P00001|Tpo	IPI:Tpo|Tpo:P00001|Tpo		IPI:Tpo|Tpo:P00001|Tpo
20231107_NSco-7546_Receptor_Trypsin.24000.24000.3	C:\Users\nichollass\Desktop\2023_November_Tpo_receptor\Trypsin_HCD\20231107_NSco_7546_Receptor_Trypsin\interact.pep.xml	QLEDKVEELLSK		SETAWRMK.QLEDKVEELLSK.NYHIENEV	K	N	12	3	4572.77	1429.77	1429.77	477.596	477.596	1429.77	477.596	0.0003	1.35753e-06	27.969	9.312	1	2	1	486	497	0								0	TRUE	IPI:Tpo|Tpo:P00001|Tpo	IPI:Tpo|Tpo:P00001|Tpo	IPI:Tpo|Tpo:P00001|Tpo		IPI:Tpo|Tpo:P00001|Tpo
20231107_NSco-7546_Receptor_Trypsin.24048.24048.2	C:\Users\nichollass\Desktop\2023_November_Tpo_receptor\Trypsin_HCD\20231107_NSco_7546_Receptor_Trypsin\interact.pep.xml	SYWLQLR		VSGIQAGK.SYWLQLR.SQPDGVSI	K	S	7	2	4579.37	964.513	964.513	483.264	483.264	964.513	483.264	-0.0001	0.0013175	16.021	0	0.9744	2	0	243	249	0								0	TRUE	IPI:Tpo|Tpo:P00001|Tpo	IPI:Tpo|Tpo:P00001|Tpo	IPI:Tpo|Tpo:P00001|Tpo		IPI:Tpo|Tpo:P00001|Tpo
20231107_NSco-7546_Receptor_Trypsin.24062.24062.2	C:\Users\nichollass\Desktop\2023_November_Tpo_receptor\Trypsin_HCD\20231107_NSco_7546_Receptor_Trypsin\interact.pep.xml	QLEDKVEELLSK		SETAWRMK.QLEDKVEELLSK.NYHIENEV	K	N	12	2	4581.31	1429.77	1429.77	715.89	715.891	1429.77	715.89	0.0007	8.0677e-09	37.873	7.966	1	2	1	486	497	0								0	TRUE	IPI:Tpo|Tpo:P00001|Tpo	IPI:Tpo|Tpo:P00001|Tpo	IPI:Tpo|Tpo:P00001|Tpo		IPI:Tpo|Tpo:P00001|Tpo
20231107_NSco-7546_Receptor_Trypsin.24159.24159.3	C:\Users\nichollass\Desktop\2023_November_Tpo_receptor\Trypsin_HCD\20231107_NSco_7546_Receptor_Trypsin\interact.pep.xml	EIETYHNLLEGGQEDFESSGAGK		SIKMRIEK.EIETYHNLLEGGQEDFESSGAGK.LGIGGRGG	K	L	23	3	4595.28	2509.14	2509.13	837.386	837.385	2509.12	837.382	0.0095	1.1e-13	58.328	0	1	2	0	450	472	0								0	TRUE	sp|P35527|K1C9_HUMAN	P35527	K1C9_HUMAN	KRT9	Keratin, type I cytoskeletal 9
20231107_NSco-7546_Receptor_Trypsin.24198.24198.2	C:\Users\nichollass\Desktop\2023_November_Tpo_receptor\Trypsin_HCD\20231107_NSco_7546_Receptor_Trypsin\interact.pep.xml	NVSLNQTLIQR	NVSLN[2215]QTLIQR	FPIHIWVK.NVSLNQTLIQR.VIFVDSVG	K	V	11	2	4601.12	3386.49	3386.49	1694.25	1694.25	3385.48	1693.75	1.009	8.9382e-06	21.695	0	1	2	0	113	123	0	5N(2100.7615)	HexNAc(5)Hex(4)Fuc(1)NeuAc(1) % 2100.7615	-2.55	0.00116822	NVSLnQTLIQR	21.6954	21.6954	0	TRUE	IPI:Tpo|Tpo:P00001|Tpo	IPI:Tpo|Tpo:P00001|Tpo	IPI:Tpo|Tpo:P00001|Tpo		IPI:Tpo|Tpo:P00001|Tpo
20231107_NSco-7546_Receptor_Trypsin.24205.24205.3	C:\Users\nichollass\Desktop\2023_November_Tpo_receptor\Trypsin_HCD\20231107_NSco_7546_Receptor_Trypsin\interact.pep.xml	EIETYHNLLEGGQEDFESSGAGK		SIKMRIEK.EIETYHNLLEGGQEDFESSGAGK.LGIGGRGG	K	L	23	3	4602.01	2510.13	2510.13	837.716	837.717	2509.12	837.382	1.0043	1.6e-13	57.66	0	1	2	0	450	472	0		Mod1: First isotopic peak (PeakApex: 1.0024, Theoretical: 1.0024); Mod1: First isotopic peak (PeakApex: 0.9948)						0	TRUE	sp|P35527|K1C9_HUMAN	P35527	K1C9_HUMAN	KRT9	Keratin, type I cytoskeletal 9
20231107_NSco-7546_Receptor_Trypsin.24263.24263.2	C:\Users\nichollass\Desktop\2023_November_Tpo_receptor\Trypsin_HCD\20231107_NSco_7546_Receptor_Trypsin\interact.pep.xml	NVSLNQTLIQR	N[2256]VSLNQTLIQR	FPIHIWVK.NVSLNQTLIQR.VIFVDSVG	K	V	11	2	4609.99	3428.52	3428.51	1715.27	1715.26	3426.5	1714.26	2.0092	0.00698233	13.124	0	0.9999	2	0	113	123	0	1N(2141.7881)	HexNAc(6)Hex(3)Fuc(1)NeuAc(1) % 2141.7881	-6.86	0.019449541284403668	nVSLnQTLIQR	13.1245	13.1245	0	TRUE	IPI:Tpo|Tpo:P00001|Tpo	IPI:Tpo|Tpo:P00001|Tpo	IPI:Tpo|Tpo:P00001|Tpo		IPI:Tpo|Tpo:P00001|Tpo
20231107_NSco-7546_Receptor_Trypsin.24281.24281.3	C:\Users\nichollass\Desktop\2023_November_Tpo_receptor\Trypsin_HCD\20231107_NSco_7546_Receptor_Trypsin\interact.pep.xml	NVSLNQTLIQR	N[2215]VSLNQTLIQR	FPIHIWVK.NVSLNQTLIQR.VIFVDSVG	K	V	11	3	4613.6	3386.49	3386.5	1129.84	1129.84	3385.48	1129.5	1.0251	0.00548593	12.543	0	0.9984	2	0	113	123	0	1N(2100.7615)	HexNAc(5)Hex(4)Fuc(1)NeuAc(1) % 2100.7615	-9.11	0.023464032108675516	nVSLnQTLIQR	12.5432	12.5432	0	TRUE	IPI:Tpo|Tpo:P00001|Tpo	IPI:Tpo|Tpo:P00001|Tpo	IPI:Tpo|Tpo:P00001|Tpo		IPI:Tpo|Tpo:P00001|Tpo
20231107_NSco-7546_Receptor_Trypsin.24294.24294.2	C:\Users\nichollass\Desktop\2023_November_Tpo_receptor\Trypsin_HCD\20231107_NSco_7546_Receptor_Trypsin\interact.pep.xml	NVSLNQTLIQR	NVSLN[2256]QTLIQR	FPIHIWVK.NVSLNQTLIQR.VIFVDSVG	K	V	11	2	4615.74	3426.5	3426.5	1714.26	1714.26	3426.5	1714.26	0.0009	0.000307256	18.55	0	1	2	0	113	123	0	5N(2141.7881)	HexNAc(6)Hex(3)Fuc(1)NeuAc(1) % 2141.7881	-4.55	0.00652529	NVSLnQTLIQR	18.5501	18.5501	0	TRUE	IPI:Tpo|Tpo:P00001|Tpo	IPI:Tpo|Tpo:P00001|Tpo	IPI:Tpo|Tpo:P00001|Tpo		IPI:Tpo|Tpo:P00001|Tpo
20231107_NSco-7546_Receptor_Trypsin.24322.24322.3	C:\Users\nichollass\Desktop\2023_November_Tpo_receptor\Trypsin_HCD\20231107_NSco_7546_Receptor_Trypsin\interact.pep.xml	NVSLNQTLIQR	N[2256]VSLNQTLIQR	FPIHIWVK.NVSLNQTLIQR.VIFVDSVG	K	V	11	3	4620.08	3428.49	3428.52	1143.84	1143.85	3426.5	1143.17	2.0151	0.0254537	7.877	0	0.9861	2	0	113	123	0	1N(2141.7881)	HexNAc(6)Hex(3)Fuc(1)NeuAc(1) % 2141.7881	-8.65	0.0231809	nVSLnQTLIQR	7.87712	7.87712	0	TRUE	IPI:Tpo|Tpo:P00001|Tpo	IPI:Tpo|Tpo:P00001|Tpo	IPI:Tpo|Tpo:P00001|Tpo		IPI:Tpo|Tpo:P00001|Tpo
20231107_NSco-7546_Receptor_Trypsin.24325.24325.3	C:\Users\nichollass\Desktop\2023_November_Tpo_receptor\Trypsin_HCD\20231107_NSco_7546_Receptor_Trypsin\interact.pep.xml	NVSLNQTLIQR	N[2256]VSLNQTLIQR	FPIHIWVK.NVSLNQTLIQR.VIFVDSVG	K	V	11	3	4620.91	3428.49	3428.52	1143.84	1143.85	3426.5	1143.17	2.0151	0.0011009	13.333	0	0.9999	2	0	113	123	0	1N(2141.7881)	HexNAc(6)Hex(3)Fuc(1)NeuAc(1) % 2141.7881	-8.07	0.022704837117472853	nVSLnQTLIQR	13.3334	13.3334	0	TRUE	IPI:Tpo|Tpo:P00001|Tpo	IPI:Tpo|Tpo:P00001|Tpo	IPI:Tpo|Tpo:P00001|Tpo		IPI:Tpo|Tpo:P00001|Tpo
20231107_NSco-7546_Receptor_Trypsin.24327.24327.2	C:\Users\nichollass\Desktop\2023_November_Tpo_receptor\Trypsin_HCD\20231107_NSco_7546_Receptor_Trypsin\interact.pep.xml	NVSLNQTLIQR	N[2256]VSLNQTLIQR	FPIHIWVK.NVSLNQTLIQR.VIFVDSVG	K	V	11	2	4621.73	3426.51	3426.5	1714.26	1714.26	3426.5	1714.26	0.0004	0.0763396	10.969	0	0.9985	2	0	113	123	0	1N(2141.7881)	HexNAc(6)Hex(3)Fuc(1)NeuAc(1) % 2141.7881	-3.95	0.00462695	nVSLnQTLIQR	10.9696	10.9696	0	TRUE	IPI:Tpo|Tpo:P00001|Tpo	IPI:Tpo|Tpo:P00001|Tpo	IPI:Tpo|Tpo:P00001|Tpo		IPI:Tpo|Tpo:P00001|Tpo
20231107_NSco-7546_Receptor_Trypsin.24397.24397.2	C:\Users\nichollass\Desktop\2023_November_Tpo_receptor\Trypsin_HCD\20231107_NSco_7546_Receptor_Trypsin\interact.pep.xml	NVSLNQTLIQR	N[2111]VSLNQTLIQR	FPIHIWVK.NVSLNQTLIQR.VIFVDSVG	K	V	11	2	4633.34	3282.48	3282.48	1642.25	1642.24	3281.47	1641.74	1.0097	0.00903129	9.677	0	0.9999	2	0	113	123	0	1N(1996.7506)	HexNAc(6)Hex(3)Fuc(2) % 1996.7506	-4.86	0.010841507485802787	nVSLnQTLIQR	9.67704	9.67704	0	TRUE	IPI:Tpo|Tpo:P00001|Tpo	IPI:Tpo|Tpo:P00001|Tpo	IPI:Tpo|Tpo:P00001|Tpo		IPI:Tpo|Tpo:P00001|Tpo
20231107_NSco-7546_Receptor_Trypsin.24401.24401.2	C:\Users\nichollass\Desktop\2023_November_Tpo_receptor\Trypsin_HCD\20231107_NSco_7546_Receptor_Trypsin\interact.pep.xml	ACPLYSQSVPTFGTR	ACPLYSQSVPTFGTR	AYRGEKPR.ACPLYSQSVPTFGTR.YVCQFPAQ	R	Y	15	2	4633.89	1682.81	1682.81	842.411	842.413	1682.81	842.412	0.0018	6.47142e-09	37.256	0	1	2	0	76	90	0	2C(57.0214)							0	TRUE	IPI:Tpo|Tpo:P00001|Tpo	IPI:Tpo|Tpo:P00001|Tpo	IPI:Tpo|Tpo:P00001|Tpo		IPI:Tpo|Tpo:P00001|Tpo
20231107_NSco-7546_Receptor_Trypsin.24411.24411.3	C:\Users\nichollass\Desktop\2023_November_Tpo_receptor\Trypsin_HCD\20231107_NSco_7546_Receptor_Trypsin\interact.pep.xml	QLEDKVEELLSK		SETAWRMK.QLEDKVEELLSK.NYHIENEV	K	N	12	3	4634.99	1429.77	1429.77	477.597	477.596	1429.77	477.596	0.0007	4.72879e-07	29.801	9.546	1	2	1	486	497	0								0	TRUE	IPI:Tpo|Tpo:P00001|Tpo	IPI:Tpo|Tpo:P00001|Tpo	IPI:Tpo|Tpo:P00001|Tpo		IPI:Tpo|Tpo:P00001|Tpo
20231107_NSco-7546_Receptor_Trypsin.24459.24459.2	C:\Users\nichollass\Desktop\2023_November_Tpo_receptor\Trypsin_HCD\20231107_NSco_7546_Receptor_Trypsin\interact.pep.xml	NVSLNQTLIQR	N[2360]VSLNQTLIQR	FPIHIWVK.NVSLNQTLIQR.VIFVDSVG	K	V	11	2	4643.32	3532.55	3532.53	1767.28	1767.27	3530.51	1766.26	2.0169	7.6692e-05	17.961	0	1	2	0	113	123	0	1N(2245.7990)	HexNAc(5)Hex(4)NeuAc(2) % 2245.7990	-0.82	0	nVSLnQTLIQR	17.9612	17.9612	0	TRUE	IPI:Tpo|Tpo:P00001|Tpo	IPI:Tpo|Tpo:P00001|Tpo	IPI:Tpo|Tpo:P00001|Tpo		IPI:Tpo|Tpo:P00001|Tpo
20231107_NSco-7546_Receptor_Trypsin.24467.24467.2	C:\Users\nichollass\Desktop\2023_November_Tpo_receptor\Trypsin_HCD\20231107_NSco_7546_Receptor_Trypsin\interact.pep.xml	SYWLQLR		VSGIQAGK.SYWLQLR.SQPDGVSI	K	S	7	2	4644.2	964.514	964.513	483.264	483.264	964.513	483.264	-0.0001	0.0103157	12.446	0	0.6864	2	0	243	249	0								0	TRUE	IPI:Tpo|Tpo:P00001|Tpo	IPI:Tpo|Tpo:P00001|Tpo	IPI:Tpo|Tpo:P00001|Tpo		IPI:Tpo|Tpo:P00001|Tpo
20231107_NSco-7546_Receptor_Trypsin.24477.24477.2	C:\Users\nichollass\Desktop\2023_November_Tpo_receptor\Trypsin_HCD\20231107_NSco_7546_Receptor_Trypsin\interact.pep.xml	QLEDKVEELLSK		SETAWRMK.QLEDKVEELLSK.NYHIENEV	K	N	12	2	4645.24	1429.77	1429.77	715.891	715.891	1429.77	715.89	0.0009	4.0832e-08	34.056	3.472	1	2	1	486	497	0								0	TRUE	IPI:Tpo|Tpo:P00001|Tpo	IPI:Tpo|Tpo:P00001|Tpo	IPI:Tpo|Tpo:P00001|Tpo		IPI:Tpo|Tpo:P00001|Tpo
20231107_NSco-7546_Receptor_Trypsin.24529.24529.2	C:\Users\nichollass\Desktop\2023_November_Tpo_receptor\Trypsin_HCD\20231107_NSco_7546_Receptor_Trypsin\interact.pep.xml	NVSLNQTLIQR	N[2215]VSLNQTLIQR	FPIHIWVK.NVSLNQTLIQR.VIFVDSVG	K	V	11	2	4652.61	3385.47	3385.48	1693.74	1693.75	3385.48	1693.75	0.0046	0.00242242	11.963	0	1	2	0	113	123	0	1N(2100.7615)	HexNAc(5)Hex(4)Fuc(1)NeuAc(1) % 2100.7615	-6.13	0.016908212560386472	nVSLnQTLIQR	11.9638	11.9638	0	TRUE	IPI:Tpo|Tpo:P00001|Tpo	IPI:Tpo|Tpo:P00001|Tpo	IPI:Tpo|Tpo:P00001|Tpo		IPI:Tpo|Tpo:P00001|Tpo
20231107_NSco-7546_Receptor_Trypsin.24531.24531.2	C:\Users\nichollass\Desktop\2023_November_Tpo_receptor\Trypsin_HCD\20231107_NSco_7546_Receptor_Trypsin\interact.pep.xml	NVSLNQTLIQR	NVSLN[2215]QTLIQR	FPIHIWVK.NVSLNQTLIQR.VIFVDSVG	K	V	11	2	4653.43	3385.47	3385.48	1693.74	1693.75	3385.48	1693.75	0.0046	0.000140201	16.913	0	1	2	0	113	123	0	5N(2100.7615)	HexNAc(5)Hex(4)Fuc(1)NeuAc(1) % 2100.7615	-2.51	0.00116822	NVSLnQTLIQR	16.9133	16.9133	0	TRUE	IPI:Tpo|Tpo:P00001|Tpo	IPI:Tpo|Tpo:P00001|Tpo	IPI:Tpo|Tpo:P00001|Tpo		IPI:Tpo|Tpo:P00001|Tpo
20231107_NSco-7546_Receptor_Trypsin.24557.24557.2	C:\Users\nichollass\Desktop\2023_November_Tpo_receptor\Trypsin_HCD\20231107_NSco_7546_Receptor_Trypsin\interact.pep.xml	GLFIIDDK		ADEGISFR.GLFIIDDK.GIIRQITV	R	G	8	2	4657.31	919.502	919.502	460.758	460.758	919.501	460.758	0.0003	9.53345e-05	17.583	0	1	2	0	129	136	0								0	TRUE	sp|Q06830|PRDX1_HUMAN	Q06830	PRDX1_HUMAN	PRDX1	Peroxiredoxin-1
20231107_NSco-7546_Receptor_Trypsin.24587.24587.2	C:\Users\nichollass\Desktop\2023_November_Tpo_receptor\Trypsin_HCD\20231107_NSco_7546_Receptor_Trypsin\interact.pep.xml	NVSLNQTLIQR	N[2360]VSLNQTLIQR	FPIHIWVK.NVSLNQTLIQR.VIFVDSVG	K	V	11	2	4662.58	3532.51	3532.53	1767.26	1767.27	3530.51	1766.26	2.0164	0.000296142	15.614	0	1	2	0	113	123	0	1N(2245.7990)	HexNAc(5)Hex(4)NeuAc(2) % 2245.7990	-0.36	0	nVSLnQTLIQR	15.6146	15.6146	0	TRUE	IPI:Tpo|Tpo:P00001|Tpo	IPI:Tpo|Tpo:P00001|Tpo	IPI:Tpo|Tpo:P00001|Tpo		IPI:Tpo|Tpo:P00001|Tpo
20231107_NSco-7546_Receptor_Trypsin.24589.24589.2	C:\Users\nichollass\Desktop\2023_November_Tpo_receptor\Trypsin_HCD\20231107_NSco_7546_Receptor_Trypsin\interact.pep.xml	NVSLNQTLIQR	NVSLN[2360]QTLIQR	FPIHIWVK.NVSLNQTLIQR.VIFVDSVG	K	V	11	2	4663.43	3532.51	3532.53	1767.26	1767.27	3530.51	1766.26	2.0164	1.5417e-05	20.748	0	1	2	0	113	123	0	5N(2245.7990)	HexNAc(5)Hex(4)NeuAc(2) % 2245.7990	-0.73	0	NVSLnQTLIQR	20.7481	20.7481	0	TRUE	IPI:Tpo|Tpo:P00001|Tpo	IPI:Tpo|Tpo:P00001|Tpo	IPI:Tpo|Tpo:P00001|Tpo		IPI:Tpo|Tpo:P00001|Tpo
20231107_NSco-7546_Receptor_Trypsin.24632.24632.2	C:\Users\nichollass\Desktop\2023_November_Tpo_receptor\Trypsin_HCD\20231107_NSco_7546_Receptor_Trypsin\interact.pep.xml	NVSLNQTLIQR	N[2360]VSLNQTLIQR	FPIHIWVK.NVSLNQTLIQR.VIFVDSVG	K	V	11	2	4669.66	3532.52	3532.53	1767.27	1767.27	3530.51	1766.26	2.0198	0.000351156	15.318	0	1	2	0	113	123	0	1N(2245.7990)	HexNAc(5)Hex(4)NeuAc(2) % 2245.7990	-0.95	0	nVSLnQTLIQR	15.3189	15.3189	0	TRUE	IPI:Tpo|Tpo:P00001|Tpo	IPI:Tpo|Tpo:P00001|Tpo	IPI:Tpo|Tpo:P00001|Tpo		IPI:Tpo|Tpo:P00001|Tpo
[truncated: 4,116 more rows]

## Sheet: GluC_HCD
Spectrum	Spectrum File	Peptide	Modified Peptide	Extended Peptide	Prev AA	Next AA	Peptide Length	Charge	Retention	Observed Mass	Calibrated Observed Mass	Observed M/Z	Calibrated Observed M/Z	Calculated Peptide Mass	Calculated M/Z	Delta Mass	Expectation	Hyperscore	Nextscore	PeptideProphet Probability	Number of Enzymatic Termini	Number of Missed Cleavages	Protein Start	Protein End	Intensity	Assigned Modifications	Observed Modifications	Glycan Score	Glycan q-value	MSFragger Localization	Best Score with Delta Mass	Best Score without Delta Mass	Purity	Is Unique	Protein	Protein ID	Entry Name	Gene	Protein Description	Mapped Genes	Mapped Proteins
[truncated: 3,847 more rows]

[truncated: 7 more sheets: Open_psm_trypsin, C_Man_trypsin, GSWGPWSFPVTVDLPGDAVTIGLQCFTLDLK, LNGPTYQGPWSAWSPPAR, ARLNGPTYQGPWSAWSPPAR_2man, LNGPTYQGPWSAWSPPAR_Cman2, LELEWQHQSSWAAQETCYQLR]
