# Supplementary material for: Cryo-EM structure of the extracellular domain of murine Thrombopoietin Receptor in complex with Thrombopoietin
Source: Nat Commun. 2024 Feb 7;15:1135. doi: 10.1038/s41467-024-45356-2 (PMC10850085; doi:10.1038/s41467-024-45356-2)
Supplement: Supplementary file 7 — Source Data [file 41467_2024_45356_MOESM7_ESM.xlsx]

## Sheet: Fig1b
Time (s)	Tpo	Tpo	fit				Time (s)	Tpo(N)	Tpo(N)	fit
-39.6	-0.2746	-0.5665	0				-39.6	-0.202	-0.1461	0
-39.5	-0.5613	-0.8492	0				-39.5	1.0157	0.6178	0
-39.4	-0.9605	-1.1233	0				-39.4	-1.2189	-1.133	0
-39.3	-0.8308	-0.6123	0				-39.3	-0.6303	-0.5174	0
-39.2	-0.6165	-0.4827	0				-39.2	-0.4324	-0.3778	0
-39.1	-0.5195	-0.4672	0				-39.1	-1.1658	-1.1046	0
-39	-0.2532	-0.2917	0				-39	-0.2737	-0.3055	0
-38.9	-0.0649	-0.1562	0				-38.9	-0.2023	-0.4224	0
-38.8	-0.2255	-0.2323	0				-38.8	-0.2453	-0.3154	0
-38.7	-0.2027	-0.261	0				-38.7	-0.2628	-0.3696	0
-38.6	-0.1664	-0.2046	0				-38.6	-0.3003	-0.3628	0
-38.5	-0.1763	-0.2215	0				-38.5	-0.3285	-0.3607	0
-38.4	-0.253	-0.356	0				-38.4	-0.3252	-0.3312	0
-38.3	-0.1365	-0.209	0				-38.3	-0.363	-0.3799	0
-38.2	-0.1423	-0.1897	0				-38.2	-0.359	-0.3847	0
-38.1	-0.1574	-0.1958	0				-38.1	-0.2384	-0.3229	0
-38	-0.2119	-0.2043	0				-38	-0.1265	-0.1933	0
-37.9	-0.1733	-0.1699	0				-37.9	-0.0948	-0.1259	0
-37.8	-0.1524	-0.2391	0				-37.8	-0.0902	-0.1156	0
-37.7	-0.0592	-0.2277	0				-37.7	-0.0723	-0.1003	0
-37.6	-0.0246	-0.1917	0				-37.6	-0.0574	-0.1003	0
-37.5	-0.0093	-0.1594	0				-37.5	-0.5038	-0.5685	0
-37.4	-0.0058	-0.1426	0				-37.4	-0.565	-0.4916	0
-37.3	-0.0034	-0.0642	0				-37.3	-0.5325	-0.3983	0
-37.2	-0.0364	-0.0441	0				-37.2	-0.4316	-0.444	0
-37.1	-0.2054	-0.0472	0				-37.1	-0.468	-0.4738	0
-37	-0.2704	-0.0419	0				-37	-0.4856	-0.5112	0
-36.9	-0.3581	-0.1489	0				-36.9	-0.5017	-0.5413	0
-36.8	-0.4398	-0.1808	0				-36.8	-0.5178	-0.5621	0
-36.7	-0.5004	-0.2227	0				-36.7	-0.5349	-0.5488	0
-36.6	-0.5173	-0.269	0				-36.6	-0.5417	-0.5534	0
-36.5	-0.5331	-0.3288	0				-36.5	-0.5249	-0.5657	0
-36.4	-0.5097	-0.3567	0				-36.4	-0.5282	-0.5711	0
-36.3	-0.4547	-0.3566	0				-36.3	-0.5263	-0.5782	0
-36.2	-0.4732	-0.3454	0				-36.2	-0.5258	-0.581	0
-36.1	-0.4821	-0.3303	0				-36.1	-0.5216	-0.6162	0
-36	-0.4803	-0.3134	0				-36	-0.5205	-0.6483	0
-35.9	-0.4907	-0.3176	0				-35.9	-0.5213	-0.6527	0
-35.8	-0.4917	-0.3251	0				-35.8	-0.559	-0.6752	0
-35.7	-0.4858	-0.3381	0				-35.7	-0.587	-0.667	0
-35.6	-0.4848	-0.3356	0				-35.6	-0.6028	-0.6611	0
-35.5	-0.4704	-0.3311	0				-35.5	-0.6128	-0.6658	0
-35.4	-0.4549	-0.3269	0				-35.4	-0.6184	-0.6697	0
-35.3	-0.4132	-0.3292	0				-35.3	-0.6128	-0.665	0
-35.2	-0.3809	-0.3294	0				-35.2	-0.6135	-0.6542	0
-35.1	-0.3637	-0.3213	0				-35.1	-0.5986	-0.6452	0
-35	-0.3388	-0.3117	0				-35	-0.589	-0.6302	0
-34.9	-0.3095	-0.2828	0				-34.9	-0.5831	-0.6135	0
-34.8	-0.3008	-0.2577	0				-34.8	-0.5731	-0.5982	0
-34.7	-0.2864	-0.2425	0				-34.7	-0.5612	-0.5923	0
-34.6	-0.2875	-0.2256	0				-34.6	-0.5602	-0.5792	0
-34.5	-0.27	-0.199	0				-34.5	-0.5498	-0.5699	0
-34.4	-0.2654	-0.1989	0				-34.4	-0.552	-0.5631	0
-34.3	-0.2518	-0.1878	0				-34.3	-0.5509	-0.5524	0
-34.2	-0.241	-0.185	0				-34.2	-0.5506	-0.5587	0
-34.1	-0.2409	-0.1784	0				-34.1	-0.5496	-0.5579	0
-34	-0.2245	-0.1788	0				-34	-0.5451	-0.5551	0
-33.9	-0.2234	-0.1709	0				-33.9	-0.5419	-0.5537	0
-33.8	-0.2181	-0.1731	0				-33.8	-0.5416	-0.5512	0
-33.7	-0.2151	-0.1689	0				-33.7	-0.5413	-0.5498	0
-33.6	-0.2083	-0.17	0				-33.6	-0.5359	-0.5443	0
-33.5	-0.2054	-0.1779	0				-33.5	-0.5357	-0.5413	0
-33.4	-0.1991	-0.1752	0				-33.4	-0.5349	-0.5403	0
-33.3	-0.1968	-0.1754	0				-33.3	-0.5345	-0.5356	0
-33.2	-0.1904	-0.1765	0				-33.2	-0.5326	-0.5333	0
-33.1	-0.1875	-0.1726	0				-33.1	-0.5289	-0.5304	0
-33	-0.1829	-0.1683	0				-33	-0.5279	-0.5287	0
-32.9	-0.1745	-0.1662	0				-32.9	-0.5247	-0.5244	0
-32.8	-0.1671	-0.1621	0				-32.8	-0.5218	-0.5199	0
-32.7	-0.166	-0.1578	0				-32.7	-0.5208	-0.5172	0
-32.6	-0.1571	-0.1557	0				-32.6	-0.522	-0.5127	0
-32.5	-0.1497	-0.1508	0				-32.5	-0.5217	-0.505	0
-32.4	-0.142	-0.1447	0				-32.4	-0.5209	-0.502	0
-32.3	-0.1367	-0.141	0				-32.3	-0.5169	-0.4971	0
-32.2	-0.1355	-0.1338	0				-32.2	-0.5181	-0.4898	0
-32.1	-0.1322	-0.1337	0				-32.1	-0.516	-0.4886	0
-32	-0.1272	-0.1301	0				-32	-0.5133	-0.4849	0
-31.9	-0.1247	-0.1252	0				-31.9	-0.5114	-0.4769	0
-31.8	-0.1222	-0.1186	0				-31.8	-0.508	-0.4711	0
-31.7	-0.1204	-0.1143	0				-31.7	-0.5087	-0.4646	0
-31.6	-0.1187	-0.1083	0				-31.6	-0.5066	-0.4581	0
-31.5	-0.111	-0.1069	0				-31.5	-0.502	-0.4495	0
-31.4	-0.1061	-0.1063	0				-31.4	-0.4971	-0.4463	0
-31.3	-0.1065	-0.1053	0				-31.3	-0.4928	-0.4432	0
-31.2	-0.1023	-0.104	0				-31.2	-0.4853	-0.4374	0
-31.1	-0.0999	-0.0985	0				-31.1	-0.477	-0.4359	0
-31	-0.0967	-0.0976	0				-31	-0.4719	-0.4291	0
-30.9	-0.0911	-0.0981	0				-30.9	-0.4673	-0.4278	0
-30.8	-0.0927	-0.096	0				-30.8	-0.4635	-0.4239	0
-30.7	-0.0933	-0.0929	0				-30.7	-0.4608	-0.4214	0
-30.6	-0.0955	-0.0887	0				-30.6	-0.4573	-0.4148	0
-30.5	-0.0958	-0.0821	0				-30.5	-0.4562	-0.41	0
-30.4	-0.1012	-0.0818	0				-30.4	-0.4538	-0.4055	0
-30.3	-0.106	-0.0807	0				-30.3	-0.4508	-0.4042	0
-30.2	-0.1054	-0.0828	0				-30.2	-0.4473	-0.4019	0
-30.1	-0.1095	-0.0848	0				-30.1	-0.4471	-0.3989	0
-30	-0.108	-0.0886	0				-30	-0.4419	-0.3951	0
-29.9	-0.1139	-0.0888	0				-29.9	-0.4352	-0.3919	0
-29.8	-0.1109	-0.0944	0				-29.8	-0.4292	-0.3889	0
-29.7	-0.1144	-0.0971	0				-29.7	-0.4248	-0.385	0
-29.6	-0.1156	-0.094	0				-29.6	-0.4177	-0.3806	0
-29.5	-0.1116	-0.0951	0				-29.5	-0.4133	-0.3778	0
-29.4	-0.1107	-0.0917	0				-29.4	-0.4093	-0.3784	0
-29.3	-0.1112	-0.0921	0				-29.3	-0.4064	-0.3751	0
-29.2	-0.1089	-0.0935	0				-29.2	-0.4026	-0.3753	0
-29.1	-0.1102	-0.0927	0				-29.1	-0.3977	-0.3724	0
-29	-0.11	-0.0887	0				-29	-0.3913	-0.3691	0
-28.9	-0.1091	-0.0897	0				-28.9	-0.3854	-0.3642	0
-28.8	-0.1101	-0.0853	0				-28.8	-0.3809	-0.3597	0
-28.7	-0.1045	-0.0847	0				-28.7	-0.3758	-0.3555	0
-28.6	-0.1051	-0.086	0				-28.6	-0.3701	-0.3527	0
-28.5	-0.1007	-0.0768	0				-28.5	-0.3638	-0.3499	0
-28.4	-0.0994	-0.0727	0				-28.4	-0.3595	-0.346	0
-28.3	-0.1011	-0.0703	0				-28.3	-0.3582	-0.3434	0
-28.2	-0.1029	-0.0682	0				-28.2	-0.3559	-0.3396	0
-28.1	-0.1016	-0.0632	0				-28.1	-0.3512	-0.3341	0
-28	-0.0989	-0.061	0				-28	-0.3481	-0.331	0
-27.9	-0.097	-0.0572	0				-27.9	-0.3453	-0.3269	0
-27.8	-0.0986	-0.0568	0				-27.8	-0.3434	-0.3221	0
-27.7	-0.0984	-0.0562	0				-27.7	-0.3392	-0.3147	0
-27.6	-0.0983	-0.0582	0				-27.6	-0.3353	-0.3136	0
-27.5	-0.1019	-0.0549	0				-27.5	-0.333	-0.3125	0
-27.4	-0.1038	-0.0547	0				-27.4	-0.3291	-0.3106	0
-27.3	-0.1042	-0.0533	0				-27.3	-0.3247	-0.3074	0
-27.2	-0.0951	-0.0483	0				-27.2	-0.318	-0.3035	0
-27.1	-0.0935	-0.0434	0				-27.1	-0.316	-0.2985	0
-27	-0.0871	-0.0431	0				-27	-0.3138	-0.2938	0
-26.9	-0.0874	-0.0442	0				-26.9	-0.3092	-0.2907	0
-26.8	-0.0876	-0.0388	0				-26.8	-0.3066	-0.2878	0
-26.7	-0.0849	-0.0392	0				-26.7	-0.3009	-0.2814	0
-26.6	-0.0829	-0.0372	0				-26.6	-0.298	-0.2756	0
-26.5	-0.0845	-0.0357	0				-26.5	-0.2944	-0.2739	0
-26.4	-0.0861	-0.0378	0				-26.4	-0.29	-0.2727	0
-26.3	-0.084	-0.0397	0				-26.3	-0.2884	-0.2709	0
-26.2	-0.0846	-0.0427	0				-26.2	-0.2879	-0.2647	0
-26.1	-0.0804	-0.0463	0				-26.1	-0.2824	-0.2624	0
-26	-0.0841	-0.0502	0				-26	-0.2785	-0.258	0
-25.9	-0.0859	-0.0512	0				-25.9	-0.2771	-0.2568	0
-25.8	-0.086	-0.0536	0				-25.8	-0.2735	-0.2576	0
-25.7	-0.0843	-0.0523	0				-25.7	-0.2719	-0.256	0
-25.6	-0.0836	-0.0567	0				-25.6	-0.2684	-0.2564	0
-25.5	-0.0852	-0.0593	0				-25.5	-0.2656	-0.2559	0
-25.4	-0.0887	-0.0621	0				-25.4	-0.265	-0.2534	0
-25.3	-0.0888	-0.0609	0				-25.3	-0.2642	-0.2481	0
-25.2	-0.0871	-0.0614	0				-25.2	-0.2638	-0.2457	0
-25.1	-0.089	-0.0661	0				-25.1	-0.2616	-0.2423	0
-25	-0.0887	-0.0648	0				-25	-0.2588	-0.2369	0
-24.9	-0.0887	-0.0593	0				-24.9	-0.2555	-0.2388	0
-24.8	-0.0883	-0.0526	0				-24.8	-0.2529	-0.2357	0
-24.7	-0.0838	-0.0509	0				-24.7	-0.2525	-0.2334	0
-24.6	-0.0779	-0.0499	0				-24.6	-0.2495	-0.2312	0
-24.5	-0.0756	-0.0491	0				-24.5	-0.2507	-0.2289	0
-24.4	-0.0748	-0.055	0				-24.4	-0.251	-0.2279	0
-24.3	-0.0691	-0.0554	0				-24.3	-0.2492	-0.2255	0
-24.2	-0.0629	-0.054	0				-24.2	-0.2478	-0.2187	0
-24.1	-0.0579	-0.0512	0				-24.1	-0.2456	-0.2126	0
-24	-0.0545	-0.0501	0				-24	-0.2387	-0.2104	0
-23.9	-0.056	-0.0504	0				-23.9	-0.2362	-0.207	0
-23.8	-0.0506	-0.0474	0				-23.8	-0.2354	-0.206	0
-23.7	-0.0449	-0.0493	0				-23.7	-0.2329	-0.2044	0
-23.6	-0.0424	-0.051	0				-23.6	-0.2283	-0.2039	0
-23.5	-0.0414	-0.0544	0				-23.5	-0.2299	-0.2035	0
-23.4	-0.0388	-0.0479	0				-23.4	-0.2281	-0.2021	0
-23.3	-0.0387	-0.0421	0				-23.3	-0.2249	-0.2	0
-23.2	-0.0414	-0.0411	0				-23.2	-0.2212	-0.1974	0
-23.1	-0.0411	-0.0428	0				-23.1	-0.2207	-0.1906	0
-23	-0.0357	-0.0455	0				-23	-0.2206	-0.186	0
-22.9	-0.0352	-0.0495	0				-22.9	-0.2214	-0.1833	0
-22.8	-0.0356	-0.046	0				-22.8	-0.2193	-0.1854	0
-22.7	-0.0353	-0.0487	0				-22.7	-0.2125	-0.1871	0
-22.6	-0.0365	-0.0483	0				-22.6	-0.2061	-0.1858	0
-22.5	-0.0346	-0.0499	0				-22.5	-0.209	-0.1832	0
-22.4	-0.036	-0.0561	0				-22.4	-0.2141	-0.1797	0
-22.3	-0.0329	-0.0553	0				-22.3	-0.2177	-0.1732	0
-22.2	-0.03	-0.054	0				-22.2	-0.215	-0.1634	0
-22.1	-0.0337	-0.0541	0				-22.1	-0.2133	-0.1653	0
-22	-0.0278	-0.0587	0				-22	-0.214	-0.1678	0
-21.9	-0.0257	-0.0666	0				-21.9	-0.2155	-0.1719	0
-21.8	-0.0167	-0.075	0				-21.8	-0.2124	-0.1771	0
-21.7	-0.0086	-0.0846	0				-21.7	-0.2163	-0.176	0
-21.6	-0.0025	-0.0957	0				-21.6	-0.2266	-0.1754	0
-21.5	0.0001	-0.097	0				-21.5	-0.2336	-0.1882	0
-21.4	0.0031	-0.0962	0				-21.4	-0.2382	-0.2011	0
-21.3	0.0003	-0.0857	0				-21.3	-0.2254	-0.2128	0
-21.2	0.0035	-0.0889	0				-21.2	-0.2155	-0.2165	0
-21.1	-0.0033	-0.0872	0				-21.1	-0.2065	-0.2108	0
-21	-0.0063	-0.0841	0				-21	-0.2033	-0.2047	0
-20.9	-0.0079	-0.0858	0				-20.9	-0.1961	-0.2041	0
-20.8	-0.009	-0.0874	0				-20.8	-0.1936	-0.2028	0
-20.7	-0.0132	-0.0918	0				-20.7	-0.1932	-0.1858	0
-20.6	-0.0166	-0.0872	0				-20.6	-0.1967	-0.1748	0
-20.5	-0.0166	-0.0863	0				-20.5	-0.2007	-0.1788	0
-20.4	-0.0159	-0.0887	0				-20.4	-0.1962	-0.1767	0
-20.3	-0.0127	-0.0894	0				-20.3	-0.189	-0.1761	0
-20.2	-0.0129	-0.0876	0				-20.2	-0.1777	-0.1744	0
-20.1	-0.0098	-0.0847	0				-20.1	-0.166	-0.1704	0
-20	0.0006	-0.0855	0				-20	-0.1489	-0.1618	0
-19.9	0.0175	-0.0851	0				-19.9	-0.1167	-0.1536	0
-19.8	0.0343	-0.0853	0				-19.8	-0.0873	-0.143	0
-19.7	0.0529	-0.0864	0				-19.7	-0.0677	-0.137	0
-19.6	0.0513	-0.0738	0				-19.6	-0.0468	-0.1317	0
-19.5	0.0446	-0.0558	0				-19.5	-0.0336	-0.1266	0
-19.4	0.0466	-0.0484	0				-19.4	-0.0189	-0.1223	0
-19.3	0.0407	-0.0442	0				-19.3	-0.0094	-0.1161	0
-19.2	0.0316	-0.0545	0				-19.2	-0.0016	-0.1097	0
-19.1	0.025	-0.0616	0				-19.1	0.0141	-0.1065	0
-19	0.0175	-0.0551	0				-19	0.0223	-0.0996	0
-18.9	0.0138	-0.0504	0				-18.9	0.0289	-0.0814	0
-18.8	0.0054	-0.048	0				-18.8	0.034	-0.0702	0
-18.7	0.0047	-0.0405	0				-18.7	0.0472	-0.0609	0
-18.6	0.0056	-0.0382	0				-18.6	0.0607	-0.0484	0
-18.5	0.0153	-0.0323	0				-18.5	0.0731	-0.027	0
-18.4	0.0166	-0.0348	0				-18.4	0.0912	-0.0071	0
-18.3	0.0163	-0.0317	0				-18.3	0.1057	0.0115	0
-18.2	0.0126	-0.0295	0				-18.2	0.1212	0.0235	0
-18.1	0.0122	-0.0242	0				-18.1	0.133	0.0462	0
-18	0.0049	-0.0234	0				-18	0.1381	0.0624	0
-17.9	-0.0032	-0.0176	0				-17.9	0.1347	0.0734	0
-17.8	-0.0062	-0.0109	0				-17.8	0.1316	0.0863	0
-17.7	-0.0099	-0.0086	0				-17.7	0.1291	0.1035	0
-17.6	-0.0111	-0.0038	0				-17.6	0.1344	0.1238	0
-17.5	-0.0141	0.0081	0				-17.5	0.1431	0.1369	0
-17.4	-0.0151	0.0173	0				-17.4	0.1552	0.1487	0
-17.3	-0.0145	0.0213	0				-17.3	0.1675	0.1594	0
-17.2	-0.012	0.0209	0				-17.2	0.1768	0.1647	0
-17.1	-0.0073	0.0248	0				-17.1	0.185	0.147	0
-17	-0.008	0.0256	0				-17	0.1904	0.1406	0
-16.9	0.0046	0.027	0				-16.9	0.1877	0.1401	0
-16.8	0.0062	0.0301	0				-16.8	0.1888	0.1456	0
-16.7	-0.0017	0.0347	0				-16.7	0.1856	0.1343	0
-16.6	-0.0067	0.0271	0				-16.6	0.1943	0.1326	0
-16.5	-0.009	0.0267	0				-16.5	0.2012	0.13	0
-16.4	-0.0124	0.016	0				-16.4	0.2007	0.1266	0
-16.3	-0.016	0.006	0				-16.3	0.203	0.1304	0
-16.2	-0.0211	-0.0101	0				-16.2	0.2127	0.1376	0
-16.1	-0.0247	-0.0133	0				-16.1	0.2265	0.1472	0
-16	-0.0247	-0.0169	0				-16	0.2324	0.1465	0
-15.9	-0.0243	-0.0172	0				-15.9	0.2335	0.148	0
-15.8	-0.0235	-0.0178	0				-15.8	0.2301	0.1526	0
-15.7	-0.0233	-0.0174	0				-15.7	0.2266	0.1604	0
-15.6	-0.0294	-0.0223	0				-15.6	0.2227	0.1575	0
-15.5	-0.0242	-0.022	0				-15.5	0.2205	0.1534	0
-15.4	-0.02	-0.0239	0				-15.4	0.1869	0.1511	0
-15.3	-0.0173	-0.0236	0				-15.3	0.1827	0.149	0
-15.2	-0.0188	-0.0288	0				-15.2	0.1818	0.1502	0
-15.1	-0.0193	-0.0217	0				-15.1	0.152	0.1457	0
-15	-0.0193	-0.0182	0				-15	0.1534	0.1346	0
-14.9	-0.0164	-0.0202	0				-14.9	0.1699	0.1331	0
-14.8	-0.0177	-0.0207	0				-14.8	0.1768	0.1327	0
-14.7	-0.0184	-0.0218	0				-14.7	0.1718	0.1269	0
-14.6	-0.0019	-0.023	0				-14.6	0.1674	0.1225	0
-14.5	-0.005	-0.0256	0				-14.5	0.172	0.1211	0
-14.4	-0.0053	-0.0322	0				-14.4	0.1755	0.1201	0
-14.3	-0.0025	-0.0336	0				-14.3	0.1772	0.1204	0
-14.2	0.0091	-0.031	0				-14.2	0.1725	0.121	0
-14.1	0.0162	-0.0284	0				-14.1	0.1715	0.1299	0
-14	0.0141	-0.0224	0				-14	0.1663	0.1294	0
-13.9	0.0087	-0.0211	0				-13.9	0.1594	0.1303	0
-13.8	0.0095	-0.0168	0				-13.8	0.1454	0.1284	0
-13.7	0.0161	-0.0163	0				-13.7	0.1343	0.1322	0
-13.6	0.0181	-0.0249	0				-13.6	0.1358	0.1288	0
-13.5	0.02	-0.032	0				-13.5	0.1458	0.1264	0
-13.4	0.024	-0.0273	0				-13.4	0.1334	0.1224	0
-13.3	0.0142	-0.02	0				-13.3	0.1099	0.1184	0
-13.2	0.0162	-0.0206	0				-13.2	0.1099	0.1127	0
-13.1	0.0108	-0.0296	0				-13.1	0.1109	0.1114	0
-13	0.0061	-0.0445	0				-13	0.1034	0.1149	0
-12.9	0.0025	-0.0562	0				-12.9	0.099	0.119	0
-12.8	-0.0077	-0.0624	0				-12.8	0.083	0.127	0
-12.7	-0.0154	-0.0563	0				-12.7	0.0795	0.1271	0
-12.6	-0.0248	-0.0505	0				-12.6	0.0692	0.1135	0
-12.5	-0.0211	-0.0465	0				-12.5	0.0785	0.099	0
-12.4	-0.0177	-0.0379	0				-12.4	0.0829	0.0911	0
-12.3	-0.0159	-0.035	0				-12.3	0.0889	0.0907	0
-12.2	-0.0181	-0.0385	0				-12.2	0.0903	0.087	0
-12.1	-0.0141	-0.0343	0				-12.1	0.0912	0.0813	0
-12	-0.0107	-0.0415	0				-12	0.0882	0.0764	0
-11.9	-0.0097	-0.0406	0				-11.9	0.0826	0.0772	0
-11.8	-0.0134	-0.0364	0				-11.8	0.0794	0.0767	0
-11.7	-0.0148	-0.0293	0				-11.7	0.076	0.0745	0
-11.6	-0.0178	-0.0239	0				-11.6	0.0725	0.0654	0
-11.5	-0.0173	-0.0166	0				-11.5	0.0718	0.0669	0
-11.4	-0.0163	-0.0101	0				-11.4	0.0707	0.0659	0
-11.3	-0.0155	-0.0065	0				-11.3	0.074	0.0662	0
-11.2	-0.0117	-0.0103	0				-11.2	0.0726	0.0637	0
-11.1	-0.0141	-0.0039	0				-11.1	0.0684	0.0595	0
-11	-0.0129	-0.0004	0				-11	0.0612	0.0583	0
-10.9	-0.002	0.0001	0				-10.9	0.0494	0.0602	0
-10.8	0.0022	0.0006	0				-10.8	0.0459	0.0608	0
-10.7	0.0046	0.0036	0				-10.7	0.0441	0.059	0
-10.6	0.0087	0.0052	0				-10.6	0.041	0.0651	0
-10.5	0.0128	0.0062	0				-10.5	0.0395	0.0697	0
-10.4	0.016	0.0055	0				-10.4	0.03	0.0666	0
-10.3	0.014	0.0071	0				-10.3	0.0222	0.0644	0
-10.2	0.0118	0.0078	0				-10.2	0.0159	0.064	0
-10.1	0.0115	0.0118	0				-10.1	0.0106	0.0664	0
-10	0.0124	0.01	0				-10	0.0033	0.0672	0
-9.9	0.0114	0.0134	0				-9.9	-0.0035	0.0646	0
-9.8	0.0116	0.0155	0				-9.8	-0.0109	0.0636	0
-9.7	0.0187	0.0218	0				-9.7	-0.0226	0.0615	0
-9.6	0.0231	0.023	0				-9.6	-0.0361	0.06	0
-9.5	0.0249	0.0239	0				-9.5	-0.0447	0.0575	0
-9.4	0.0279	0.0291	0				-9.4	-0.0474	0.0513	0
-9.3	0.0275	0.0387	0				-9.3	-0.0372	0.0515	0
-9.2	0.0209	0.0458	0				-9.2	-0.0147	0.0478	0
-9.1	0.0185	0.0509	0				-9.1	0.0007	0.0472	0
-9	0.0189	0.054	0				-9	0.0168	0.05	0
-8.9	0.0153	0.0588	0				-8.9	0.0224	0.0474	0
-8.8	0.0091	0.0591	0				-8.8	0.0234	0.0433	0
-8.7	0.0047	0.0574	0				-8.7	0.0191	0.0462	0
-8.6	-0.0011	0.0558	0				-8.6	0.0202	0.0436	0
-8.5	0.0027	0.0578	0				-8.5	0.0167	0.0399	0
-8.4	0.0067	0.0626	0				-8.4	0.0149	0.0382	0
-8.3	0.01	0.0637	0				-8.3	0.0198	0.0373	0
-8.2	-0.0003	0.0666	0				-8.2	0.022	0.0402	0
-8.1	-0.0101	0.0757	0				-8.1	0.0189	0.0381	0
-8	-0.0069	0.0772	0				-8	0.0124	0.0437	0
-7.9	0.0015	0.0725	0				-7.9	0.0063	0.0457	0
-7.8	0.0037	0.0517	0				-7.8	0.0071	0.0382	0
-7.7	0.003	0.0414	0				-7.7	0.0078	0.0405	0
-7.6	0.0043	0.0365	0				-7.6	0.0106	0.0407	0
-7.5	0.0045	0.0324	0				-7.5	0.0083	0.042	0
-7.4	0.0034	0.0235	0				-7.4	0.0084	0.0376	0
-7.3	0.0043	0.0146	0				-7.3	0.0091	0.0363	0
-7.2	0.004	0.0067	0				-7.2	0.0061	0.0369	0
-7.1	0.0055	0.0053	0				-7.1	0.0073	0.0324	0
-7	0.0057	0.0052	0				-7	0.009	0.034	0
-6.9	0.0052	0.0079	0				-6.9	0.0046	0.0346	0
-6.8	0.0077	0.0079	0				-6.8	0.0019	0.0333	0
-6.7	0.007	0.0148	0				-6.7	0.0003	0.0302	0
-6.6	0.0106	0.0133	0				-6.6	0.0011	0.0284	0
-6.5	0.0035	0.0135	0				-6.5	0.0044	0.0252	0
-6.4	0.0051	0.0153	0				-6.4	0.0014	0.0224	0
-6.3	0.0062	0.0137	0				-6.3	-0.0018	0.0231	0
-6.2	0.0105	0.017	0				-6.2	-0.0019	0.0234	0
-6.1	0.0125	0.0123	0				-6.1	-0.0048	0.0237	0
-6	0.0082	0.0146	0				-6	-0.005	0.0194	0
-5.9	0.0063	0.0126	0				-5.9	-0.0065	0.019	0
-5.8	0.0087	0.0127	0				-5.8	-0.0101	0.0203	0
-5.7	0.0045	0.0139	0				-5.7	-0.0113	0.0188	0
-5.6	0.0006	0.0149	0				-5.6	-0.0131	0.0176	0
-5.5	-0.0032	0.0153	0				-5.5	-0.0127	0.0168	0
-5.4	-0.0033	0.0177	0				-5.4	-0.01	0.0188	0
-5.3	-0.0021	0.0129	0				-5.3	-0.0072	0.0129	0
-5.2	-0.0013	0.0083	0				-5.2	-0.0051	0.0085	0
-5.1	-0.001	0.0062	0				-5.1	-0.0031	0.009	0
-5	-0.0003	0.0057	0				-5	0.0015	0.0091	0
-4.9	0.004	0.0084	0				-4.9	0.0023	0.0083	0
-4.8	0.0031	0.0058	0				-4.8	0.0038	0.004	0
-4.7	0.0005	0.0013	0				-4.7	0.0033	-0.0002	0
-4.6	0.0016	-0.0017	0				-4.6	0.0022	0	0
-4.5	0.0036	0.0001	0				-4.5	0.001	-0.0006	0
-4.4	0.0043	-0.0017	0				-4.4	-0.0004	0.0001	0
-4.3	0.0085	-0.0043	0				-4.3	-0.0011	-0.0002	0
-4.2	0.0101	-0.0027	0				-4.2	0	-0.0013	0
-4.1	0.013	-0.0012	0				-4.1	0.0008	-0.002	0
-4	0.0108	0.0009	0				-4	-0.0023	-0.0021	0
-3.9	0.0085	0.004	0				-3.9	-0.004	-0.0029	0
-3.8	0.0093	0.0078	0				-3.8	-0.0045	-0.0051	0
-3.7	0.0098	0.0112	0				-3.7	-0.0067	-0.0094	0
-3.6	0.0086	0.0138	0				-3.6	-0.0026	-0.0116	0
-3.5	0.0095	0.0167	0				-3.5	-0.0002	-0.0136	0
-3.4	0.006	0.0165	0				-3.4	0.0005	-0.0155	0
-3.3	0.0041	0.0177	0				-3.3	-0.0032	-0.0166	0
-3.2	0.0083	0.0174	0				-3.2	-0.0013	-0.0182	0
-3.1	0.0124	0.0186	0				-3.1	-0.0061	-0.0188	0
-3	0.0153	0.0259	0				-3	0.0004	-0.0203	0
-2.9	0.0134	0.0316	0				-2.9	-0.0003	-0.0208	0
-2.8	0.0112	0.0385	0				-2.8	0.0024	-0.0223	0
-2.7	0.012	0.0415	0				-2.7	0.0066	-0.0252	0
-2.6	0.0076	0.0453	0				-2.6	0.0103	-0.0237	0
-2.5	0.0078	0.0272	0				-2.5	0.0133	-0.0257	0
-2.4	0.0024	0.0311	0				-2.4	0.0094	-0.0261	0
-2.3	0.0028	0.0395	0				-2.3	0.0046	-0.027	0
-2.2	0.0068	0.0364	0				-2.2	0.0079	-0.0303	0
-2.1	0.0048	0.0338	0				-2.1	0.0108	-0.0287	0
-2	0.0049	0.0413	0				-2	0.0095	-0.0309	0
-1.9	-0.0031	0.0453	0				-1.9	0.0121	-0.0345	0
-1.8	-0.0025	0.0549	0				-1.8	0.0172	-0.0353	0
-1.7	-0.0111	0.0525	0				-1.7	0.0136	-0.0399	0
-1.6	-0.0157	0.0496	0				-1.6	0.0119	-0.0402	0
-1.5	-0.0142	0.0491	0				-1.5	0.0135	-0.0373	0
-1.4	-0.0112	0.0528	0				-1.4	0.0195	-0.0358	0
-1.3	-0.0024	0.049	0				-1.3	0.018	-0.0413	0
-1.2	0.0039	0.0559	0				-1.2	0.0135	-0.0423	0
-1.1	0.0041	0.0516	0				-1.1	0.0134	-0.0423	0
-1	0.0094	0.0516	0				-1	0.0134	-0.0423	0
-0.9	0.0101	0.0531	0				-0.9	0.0135	-0.0439	0
-0.8	0.0101	0.059	0				-0.8	0.018	-0.0457	0
-0.7		0.059	0				-0.7		-0.054	0
-0.6		0.059	0				-0.6		-0.0542	0
-0.5		0.059	0				-0.5		-0.064	0
-0.4		0.0586	0				-0.4		-0.0776	0
-0.3			0				-0.3			0
-0.2			0				-0.2			0
-0.1			0				-0.1			0
0			0				0			0
0.099998			0				0.099998			0
0.200001			0				0.200001			0
0.299999			0				0.299999			0
0.399998			0				0.399998			0
0.5			0				0.5			0
0.599998			0				0.599998			0
0.700001			0				0.700001			0
0.799999			0				0.799999			0
0.899998			0				0.899998			0
1			0				1			0
1.1			0				1.1			0
1.2			0				1.2			0
1.3			0				1.3			0
1.4			0				1.4			0
1.5			0				1.5			0
1.6			0				1.6			0
1.7			0				1.7			0
1.8	-0.0443		0				1.8	2.4561		0
1.9	-0.0507		0				1.9	2.249		0
2	-0.10031		0				2	1.7988		0
2.1	-0.1041		0				2.1	1.6008		0
2.2	-0.0507	0.6275	0				2.2	1.2347	3.3009	0
2.3	-0.1041	0.5892	0				2.3	1.1263	2.8789	0
2.4	-0.1633	0.5767	0				2.4	0.9112	2.4004	0
2.5	-0.0443	0.483609	0				2.5	0.8524	2.1368	0
2.6	0.008201	0.4814	0				2.6	0.7886	1.805	0
2.7	0.0091	0.4811	0				2.7	0.7989	1.5823	0
2.8	-0.0418	0.4067	0				2.8	0.6993	1.3592	0
2.9	0.059195	0.5767	0				2.9	0.7175	1.2412	0
3	0.0196	0.5635	0				3	0.7189	1.0678	0
3.1	-0.018	0.4335	0				3.1	0.7339	1.0783	0
3.2	-0.009	0.314305	0				3.2	0.7122	0.9711	0
3.3	-0.008	0.4125	0				3.3	0.6715	0.9095	0
3.4	-0.02	0.368	0				3.4	0.627	0.9035	0
3.5	0.0005	0.3202	0				3.5	0.6505	0.8629	0
3.6	0.0075	0.3895	0				3.6	0.6265	0.8372	0
3.7	0.0271	0.400799	0				3.7	0.6403	0.8105	0
3.8	0.0423	0.3994	0				3.8	0.637	0.7971	0
3.9	0.037701	0.4578	0				3.9	0.6729	0.7836	0
4	0.0493	0.4405	0				4	0.6681	0.7758	0
4.1	0.063301	0.4419	0				4.1	0.682	0.8141	0
4.2	0.0886	0.489399	0				4.2	0.6863	0.8483	0
4.3	0.0833	0.4815	0				4.3	0.7113	0.8628	0
4.4	0.0993	0.506	0				4.4	0.7384	0.8709	0
4.5	0.0996	0.5013	0				4.5	0.7406	0.8894	0
4.6	0.1225	0.5365	0				4.6	0.7688	0.9164	0
4.7	0.1248	0.543	0				4.7	0.7898	0.9399	0
4.8	0.1173	0.5477	0				4.8	0.8071	0.954	0
4.9	0.1257	0.539	0				4.9	0.8229	0.9699	0
5	0.1258	0.5708	0				5	0.8386	0.9916	0
5.1	0.118501	0.5866	0				5.1	0.8592	1.0134	0
5.2	0.1194	0.5912	0				5.2	0.8852	1.0377	0
5.3	0.1218	0.5924	0				5.3	0.9085	1.0603	0
5.4	0.120501	0.5905	0				5.4	0.9244	1.0805	0
5.5	0.133	0.5907	0				5.5	0.942	1.1023	0
5.6	0.1475	0.5993	0				5.6	0.9631	1.1276	0
5.7	0.158	0.603099	0				5.7	0.9869	1.1484	0
5.8	0.1723	0.6043	0				5.8	1.0066	1.1753	0
5.9	0.1789	0.6108	0				5.9	1.0271	1.1975	0
6	0.1848	0.6147	0				6	1.0484	1.2197	0
6.1	0.1908	0.6256	0				6.1	1.0658	1.2435	0
6.2	0.1957	0.6408	0				6.2	1.084	1.2613	0
6.3	0.1983	0.6466	0				6.3	1.1026	1.2831	0
6.4	0.2041	0.6493	0				6.4	1.1234	1.3081	0
6.5	0.2104	0.6514	0				6.5	1.1474	1.3356	0
6.6	0.2232	0.652	0				6.6	1.171	1.3606	0
6.7	0.2256	0.65	0				6.7	1.1926	1.3852	0
6.8	0.2296	0.6639	0				6.8	1.2105	1.4136	0
6.9	0.229401	0.6772	0				6.9	1.2308	1.4423	0
7	0.2323	0.6893	0				7	1.2511	1.4681	0
7.1	0.2382	0.6994	0				7.1	1.2658	1.4874	0
7.2	0.2438	0.703699	0				7.2	1.277	1.5112	0
7.3	0.2451	0.7067	0				7.3	1.2986	1.5331	0
7.4	0.2501	0.7126	0				7.4	1.3166	1.5583	0
7.5	0.2497	0.7171	0				7.5	1.3358	1.5811	0
7.6	0.2572	0.7247	0				7.6	1.3538	1.6044	0
7.7	0.2606	0.7301	0				7.7	1.3742	1.6254	0
7.8	0.265	0.7341	0				7.8	1.3954	1.6477	0
7.9	0.2652	0.7391	0				7.9	1.4154	1.6665	0
8	0.2677	0.7494	0				8	1.435	1.6861	0
8.1	0.2769	0.752	0				8.1	1.4548	1.7109	0
8.2	0.2807	0.7599	0				8.2	1.4647	1.7349	0
8.3	0.2851	0.7634	0				8.3	1.4707	1.761	0
8.4	0.2898	0.7705	0				8.4	1.4882	1.7843	0
8.5	0.2886	0.7756	0				8.5	1.5061	1.8065	0
8.6	0.2927	0.7788	0				8.6	1.527	1.8266	0
8.7	0.295	0.7845	0				8.7	1.5442	1.8483	0
8.8	0.3057	0.7932	0				8.8	1.5605	1.8589	0
8.9	0.311	0.7994	0				8.9	1.5752	1.8718	0
9	0.3119	0.8028	0				9	1.5889	1.884	0
9.1	0.3144	0.8073	0				9.1	1.6024	1.9037	0
9.2	0.3198	0.8142	0				9.2	1.6159	1.9211	0
9.3	0.3228	0.8192	0				9.3	1.628	1.9416	0
9.4	0.3234	0.8237	0				9.4	1.642	1.9562	0
9.5	0.3277	0.8248	0				9.5	1.6547	1.9728	0
9.6	0.3311	0.8292	0				9.6	1.6689	1.9894	0
9.7	0.3339	0.8356	0				9.7	1.6772	2.0089	0
9.8	0.337	0.8406	0				9.8	1.6947	2.0256	0
9.9	0.339	0.8446	0				9.9	1.7082	2.0463	0
10	0.3452	0.8475	0				10	1.7222	2.0658	0
10.1	0.3546	0.847	0				10.1	1.7395	2.0782	0
10.2	0.3583	0.8505	0				10.2	1.7504	2.0858	0
10.3	0.357	0.8548	0				10.3	1.7634	2.0968	0
10.4	0.3651	0.8614	0				10.4	1.7759	2.1055	0
10.5	0.3709	0.8667	0				10.5	1.7893	2.1203	0
10.6	0.3742	0.8711	0				10.6	1.8051	2.137	0
10.7	0.3767	0.8766	0				10.7	1.8159	2.1521	0
10.8	0.3791	0.8877	0				10.8	1.8274	2.1661	0
10.9	0.3761	0.89	0				10.9	1.8423	2.1822	0
11	0.3744	0.8881	0				11	1.8578	2.1968	0
11.1	0.3727	0.8919	0				11.1	1.8718	2.2114	0
11.2	0.3781	0.8956	0				11.2	1.8855	2.224	0
11.3	0.3729	0.8945	0				11.3	1.8975	2.2377	0
11.4	0.3732	0.8961	0				11.4	1.9082	2.2513	0
11.5	0.375	0.8966	0				11.5	1.9163	2.2658	0
11.6	0.3759	0.9031	0				11.6	1.9255	2.2799	0
11.7	0.3771	0.9083	0				11.7	1.9341	2.2949	0
11.8	0.3809	0.9133	0				11.8	1.9444	2.3066	0
11.9	0.3835	0.9115	0				11.9	1.9556	2.3184	0
12	0.3851	0.9133	0				12	1.9657	2.3319	0
12.1	0.3884	0.9158	0				12.1	1.9709	2.3441	0
12.2	0.39	0.9236	0				12.2	1.9792	2.357	0
12.3	0.3919	0.9299	0				12.3	1.9851	2.367	0
12.4	0.3926	0.933	0				12.4	1.9894	2.3752	0
12.5	0.3945	0.939	0				12.5	1.9956	2.3825	0
12.6	0.3987	0.9415	0				12.6	2.0029	2.3943	0
12.7	0.4004	0.9434	0				12.7	2.0068	2.4054	0
12.8	0.4058	0.9461	0				12.8	2.0159	2.4177	0
12.9	0.4089	0.9463	0				12.9	2.0265	2.4324	0
13	0.4126	0.9484	0				13	2.035	2.4465	0
13.1	0.4171	0.9491	0				13.1	2.0407	2.4563	0
13.2	0.4194	0.9523	0				13.2	2.0475	2.4667	0
13.3	0.4213	0.9534	0				13.3	2.0523	2.4776	0
13.4	0.4262	0.9567	0				13.4	2.0601	2.4872	0
13.5	0.4336	0.9598	0				13.5	2.0678	2.4904	0
13.6	0.44	0.9624	0				13.6	2.0777	2.4979	0
13.7	0.4369	0.9664	0				13.7	2.0844	2.5056	0
13.8	0.4434	0.9734	0				13.8	2.0913	2.5153	0
13.9	0.4489	0.9853	0				13.9	2.0968	2.5263	0
14	0.4544	0.989	0				14	2.1021	2.5374	0
14.1	0.4557	0.988	0				14.1	2.1075	2.5466	0
14.2	0.4541	0.9928	0				14.2	2.1132	2.5525	0
14.3	0.4552	0.9956	0				14.3	2.1227	2.559	0
14.4	0.4568	0.9985	0				14.4	2.1272	2.5672	0
14.5	0.4603	0.997	0				14.5	2.1304	2.5747	0
14.6	0.4708	0.9954	0				14.6	2.1309	2.5797	0
14.7	0.4719	0.9948	0				14.7	2.1293	2.5827	0
14.8	0.4775	1.0045	0				14.8	2.1341	2.5922	0
14.9	0.4735	1.0119	0				14.9	2.1376	2.6015	0
15	0.4744	1.0175	0				15	2.1443	2.6095	0
15.1	0.4762	1.0164	0				15.1	2.1515	2.6182	0
15.2	0.4794	1.0148	0				15.2	2.1547	2.6243	0
15.3	0.4776	1.0148	0				15.3	2.1566	2.6301	0
15.4	0.478	1.0192	0				15.4	2.1628	2.637	0
15.5	0.4804	1.0196	0				15.5	2.1679	2.6411	0
15.6	0.4852	1.0231	0				15.6	2.1746	2.6463	0
15.7	0.4858	1.0228	0				15.7	2.1774	2.6526	0
15.8	0.487	1.0212	0				15.8	2.179	2.655	0
15.9	0.4966	1.0249	0				15.9	2.1811	2.6617	0
16	0.5037	1.0359	0				16	2.1844	2.6643	0
16.1	0.5047	1.0407	0				16.1	2.1841	2.6677	0
16.2	0.5082	1.0475	0				16.2	2.1858	2.6733	0
16.3	0.5088	1.0551	0				16.3	2.1911	2.6787	0
16.4	0.5123	1.0651	0				16.4	2.1891	2.6834	0
16.5	0.5155	1.0635	0				16.5	2.1894	2.6879	0
16.6	0.5195	1.0663	0				16.6	2.191	2.6919	0
16.7	0.5212	1.0705	0				16.7	2.1915	2.6925	0
16.8	0.5233	1.074	0				16.8	2.1929	2.6979	0
16.9	0.5253	1.0777	0				16.9	2.1968	2.702	0
17	0.532	1.0811	0				17	2.1951	2.7064	0
17.1	0.5346	1.0829	0				17.1	2.1917	2.7108	0
17.2	0.5361	1.0829	0				17.2	2.1895	2.7127	0
17.3	0.5361	1.0854	0				17.3	2.1886	2.7154	0
17.4	0.5371	1.0936	0				17.4	2.1895	2.7216	0
17.5	0.5396	1.0974	0				17.5	2.1921	2.7277	0
17.6	0.5404	1.1006	0				17.6	2.1952	2.7302	0
17.7	0.542	1.0946	0				17.7	2.1975	2.7312	0
17.8	0.5402	1.0926	0				17.8	2.197	2.7299	0
17.9	0.5478	1.0959	0				17.9	2.1979	2.7344	0
18	0.5492	1.0954	0				18	2.1983	2.7399	0
18.1	0.5528	1.0964	0				18.1	2.1994	2.7417	0
18.2	0.5538	1.0961	0				18.2	2.203	2.7464	0
18.3	0.5564	1.1021	0				18.3	2.2032	2.7514	0
18.4	0.5603	1.101	0				18.4	2.2051	2.7537	0
18.5	0.5658	1.102	0				18.5	2.2094	2.7575	0
18.6	0.5692	1.1003	0				18.6	2.212	2.7629	0
18.7	0.5711	1.1014	0				18.7	2.2146	2.7657	0
18.8	0.5745	1.1039	0				18.8	2.2196	2.7656	0
18.9	0.5768	1.1099	0				18.9	2.2218	2.7676	0
19	0.5772	1.1093	0				19	2.217	2.7669	0
19.1	0.5824	1.1086	0				19.1	2.2138	2.7666	0
19.2	0.5847	1.1126	0				19.2	2.2129	2.7705	0
19.3	0.5849	1.1152	0				19.3	2.2156	2.7716	0
19.4	0.5873	1.1198	0				19.4	2.216	2.7751	0
19.5	0.5904	1.1213	0				19.5	2.2168	2.7749	0
19.6	0.5905	1.1228	0				19.6	2.2182	2.7796	0
19.7	0.5911	1.1192	0				19.7	2.2155	2.7789	0
19.8	0.5924	1.1198	0				19.8	2.2137	2.7801	0
19.9	0.5899	1.1203	0				19.9	2.2092	2.7768	0
20	0.5884	1.1146	0				20	2.2072	2.7758	0
20.1	0.5884	1.1129	0				20.1	2.2062	2.7745	0
20.2	0.5917	1.1132	0				20.2	2.2063	2.7741	0
20.3	0.5982	1.1147	0				20.3	2.211	2.7728	0
20.4	0.6022	1.1152	0				20.4	2.2106	2.7704	0
20.5	0.5996	1.116	0				20.5	2.2144	2.7707	0
20.6	0.5996	1.121	0				20.6	2.2163	2.7716	0
20.7	0.5975	1.1245	0				20.7	2.22	2.7716	0
20.8	0.5993	1.1302	0				20.8	2.2263	2.7716	0
20.9	0.598	1.1221	0				20.9	2.2313	2.7676	0
21	0.6047	1.1173	0				21	2.2335	2.7649	0
21.1	0.6073	1.1171	0				21.1	2.2355	2.7624	0
21.2	0.6075	1.1212	0				21.2	2.2374	2.761	0
21.3	0.6053	1.1203	0				21.3	2.2374	2.7593	0
21.4	0.6103	1.1182	0				21.4	2.2427	2.7588	0
21.5	0.6158	1.1189	0				21.5	2.2431	2.758	0
21.6	0.6209	1.1198	0				21.6	2.246	2.7558	0
21.7	0.6209	1.1161	0				21.7	2.2457	2.753	0
21.8	0.6239	1.1193	0				21.8	2.2503	2.7487	0
21.9	0.6249	1.1226	0				21.9	2.2546	2.7503	0
22	0.6211	1.1235	0				22	2.2567	2.749	0
22.1	0.6194	1.1178	0				22.1	2.2557	2.7494	0
22.2	0.6246	1.116	0				22.2	2.2582	2.7485	0
22.3	0.6245	1.1102	0				22.3	2.2582	2.7453	0
22.4	0.6267	1.107	0				22.4	2.2584	2.7425	0
22.5	0.6301	1.0979	0				22.5	2.2628	2.7383	0
22.6	0.6323	1.0995	0				22.6	2.2653	2.7332	0
22.7	0.6343	1.0935	0				22.7	2.2674	2.7331	0
22.8	0.6409	1.0919	0				22.8	2.2706	2.7335	0
22.9	0.6456	1.0915	0				22.9	2.274	2.73	0
23	0.6468	1.0898	0				23	2.276	2.7281	0
23.1	0.6455	1.0918	0				23.1	2.2809	2.728	0
23.2	0.6516	1.0962	0				23.2	2.2876	2.7264	0
23.3	0.6578	1.0999	0				23.3	2.2945	2.7266	0
23.4	0.6587	1.1035	0				23.4	2.2984	2.7251	0
23.5	0.664	1.0988	0				23.5	2.3001	2.7213	0
23.6	0.6653	1.1019	0				23.6	2.302	2.7169	0
23.7	0.667	1.1019	0				23.7	2.3016	2.7115	0
23.8	0.6678	1.1038	0				23.8	2.3027	2.711	0
23.9	0.6715	1.1062	0				23.9	2.3088	2.7116	0
24	0.6674	1.1051	0				24	2.3102	2.708	0
24.1	0.6621	1.1086	0				24.1	2.3146	2.7016	0
24.2	0.6587	1.1098	0				24.2	2.3189	2.6992	0
24.3	0.6618	1.1117	0				24.3	2.3222	2.6985	0
24.4	0.6602	1.1099	0				24.4	2.3219	2.6966	0
24.5	0.6605	1.1083	0				24.5	2.3229	2.6941	0
24.6	0.6643	1.1081	0				24.6	2.3251	2.6928	0
24.7	0.6661	1.1065	0				24.7	2.3256	2.6924	0
24.8	0.6633	1.1044	0				24.8	2.3236	2.6885	0
24.9	0.6605	1.1015	0				24.9	2.3228	2.6858	0
25	0.6591	1.097	0				25	2.3223	2.6834	0
25.1	0.66	1.0992	0				25.1	2.3261	2.6852	0
25.2	0.6601	1.0992	0				25.2	2.3299	2.6821	0
25.3	0.6608	1.0996	0				25.3	2.3293	2.6784	0
25.4	0.6614	1.1007	0				25.4	2.3283	2.6763	0
25.5	0.6615	1.1018	0				25.5	2.3304	2.6741	0
25.6	0.6643	1.1034	0				25.6	2.3296	2.6739	0
25.7	0.6677	1.1026	0				25.7	2.3287	2.6728	0
25.8	0.6686	1.1057	0				25.8	2.3308	2.671	0
25.9	0.6729	1.1047	0				25.9	2.3322	2.6681	0
26	0.6773	1.1065	0				26	2.3379	2.6676	0
26.1	0.6806	1.1109	0				26.1	2.3407	2.6671	0
26.2	0.6836	1.1148	0				26.2	2.3395	2.6652	0
26.3	0.6848	1.1207	0				26.3	2.3397	2.6637	0
26.4	0.6816	1.1221	0				26.4	2.3369	2.6631	0
26.5	0.6774	1.1296	0				26.5	2.3373	2.6599	0
26.6	0.682	1.1311	0				26.6	2.3351	2.6589	0
26.7	0.6824	1.13	0				26.7	2.335	2.6555	0
26.8	0.6826	1.1306	0				26.8	2.3327	2.6543	0
26.9	0.6871	1.1312	0				26.9	2.3299	2.6518	0
27	0.6839	1.1381	0				27	2.3241	2.6515	0
27.1	0.6844	1.1396	0				27.1	2.323	2.6511	0
27.2	0.6874	1.1404	0				27.2	2.3225	2.6498	0
27.3	0.6911	1.1435	0				27.3	2.3205	2.6446	0
27.4	0.6982	1.1458	0				27.4	2.3223	2.6424	0
27.5	0.6999	1.1537	0				27.5	2.3229	2.6395	0
27.6	0.7019	1.1551	0				27.6	2.3226	2.6354	0
27.7	0.6986	1.1572	0				27.7	2.3205	2.6344	0
27.8	0.7013	1.1615	0				27.8	2.322	2.6331	0
27.9	0.7038	1.1653	0				27.9	2.321	2.6359	0
28	0.7069	1.1713	0				28	2.3175	2.6331	0
28.1	0.709	1.1687	0				28.1	2.3173	2.6312	0
28.2	0.7108	1.1714	0				28.2	2.3211	2.6284	0
28.3	0.7136	1.1754	0				28.3	2.322	2.6254	0
28.4	0.7184	1.1815	0				28.4	2.3237	2.6276	0
28.5	0.7224	1.1832	0				28.5	2.3238	2.6271	0
28.6	0.7229	1.1913	0				28.6	2.3216	2.6273	0
28.7	0.723	1.1964	0				28.7	2.3203	2.6289	0
28.8	0.7247	1.205	0				28.8	2.3193	2.6259	0
28.9	0.7255	1.2078	0				28.9	2.317	2.6237	0
29	0.7239	1.2072	0				29	2.3164	2.6229	0
29.1	0.7225	1.2076	0				29.1	2.3172	2.6224	0
29.2	0.7245	1.2068	0				29.2	2.315	2.6189	0
29.3	0.7237	1.2049	0				29.3	2.315	2.6156	0
29.4	0.7224	1.206	0				29.4	2.3122	2.6143	0
29.5	0.7246	1.2037	0				29.5	2.3127	2.6134	0
29.6	0.7239	1.2055	0				29.6	2.3118	2.6138	0
29.7	0.7267	1.2086	0				29.7	2.3125	2.6141	0
29.8	0.726	1.212	0				29.8	2.3157	2.6174	0
29.9	0.7286	1.2143	0				29.9	2.3166	2.6127	0
30	0.7343	1.2175	0				30	2.3127	2.6108	0
30.1	0.7408	1.2217	0				30.1	2.3145	2.6123	0
30.2	0.7495	1.2202	0				30.2	2.3126	2.613	0
30.3	0.7565	1.2236	0				30.3	2.3091	2.6102	0
30.4	0.7577	1.231	0				30.4	2.308	2.6049	0
30.5	0.761	1.2347	0				30.5	2.3138	2.6011	0
30.6	0.7604	1.2409	0				30.6	2.3137	2.5974	0
30.7	0.7569	1.2446	0				30.7	2.3111	2.5944	0
30.8	0.758	1.2464	0				30.8	2.3107	2.5918	0
30.9	0.7647	1.252	0				30.9	2.3129	2.5907	0
31	0.7671	1.2562	0				31	2.3121	2.5907	0
31.1	0.7713	1.2579	0				31.1	2.3124	2.5893	0
31.2	0.7713	1.2655	0				31.2	2.3163	2.5855	0
31.3	0.7725	1.2716	0				31.3	2.3152	2.5842	0
31.4	0.7729	1.2721	0				31.4	2.3145	2.5836	0
31.5	0.7751	1.2684	0				31.5	2.3157	2.5834	0
31.6	0.7778	1.2668	0				31.6	2.3147	2.5809	0
31.7	0.7768	1.2705	0				31.7	2.319	2.5771	0
31.8	0.772	1.2739	0				31.8	2.3206	2.5723	0
31.9	0.7713	1.2796	0				31.9	2.3192	2.5711	0
32	0.7706	1.286	0				32	2.3218	2.5717	0
32.1	0.7731	1.2909	0				32.1	2.3211	2.5718	0
32.2	0.7733	1.2915	0				32.2	2.3234	2.5685	0
32.3	0.7739	1.2912	0				32.3	2.3275	2.5696	0
32.4	0.7759	1.2889	0				32.4	2.3274	2.568	0
32.5	0.7755	1.2909	0				32.5	2.3302	2.5656	0
32.6	0.7777	1.2878	0				32.6	2.3276	2.5642	0
32.7	0.7758	1.2907	0				32.7	2.3316	2.5597	0
32.8	0.7828	1.2935	0				32.8	2.3352	2.5542	0
32.9	0.785	1.292	0				32.9	2.3352	2.5504	0
33	0.7851	1.2895	0				33	2.3372	2.5498	0
33.1	0.7941	1.2879	0				33.1	2.3398	2.5484	0
33.2	0.7981	1.2929	0				33.2	2.3374	2.5433	0
33.3	0.7983	1.2937	0				33.3	2.3352	2.5422	0
33.4	0.7997	1.295	0				33.4	2.3351	2.5404	0
33.5	0.797	1.3009	0				33.5	2.3377	2.5371	0
33.6	0.7971	1.301	0				33.6	2.3345	2.5348	0
33.7	0.7988	1.3037	0				33.7	2.3328	2.535	0
33.8	0.8007	1.3067	0				33.8	2.3318	2.5367	0
33.9	0.7998	1.308	0				33.9	2.3339	2.534	0
34	0.7978	1.3053	0				34	2.3345	2.5294	0
34.1	0.8004	1.3054	0				34.1	2.3365	2.5278	0
34.2	0.8023	1.3083	0				34.2	2.3359	2.5279	0
34.3	0.8069	1.3052	0				34.3	2.3339	2.5238	0
34.4	0.8048	1.3032	0				34.4	2.3335	2.524	0
34.5	0.8041	1.3049	0				34.5	2.3335	2.5211	0
34.6	0.8046	1.3042	0				34.6	2.3343	2.5202	0
34.7	0.8019	1.3035	0				34.7	2.3349	2.5192	0
34.8	0.8018	1.3027	0				34.8	2.3337	2.5132	0
34.9	0.7988	1.302	0				34.9	2.3367	2.5129	0
35	0.7986	1.304	0				35	2.3344	2.5127	0
35.1	0.8001	1.3063	0				35.1	2.3361	2.512	0
35.2	0.8034	1.3094	0				35.2	2.3325	2.5108	0
35.3	0.805	1.3093	0				35.3	2.3319	2.5107	0
35.4	0.8061	1.3078	0				35.4	2.3285	2.5086	0
35.5	0.8079	1.3034	0				35.5	2.329	2.5044	0
35.6	0.8062	1.3037	0				35.6	2.3266	2.5014	0
35.7	0.8091	1.3054	0				35.7	2.3263	2.4982	0
35.8	0.8084	1.3044	0				35.8	2.3234	2.4942	0
35.9	0.807	1.3017	0				35.9	2.321	2.491	0
36	0.809	1.3023	0				36	2.3198	2.493	0
36.1	0.807	1.3016	0				36.1	2.319	2.4919	0
36.2	0.806	1.3037	0				36.2	2.3181	2.4866	0
36.3	0.8069	1.304	0				36.3	2.3192	2.4869	0
36.4	0.8056	1.3073	0				36.4	2.3213	2.4842	0
36.5	0.8069	1.3055	0				36.5	2.3225	2.4818	0
36.6	0.8076	1.3068	0				36.6	2.3211	2.479	0
36.7	0.8107	1.3088	0				36.7	2.3239	2.4773	0
36.8	0.8098	1.3072	0				36.8	2.3239	2.4767	0
36.9	0.8097	1.3111	0				36.9	2.3254	2.4757	0
37	0.8046	1.3113	0				37	2.3282	2.4747	0
37.1	0.8012	1.3087	0				37.1	2.3274	2.4719	0
37.2	0.7956	1.3084	0				37.2	2.3274	2.4719	0
37.3	0.7961	1.3076	0				37.3	2.325	2.4679	0
37.4	0.7949	1.3044	0				37.4	2.3267	2.4675	0
37.5	0.7975	1.3023	0				37.5	2.3311	2.4682	0
37.6	0.8012	1.3064	0				37.6	2.3324	2.4646	0
37.7	0.8033	1.3075	0				37.7	2.3347	2.4621	0
37.8	0.8059	1.3034	0				37.8	2.3346	2.4616	0
37.9	0.8106	1.3022	0				37.9	2.337	2.4621	0
38	0.8133	1.3023	0				38	2.3362	2.4602	0
38.1	0.8127	1.3007	0				38.1	2.3344	2.4577	0
38.2	0.8101	1.2985	0				38.2	2.3344	2.4553	0
38.3	0.8138	1.2957	0				38.3	2.3288	2.4515	0
38.4	0.8166	1.297	0				38.4	2.3275	2.4457	0
38.5	0.8146	1.2984	0				38.5	2.3274	2.4462	0
38.6	0.818	1.2992	0				38.6	2.3244	2.4444	0
38.7	0.819	1.3036	0				38.7	2.3263	2.4461	0
38.8	0.8211	1.3024	0				38.8	2.3262	2.4445	0
38.9	0.816	1.3007	0				38.9	2.3231	2.446	0
39	0.8153	1.3059	0				39	2.3263	2.4447	0
39.1	0.8089	1.3099	0				39.1	2.325	2.4421	0
39.2	0.8044	1.3109	0				39.2	2.3231	2.4438	0
39.3	0.8009	1.3086	0				39.3	2.3261	2.4445	0
39.4	0.802	1.3103	0				39.4	2.3286	2.441	0
39.5	0.8021	1.2984	0				39.5	2.3294	2.4417	0
39.6	0.8043	1.2942	0				39.6	2.3279	2.4424	0
39.7	0.8051	1.2913	0				39.7	2.3293	2.4407	0
39.8	0.8027	1.2907	0				39.8	2.3303	2.4349	0
39.9	0.8032	1.2921	0				39.9	2.3321	2.4305	0
40	0.8027	1.2912	0				40	2.3244	2.4293	0
40.1	0.806	1.2939	0				40.1	2.3214	2.4274	0
40.2	0.8009	1.2941	0				40.2	2.3193	2.4243	0
40.3	0.8023	1.2941	0				40.3	2.32	2.4198	0
40.4	0.799	1.2965	0				40.4	2.3225	2.4216	0
40.5	0.7989	1.3019	0				40.5	2.3242	2.4175	0
40.6	0.7971	1.2965	0				40.6	2.3215	2.4152	0
40.7	0.7984	1.2977	0				40.7	2.3205	2.4131	0
40.8	0.8033	1.2953	0				40.8	2.3222	2.4104	0
40.9	0.8067	1.2913	0				40.9	2.3252	2.4101	0
41	0.8072	1.2902	0				41	2.3228	2.4063	0
41.1	0.8041	1.2872	0				41.1	2.3247	2.4012	0
41.2	0.8035	1.2916	0				41.2	2.3224	2.3987	0
41.3	0.8043	1.2958	0				41.3	2.325	2.3965	0
41.4	0.802	1.2958	0				41.4	2.3221	2.3966	0
41.5	0.8004	1.2963	0				41.5	2.3235	2.3952	0
41.6	0.7998	1.3046	0				41.6	2.3202	2.393	0
41.7	0.8013	1.3076	0				41.7	2.3184	2.3868	0
41.8	0.8018	1.3112	0				41.8	2.3213	2.3865	0
41.9	0.8072	1.3124	0				41.9	2.3235	2.3854	0
42	0.8144	1.3141	0				42	2.3225	2.3819	0
42.1	0.8144	1.3132	0				42.1	2.3225	2.3787	0
42.2	0.8153	1.3106	0				42.2	2.3212	2.3743	0
42.3	0.8106	1.3068	0				42.3	2.3202	2.3738	0
42.4	0.8105	1.3112	0				42.4	2.3186	2.3692	0
42.5	0.8113	1.3085	0				42.5	2.3154	2.37	0
42.6	0.8122	1.3094	0				42.6	2.3132	2.3697	0
42.7	0.813	1.3062	0				42.7	2.3134	2.3694	0
42.8	0.8124	1.3068	0				42.8	2.3126	2.3695	0
42.9	0.8141	1.3114	0				42.9	2.3136	2.3692	0
43	0.8147	1.3115	0				43	2.3134	2.3675	0
43.1	0.818	1.3102	0				43.1	2.3106	2.3645	0
43.2	0.8204	1.3117	0				43.2	2.3114	2.3628	0
43.3	0.8285	1.3146	0				43.3	2.3103	2.361	0
43.4	0.828	1.3145	0				43.4	2.3103	2.3602	0
43.5	0.8322	1.3181	0				43.5	2.3124	2.3564	0
43.6	0.8346	1.3207	0				43.6	2.3079	2.3537	0
43.7	0.8341	1.3224	0				43.7	2.3047	2.3531	0
43.8	0.8355	1.3226	0				43.8	2.3039	2.3493	0
43.9	0.8354	1.3284	0				43.9	2.2995	2.346	0
44	0.8358	1.3299	0				44	2.295	2.3451	0
44.1	0.8361	1.3327	0				44.1	2.2974	2.343	0
44.2	0.836	1.334	0				44.2	2.2978	2.3416	0
44.3	0.8386	1.3343	0				44.3	2.2979	2.3391	0
44.4	0.839	1.3381	0				44.4	2.3014	2.3406	0
44.5	0.8407	1.3394	0				44.5	2.2968	2.3419	0
44.6	0.8445	1.3419	0				44.6	2.2986	2.3363	0
44.7	0.8455	1.3441	0				44.7	2.298	2.3362	0
44.8	0.8497	1.345	0				44.8	2.2976	2.3337	0
44.9	0.8512	1.353	0				44.9	2.2938	2.3359	0
45	0.8552	1.3582	0				45	2.2915	2.3373	0
45.1	0.8577	1.3568	0				45.1	2.29	2.3395	0
45.2	0.8605	1.3585	0				45.2	2.2905	2.3369	0
45.3	0.8605	1.3626	0				45.3	2.2898	2.3296	0
45.4	0.8575	1.3678	0				45.4	2.2883	2.325	0
45.5	0.8562	1.3716	0				45.5	2.2866	2.3269	0
45.6	0.8582	1.3821	0				45.6	2.2865	2.3246	0
45.7	0.8606	1.3843	0				45.7	2.2855	2.3225	0
45.8	0.8599	1.3851	0				45.8	2.2816	2.3215	0
45.9	0.8706	1.3874	0				45.9	2.2799	2.3223	0
46	0.8753	1.3867	0				46	2.2773	2.3228	0
46.1	0.8771	1.3864	0				46.1	2.2813	2.3225	0
46.2	0.8795	1.3821	0				46.2	2.2825	2.3221	0
46.3	0.8818	1.3839	0				46.3	2.2836	2.32	0
46.4	0.8819	1.39	0				46.4	2.2805	2.3207	0
46.5	0.8821	1.3935	0				46.5	2.2747	2.3163	0
46.6	0.8852	1.3935	0				46.6	2.2687	2.3134	0
46.7	0.8878	1.4006	0				46.7	2.269	2.3107	0
46.8	0.8874	1.4056	0				46.8	2.2648	2.3097	0
46.9	0.8883	1.4097	0				46.9	2.2609	2.3119	0
47	0.8855	1.4135	0				47	2.255	2.3106	0
47.1	0.8885	1.4172	0				47.1	2.2503	2.3102	0
47.2	0.8948	1.4185	0				47.2	2.247	2.3091	0
47.3	0.8966	1.4202	0				47.3	2.2458	2.3078	0
47.4	0.8981	1.4212	0				47.4	2.2399	2.3065	0
47.5	0.9046	1.4306	0				47.5	2.2396	2.3025	0
47.6	0.9118	1.437	0				47.6	2.2358	2.3017	0
47.7	0.9107	1.4336	0				47.7	2.2366	2.301	0
47.8	0.9131	1.4364	0				47.8	2.236	2.3046	0
47.9	0.9148	1.4385	0				47.9	2.2334	2.3006	0
48	0.9127	1.4435	0				48	2.2318	2.2969	0
48.1	0.911	1.4449	0				48.1	2.2311	2.2994	0
48.2	0.9118	1.455	0				48.2	2.2283	2.2992	0
48.3	0.9069	1.4624	0				48.3	2.2289	2.3003	0
48.4	0.9091	1.4695	0				48.4	2.2255	2.3006	0
48.5	0.9097	1.4722	0				48.5	2.2237	2.301	0
48.6	0.9092	1.4731	0				48.6	2.2232	2.2954	0
48.7	0.9068	1.4691	0				48.7	2.2188	2.294	0
48.8	0.9107	1.4717	0				48.8	2.2147	2.2912	0
48.9	0.9146	1.4723	0				48.9	2.2127	2.2908	0
49	0.9191	1.4722	0				49	2.211	2.2874	0
49.1	0.9219	1.4746	0				49.1	2.2105	2.2842	0
49.2	0.927	1.4758	0				49.2	2.2062	2.2874	0
49.3	0.9301	1.4814	0				49.3	2.2029	2.2865	0
49.4	0.9306	1.4854	0				49.4	2.202	2.2836	0
49.5	0.9339	1.49	0				49.5	2.1995	2.2825	0
49.6	0.9363	1.4928	0				49.6	2.1934	2.2791	0
49.7	0.939	1.4967	0				49.7	2.1918	2.277	0
49.8	0.9383	1.5022	0				49.8	2.1895	2.2763	0
49.9	0.9378	1.503	0				49.9	2.1839	2.2752	0
50	0.9398	1.5073	0				50	2.1827	2.2726	0
50.1	0.9432	1.5122	0				50.1	2.1816	2.2681	0
50.2	0.9489	1.5148	0				50.2	2.1818	2.2662	0
50.3	0.9556	1.5156	0				50.3	2.1795	2.2631	0
50.4	0.9563	1.5225	0				50.4	2.1764	2.2596	0
50.5	0.9568	1.5255	0				50.5	2.1755	2.2549	0
50.6	0.9569	1.5293	0				50.6	2.1762	2.2502	0
50.7	0.9575	1.5305	0				50.7	2.1707	2.247	0
50.8	0.9582	1.5282	0				50.8	2.1669	2.2411	0
50.9	0.955	1.5279	0				50.9	2.1652	2.2387	0
51	0.955	1.528	0				51	2.1609	2.2336	0
51.1	0.9569	1.5308	0				51.1	2.1573	2.2294	0
51.2	0.9594	1.5339	0				51.2	2.1528	2.2244	0
51.3	0.9657	1.5335	0				51.3	2.1484	2.2252	0
51.4	0.9707	1.5336	0				51.4	2.1454	2.2259	0
51.5	0.9767	1.5361	0				51.5	2.1416	2.2235	0
51.6	0.9766	1.539	0				51.6	2.1398	2.2181	0
51.7	0.9761	1.5445	0				51.7	2.137	2.2157	0
51.8	0.9754	1.5486	0				51.8	2.1353	2.2137	0
51.9	0.9786	1.5548	0				51.9	2.1378	2.2118	0
52	0.9737	1.5564	0				52	2.1381	2.2102	0
52.1	0.9765	1.5573	0				52.1	2.141	2.209	0
52.2	0.9775	1.5636	0				52.2	2.1379	2.2056	0
52.3	0.9788	1.5721	0				52.3	2.1346	2.2029	0
52.4	0.9859	1.5767	0				52.4	2.1321	2.2	0
52.5	0.9903	1.5805	0				52.5	2.1354	2.1982	0
52.6	0.9939	1.5794	0				52.6	2.1395	2.1973	0
52.7	0.9955	1.5782	0				52.7	2.1394	2.1965	0
52.8	0.9973	1.5774	0				52.8	2.1392	2.1958	0
52.9	0.9992	1.5804	0				52.9	2.1426	2.1933	0
53	1.0008	1.5814	0				53	2.143	2.1875	0
53.1	1.0047	1.5859	0				53.1	2.1445	2.1832	0
53.2	1.0046	1.5849	0				53.2	2.1469	2.1792	0
53.3	1.0007	1.5891	0				53.3	2.1497	2.1786	0
53.4	1.0047	1.5874	0				53.4	2.1499	2.176	0
53.5	1.0051	1.5897	0				53.5	2.1506	2.1718	0
53.6	1.0039	1.5903	0				53.6	2.1517	2.1697	0
53.7	1.0008	1.591	0				53.7	2.1514	2.1678	0
53.8	1.0037	1.5961	0				53.8	2.1492	2.1655	0
53.9	1.0084	1.5953	0				53.9	2.1489	2.1598	0
54	1.0081	1.5945	0				54	2.1442	2.1583	0
54.1	1.0108	1.5886	0				54.1	2.1409	2.1566	0
54.2	1.0172	1.5891	0				54.2	2.1387	2.1534	0
54.3	1.0205	1.5855	0				54.3	2.1393	2.1531	0
54.4	1.0316	1.5836	0				54.4	2.1369	2.1522	0
54.5	1.0334	1.5824	0				54.5	2.1355	2.1498	0
54.6	1.0338	1.5836	0				54.6	2.135	2.1477	0
54.7	1.0405	1.584	0				54.7	2.1353	2.149	0
54.8	1.0481	1.5938	0				54.8	2.1327	2.1465	0
54.9	1.049	1.5954	0				54.9	2.1325	2.1447	0
55	1.0508	1.5934	0				55	2.1303	2.1421	0
55.1	1.0507	1.5986	0				55.1	2.1255	2.1388	0
55.2	1.0497	1.6025	0				55.2	2.1207	2.1358	0
55.3	1.0459	1.6072	0				55.3	2.1202	2.1319	0
55.4	1.0485	1.6059	0				55.4	2.1201	2.1301	0
55.5	1.0494	1.6016	0				55.5	2.119	2.1292	0
55.6	1.052	1.5959	0				55.6	2.1175	2.13	0
55.7	1.0505	1.5945	0				55.7	2.1162	2.1307	0
55.8	1.0476	1.596	0				55.8	2.116	2.1301	0
55.9	1.0516	1.5939	0				55.9	2.1151	2.1273	0
56	1.0482	1.597	0				56	2.1166	2.1264	0
56.1	1.0493	1.5937	0				56.1	2.115	2.1271	0
56.2	1.0521	1.5921	0				56.2	2.1145	2.1256	0
56.3	1.0513	1.5901	0				56.3	2.1132	2.122	0
56.4	1.0492	1.5873	0				56.4	2.1124	2.1198	0
56.5	1.0536	1.5847	0				56.5	2.1134	2.1205	0
56.6	1.0552	1.5856	0				56.6	2.1098	2.1209	0
56.7	1.0568	1.582	0				56.7	2.1124	2.1182	0
56.8	1.0603	1.5801	0				56.8	2.1144	2.1222	0
56.9	1.0646	1.582	0				56.9	2.1128	2.1234	0
57	1.0735	1.5797	0				57	2.1126	2.1216	0
57.1	1.0763	1.5765	0				57.1	2.114	2.1203	0
57.2	1.0754	1.5736	0				57.2	2.1147	2.1194	0
57.3	1.0757	1.5754	0				57.3	2.1167	2.1169	0
57.4	1.0764	1.5814	0				57.4	2.1195	2.1121	0
57.5	1.0769	1.5782	0				57.5	2.1197	2.1076	0
57.6	1.0805	1.5767	0				57.6	2.1202	2.108	0
57.7	1.0856	1.5756	0				57.7	2.1208	2.1068	0
57.8	1.0892	1.5759	0				57.8	2.1223	2.1036	0
57.9	1.0911	1.574	0				57.9	2.1248	2.1023	0
58	1.093	1.5715	0				58	2.1237	2.1012	0
58.1	1.0988	1.571	0				58.1	2.1234	2.1014	0
58.2	1.0952	1.5743	0				58.2	2.1179	2.0984	0
58.3	1.095	1.5739	0				58.3	2.1175	2.0961	0
58.4	1.0943	1.5731	0				58.4	2.1154	2.0943	0
58.5	1.0887	1.5726	0				58.5	2.1137	2.0945	0
58.6	1.0862	1.5697	0				58.6	2.1073	2.0919	0
58.7	1.0876	1.5736	0				58.7	2.102	2.0952	0
58.8	1.089	1.5764	0				58.8	2.099	2.0972	0
58.9	1.0931	1.5761	0				58.9	2.0939	2.0962	0
59	1.0963	1.5738	0				59	2.0916	2.0962	0
59.1	1.0933	1.5765	0				59.1	2.0897	2.0982	0
59.2	1.0892	1.5761	0				59.2	2.0886	2.1006	0
59.3	1.0932	1.5814	0				59.3	2.0867	2.0982	0
59.4	1.099	1.5799	0				59.4	2.0816	2.0972	0
59.5	1.1004	1.5805	0				59.5	2.0784	2.0956	0
59.6	1.1022	1.5744	0				59.6	2.0741	2.0953	0
59.7	1.1045	1.5714	0				59.7	2.0712	2.0915	0
59.8	1.1065	1.5736	0				59.8	2.0701	2.0895	0
59.9	1.1065	1.5702	0				59.9	2.0694	2.0856	0
60	1.1101	1.5738	0				60	2.0677	2.0854	0
60.1	1.1109	1.5774	0				60.1	2.0672	2.0862	0
60.2	1.1091	1.5822	0				60.2	2.0641	2.0856	0
60.3	1.1071	1.5822	0				60.3	2.0612	2.0836	0
60.4	1.1043	1.5829	0				60.4	2.0584	2.0818	0
60.5	1.1029	1.5847	0				60.5	2.058	2.0798	0
60.6	1.105	1.5843	0				60.6	2.0565	2.0791	0
60.7	1.1055	1.5852	0				60.7	2.0546	2.0774	0
60.8	1.1022	1.5862	0				60.8	2.0502	2.0763	0
60.9	1.0986	1.5861	0				60.9	2.0501	2.0772	0
61	1.1001	1.585	0				61	2.0469	2.0776	0
61.1	1.099	1.588	0				61.1	2.0453	2.0774	0
61.2	1.103	1.5836	0				61.2	2.0455	2.0759	0
61.3	1.1048	1.5808	0				61.3	2.0468	2.0737	0
61.4	1.1121	1.5799	0				61.4	2.0471	2.072	0
61.5	1.1101	1.584	0				61.5	2.0477	2.0708	0
61.6	1.1117	1.5906	0				61.6	2.0471	2.0664	0
61.7	1.1154	1.5966	0				61.7	2.0486	2.0628	0
61.8	1.1216	1.5986	0				61.8	2.0496	2.0645	0
61.9	1.1252	1.5966	0				61.9	2.0491	2.0601	0
62	1.1273	1.6009	0				62	2.0489	2.0588	0
62.1	1.1341	1.6068	0				62.1	2.0463	2.0583	0
62.2	1.133	1.6152	0				62.2	2.0458	2.0567	0
62.3	1.1309	1.6217	0				62.3	2.0434	2.055	0
62.4	1.128	1.6209	0				62.4	2.0384	2.0529	0
62.5	1.1295	1.6254	0				62.5	2.0366	2.0513	0
62.6	1.1281	1.6264	0				62.6	2.0317	2.0503	0
62.7	1.1307	1.6289	0				62.7	2.0322	2.0459	0
62.8	1.1303	1.6349	0				62.8	2.027	2.0473	0
62.9	1.1315	1.638	0				62.9	2.0239	2.0414	0
63	1.1326	1.637	0				63	2.0245	2.039	0
63.1	1.1281	1.6452	0				63.1	2.0232	2.0369	0
63.2	1.1283	1.6453	0				63.2	2.0242	2.0365	0
63.3	1.13	1.6476	0				63.3	2.0248	2.033	0
63.4	1.1317	1.6461	0				63.4	2.0202	2.0326	0
63.5	1.1307	1.6398	0				63.5	2.0183	2.0321	0
63.6	1.1285	1.6422	0				63.6	2.0163	2.0318	0
63.7	1.1272	1.6405	0				63.7	2.017	2.0287	0
63.8	1.1292	1.6418	0				63.8	2.0162	2.0271	0
63.9	1.1293	1.6419	0				63.9	2.013	2.0283	0
64	1.1277	1.6453	0				64	2.0061	2.0275	0
64.1	1.1297	1.642	0				64.1	2.003	2.0276	0
64.2	1.1298	1.6435	0				64.2	2.0004	2.0225	0
64.3	1.1343	1.6472	0				64.3	2.0019	2.0199	0
64.4	1.1397	1.6459	0				64.4	2.004	2.0179	0
64.5	1.1418	1.6496	0				64.5	2.0042	2.0171	0
64.6	1.1485	1.6495	0				64.6	2.002	2.0167	0
64.7	1.1519	1.65	0				64.7	2.0012	2.0121	0
64.8	1.1536	1.6509	0				64.8	2.001	2.0073	0
64.9	1.1543	1.6522	0				64.9	2.0042	2.0045	0
65	1.1524	1.6582	0				65	2.0037	1.9999	0
65.1	1.1543	1.6615	0				65.1	2.0013	1.9955	0
65.2	1.1578	1.6598	0				65.2	2.0005	1.9925	0
65.3	1.162	1.663	0				65.3	1.9967	1.9888	0
65.4	1.1581	1.6667	0				65.4	1.9956	1.9869	0
65.5	1.1557	1.6706	0				65.5	1.9974	1.9847	0
65.6	1.1537	1.6735	0				65.6	1.9989	1.982	0
65.7	1.1571	1.6748	0				65.7	2.0037	1.9828	0
65.8	1.1604	1.6717	0				65.8	2.0037	1.9842	0
65.9	1.1597	1.6711	0				65.9	2.0024	1.9857	0
66	1.1628	1.674	0				66	2.0013	1.9859	0
66.1	1.1605	1.6719	0				66.1	2.0011	1.9831	0
66.2	1.1618	1.6744	0				66.2	1.9999	1.979	0
66.3	1.1689	1.6752	0				66.3	2.0007	1.9779	0
66.4	1.169	1.6795	0				66.4	2.0001	1.9746	0
66.5	1.1745	1.6771	0				66.5	1.9994	1.9695	0
66.6	1.1723	1.6766	0				66.6	2.0004	1.965	0
66.7	1.1737	1.6812	0				66.7	2.0014	1.9598	0
66.8	1.1778	1.681	0				66.8	2.0007	1.9574	0
66.9	1.1812	1.6862	0				66.9	2.0015	1.9525	0
67	1.1875	1.6841	0				67	2.0039	1.9476	0
67.1	1.1857	1.6854	0				67.1	2.0038	1.9418	0
67.2	1.1871	1.6895	0				67.2	2.0036	1.9369	0
67.3	1.1846	1.6959	0				67.3	2.0036	1.9373	0
67.4	1.1874	1.7005	0				67.4	2.001	1.9389	0
67.5	1.1893	1.7033	0				67.5	2.0005	1.937	0
67.6	1.1892	1.7009	0				67.6	1.9979	1.9339	0
67.7	1.1894	1.7013	0				67.7	1.9976	1.9294	0
67.8	1.1887	1.6995	0				67.8	1.9955	1.9267	0
67.9	1.1844	1.704	0				67.9	1.9943	1.9176	0
68	1.1819	1.7063	0				68	1.9944	1.9146	0
68.1	1.1838	1.7031	0				68.1	1.9934	1.9087	0
68.2	1.1801	1.7037	0				68.2	1.9945	1.9036	0
68.3	1.1814	1.6977	0				68.3	1.9912	1.8997	0
68.4	1.1803	1.6936	0				68.4	1.9884	1.8977	0
68.5	1.1838	1.6981	0				68.5	1.9914	1.897	0
68.6	1.1852	1.6985	0				68.6	1.9914	1.8919	0
68.7	1.1859	1.6988	0				68.7	1.99	1.8896	0
68.8	1.1833	1.6992	0				68.8	1.9855	1.8874	0
68.9	1.1868	1.6973	0				68.9	1.9852	1.884	0
69	1.183	1.6992	0				69	1.9854	1.8818	0
69.1	1.1807	1.7058	0				69.1	1.9873	1.8802	0
69.2	1.18	1.7014	0				69.2	1.9868	1.8771	0
69.3	1.1834	1.7056	0				69.3	1.9864	1.8728	0
69.4	1.1861	1.7046	0				69.4	1.9843	1.8726	0
69.5	1.1822	1.707	0				69.5	1.9841	1.8702	0
69.6	1.1812	1.7109	0				69.6	1.9807	1.8701	0
69.7	1.1862	1.7133	0				69.7	1.9831	1.8679	0
69.8	1.1865	1.7193	0				69.8	1.9856	1.8657	0
69.9	1.1907	1.7212	0				69.9	1.9863	1.8626	0
70	1.1914	1.7195	0				70	1.9883	1.8592	0
70.1	1.1969	1.7192	0				70.1	1.9919	1.8561	0
70.2	1.1959	1.7258	0				70.2	1.9888	1.8538	0
70.3	1.1928	1.7295	0				70.3	1.9896	1.8548	0
70.4	1.1907	1.7267	0				70.4	1.9886	1.8502	0
70.5	1.19	1.7305	0				70.5	1.9875	1.8504	0
70.6	1.1891	1.7278	0				70.6	1.9883	1.8479	0
70.7	1.1856	1.7259	0				70.7	1.9875	1.844	0
70.8	1.1831	1.7246	0				70.8	1.9866	1.844	0
70.9	1.1824	1.7254	0				70.9	1.9861	1.8432	0
71	1.1799	1.7266	0				71	1.9823	1.8384	0
71.1	1.1772	1.7244	0				71.1	1.9848	1.8386	0
71.2	1.1734	1.7247	0				71.2	1.9848	1.8359	0
71.3	1.173	1.7262	0				71.3	1.9837	1.8324	0
71.4	1.1774	1.7241	0				71.4	1.9846	1.8305	0
71.5	1.1865	1.7197	0				71.5	1.9836	1.8309	0
71.6	1.1904	1.7211	0				71.6	1.9804	1.8281	0
71.7	1.1913	1.7227	0				71.7	1.9787	1.8287	0
71.8	1.1917	1.7253	0				71.8	1.9765	1.8256	0
71.9	1.1885	1.7316	0				71.9	1.9744	1.8243	0
72	1.1886	1.7342	0				72	1.9721	1.8183	0
72.1	1.1926	1.7369	0				72.1	1.9724	1.8196	0
72.2	1.19	1.7389	0				72.2	1.9694	1.82	0
72.3	1.1934	1.735	0				72.3	1.9676	1.8197	0
72.4	1.1912	1.7349	0				72.4	1.9675	1.8131	0
72.5	1.1939	1.7347	0				72.5	1.9654	1.8099	0
72.6	1.1929	1.7361	0				72.6	1.9652	1.8088	0
72.7	1.1951	1.7423	0				72.7	1.9611	1.8103	0
72.8	1.1948	1.7398	0				72.8	1.9599	1.8104	0
72.9	1.1932	1.7407	0				72.9	1.9585	1.809	0
73	1.1967	1.7405	0				73	1.9544	1.8109	0
73.1	1.2	1.7423	0				73.1	1.952	1.8143	0
73.2	1.2024	1.7433	0				73.2	1.9509	1.8182	0
73.3	1.2039	1.7431	0				73.3	1.9525	1.8174	0
73.4	1.2076	1.7425	0				73.4	1.9543	1.8146	0
73.5	1.2097	1.745	0				73.5	1.9566	1.8085	0
73.6	1.2082	1.7448	0				73.6	1.9587	1.8041	0
73.7	1.2131	1.7461	0				73.7	1.9603	1.8029	0
73.8	1.2149	1.7435	0				73.8	1.9569	1.8053	0
73.9	1.2169	1.7489	0				73.9	1.9543	1.8032	0
74	1.2173	1.749	0				74	1.9518	1.8059	0
74.1	1.2226	1.7504	0				74.1	1.9493	1.8048	0
74.2	1.2206	1.7585	0				74.2	1.947	1.8047	0
74.3	1.2249	1.7576	0				74.3	1.945	1.807	0
74.4	1.2255	1.7599	0				74.4	1.9472	1.8083	0
74.5	1.2324	1.7635	0				74.5	1.95	1.8088	0
74.6	1.2338	1.7629	0				74.6	1.9462	1.81	0
74.7	1.2366	1.7649	0				74.7	1.9448	1.8108	0
74.8	1.2401	1.7659	0				74.8	1.9461	1.8102	0
74.9	1.2459	1.768	0				74.9	1.9476	1.8112	0
75	1.2468	1.7684	0				75	1.9459	1.8104	0
75.1	1.25	1.7689	0				75.1	1.9475	1.8078	0
75.2	1.2561	1.7698	0				75.2	1.9452	1.8061	0
75.3	1.2605	1.7732	0				75.3	1.9422	1.8072	0
75.4	1.2623	1.7724	0				75.4	1.9436	1.8089	0
75.5	1.2634	1.7747	0				75.5	1.9437	1.8073	0
75.6	1.2677	1.7789	0				75.6	1.9449	1.806	0
75.7	1.2702	1.7824	0				75.7	1.9467	1.8005	0
75.8	1.2701	1.7885	0				75.8	1.9438	1.7989	0
75.9	1.2714	1.7913	0				75.9	1.9395	1.7983	0
76	1.2672	1.7895	0				76	1.938	1.7961	0
76.1	1.2659	1.7912	0				76.1	1.935	1.7951	0
76.2	1.2625	1.7952	0				76.2	1.9323	1.7938	0
76.3	1.2609	1.7957	0				76.3	1.9357	1.7904	0
76.4	1.2622	1.7958	0				76.4	1.9308	1.7893	0
76.5	1.2675	1.7965	0				76.5	1.9278	1.7915	0
76.6	1.2662	1.7969	0				76.6	1.927	1.7878	0
76.7	1.2691	1.7973	0				76.7	1.9273	1.7844	0
76.8	1.2725	1.8018	0				76.8	1.9282	1.7867	0
76.9	1.2758	1.8082	0				76.9	1.928	1.7843	0
77	1.2797	1.8079	0				77	1.9269	1.7837	0
77.1	1.2833	1.8089	0				77.1	1.9297	1.7855	0
77.2	1.2912	1.811	0				77.2	1.9297	1.7852	0
77.3	1.2975	1.8093	0				77.3	1.9286	1.7862	0
77.4	1.2996	1.8106	0				77.4	1.9263	1.782	0
77.5	1.298	1.8124	0				77.5	1.9268	1.7818	0
77.6	1.2963	1.817	0				77.6	1.9256	1.778	0
77.7	1.2964	1.8217	0				77.7	1.9248	1.777	0
77.8	1.301	1.8205	0				77.8	1.9232	1.7721	0
77.9	1.3001	1.8249	0				77.9	1.9211	1.7691	0
78	1.3021	1.8285	0				78	1.9217	1.7654	0
78.1	1.3063	1.8281	0				78.1	1.9227	1.7644	0
78.2	1.3037	1.8293	0				78.2	1.9226	1.7596	0
78.3	1.3045	1.8333	0				78.3	1.923	1.7596	0
78.4	1.307	1.836	0				78.4	1.9224	1.7581	0
78.5	1.3111	1.8409	0				78.5	1.9222	1.7617	0
78.6	1.3078	1.8405	0				78.6	1.924	1.7645	0
78.7	1.3127	1.8412	0				78.7	1.9244	1.7639	0
78.8	1.3172	1.8394	0				78.8	1.9231	1.7627	0
78.9	1.3241	1.845	0				78.9	1.9209	1.7638	0
79	1.3293	1.8436	0				79	1.9198	1.764	0
79.1	1.327	1.8454	0				79.1	1.9208	1.76	0
79.2	1.3259	1.8506	0				79.2	1.9195	1.7539	0
79.3	1.3277	1.8578	0				79.3	1.9199	1.7465	0
79.4	1.3241	1.8592	0				79.4	1.9151	1.7436	0
79.5	1.3227	1.8609	0				79.5	1.9099	1.7436	0
79.6	1.3213	1.8598	0				79.6	1.9064	1.7437	0
79.7	1.3229	1.8634	0				79.7	1.9025	1.742	0
79.8	1.3214	1.8638	0				79.8	1.8991	1.7393	0
79.9	1.3233	1.8684	0				79.9	1.8997	1.735	0
80	1.32	1.8645	0				80	1.8994	1.7326	0
80.1	1.3222	1.8628	0				80.1	1.8979	1.7333	0
80.2	1.3239	1.8624	0				80.2	1.8976	1.7308	0
80.3	1.3244	1.8574	0				80.3	1.8977	1.7305	0
80.4	1.324	1.8508	0				80.4	1.8981	1.7281	0
80.5	1.3233	1.8515	0				80.5	1.8978	1.7261	0
80.6	1.3177	1.8535	0				80.6	1.8938	1.7261	0
80.7	1.3197	1.8579	0				80.7	1.8923	1.7216	0
80.8	1.3174	1.8638	0				80.8	1.8908	1.7204	0
80.9	1.3139	1.8636	0				80.9	1.8872	1.7165	0
81	1.3087	1.8596	0				81	1.8843	1.7138	0
81.1	1.3055	1.8601	0				81.1	1.8845	1.7126	0
81.2	1.3079	1.8619	0				81.2	1.8836	1.7117	0
81.3	1.3099	1.8586	0				81.3	1.881	1.7065	0
81.4	1.3139	1.8556	0				81.4	1.8805	1.702	0
81.5	1.3124	1.8533	0				81.5	1.8749	1.6998	0
81.6	1.3104	1.8527	0				81.6	1.875	1.6982	0
81.7	1.3171	1.8516	0				81.7	1.8743	1.6954	0
81.8	1.3186	1.8508	0				81.8	1.8728	1.6981	0
81.9	1.3199	1.8489	0				81.9	1.8725	1.6983	0
82	1.3208	1.8448	0				82	1.8725	1.6969	0
82.1	1.3219	1.848	0				82.1	1.8719	1.6983	0
82.2	1.3271	1.8522	0				82.2	1.8716	1.6956	0
82.3	1.3333	1.8515	0				82.3	1.8689	1.6952	0
82.4	1.3389	1.8519	0				82.4	1.8654	1.6965	0
82.5	1.3436	1.8506	0				82.5	1.8662	1.6933	0
82.6	1.3453	1.8539	0				82.6	1.8636	1.6917	0
82.7	1.3501	1.8551	0				82.7	1.8569	1.6931	0
82.8	1.3538	1.8576	0				82.8	1.8522	1.6949	0
82.9	1.358	1.8571	0				82.9	1.8508	1.6917	0
83	1.3573	1.858	0				83	1.8526	1.6947	0
83.1	1.3529	1.8637	0				83.1	1.8489	1.6895	0
83.2	1.354	1.8667	0				83.2	1.8456	1.6887	0
83.3	1.3516	1.867	0				83.3	1.8415	1.6873	0
83.4	1.3491	1.8661	0				83.4	1.8387	1.6844	0
83.5	1.3465	1.8643	0				83.5	1.8386	1.6864	0
83.6	1.347	1.8663	0				83.6	1.8378	1.6842	0
83.7	1.3477	1.8655	0				83.7	1.8363	1.6859	0
83.8	1.35	1.8619	0				83.8	1.8358	1.6847	0
83.9	1.351	1.8624	0				83.9	1.8338	1.6817	0
84	1.3493	1.8607	0				84	1.8309	1.6831	0
84.1	1.3489	1.8596	0				84.1	1.8291	1.6841	0
84.2	1.349	1.8627	0				84.2	1.8253	1.6831	0
84.3	1.3546	1.8691	0				84.3	1.8235	1.6834	0
84.4	1.3631	1.8682	0				84.4	1.8235	1.6784	0
84.5	1.3584	1.8673	0				84.5	1.8242	1.678	0
84.6	1.3538	1.8632	0				84.6	1.8239	1.6775	0
84.7	1.3613	1.8671	0				84.7	1.8216	1.6762	0
84.8	1.3588	1.8716	0				84.8	1.8161	1.6739	0
84.9	1.3589	1.8729	0				84.9	1.8157	1.6728	0
85	1.3549	1.8703	0				85	1.8159	1.6668	0
85.1	1.3543	1.8753	0				85.1	1.8154	1.6649	0
85.2	1.3536	1.874	0				85.2	1.8155	1.6678	0
85.3	1.3491	1.8716	0				85.3	1.8148	1.668	0
85.4	1.3522	1.8683	0				85.4	1.8115	1.6685	0
85.5	1.3588	1.8678	0				85.5	1.8145	1.6686	0
85.6	1.3618	1.8675	0				85.6	1.8187	1.6645	0
85.7	1.3662	1.8665	0				85.7	1.8237	1.6611	0
85.8	1.3679	1.8697	0				85.8	1.8244	1.6594	0
85.9	1.3748	1.8752	0				85.9	1.8225	1.6574	0
86	1.3763	1.8762	0				86	1.8227	1.6576	0
86.1	1.3812	1.8827	0				86.1	1.822	1.6602	0
86.2	1.3834	1.8832	0				86.2	1.8211	1.6567	0
86.3	1.3796	1.8852	0				86.3	1.8226	1.6539	0
86.4	1.3801	1.8873	0				86.4	1.8239	1.6526	0
86.5	1.3829	1.8957	0				86.5	1.8233	1.6504	0
86.6	1.3856	1.8994	0				86.6	1.8213	1.6463	0
86.7	1.3863	1.8981	0				86.7	1.8245	1.6388	0
86.8	1.3892	1.8977	0				86.8	1.8267	1.6373	0
86.9	1.392	1.8938	0				86.9	1.8287	1.6333	0
87	1.3966	1.8962	0				87	1.8328	1.6319	0
87.1	1.4025	1.9009	0				87.1	1.8366	1.6307	0
87.2	1.4088	1.9077	0				87.2	1.8366	1.6307	0
87.3	1.4086	1.9112	0				87.3	1.8332	1.631	0
87.4	1.4035	1.917	0				87.4	1.8334	1.6364	0
87.5	1.4038	1.9218	0				87.5	1.8344	1.6383	0
87.6	1.4046	1.9247	0				87.6	1.8363	1.6378	0
87.7	1.4073	1.9282	0				87.7	1.8336	1.6374	0
87.8	1.4042	1.9259	0				87.8	1.8311	1.6405	0
87.9	1.4033	1.9281	0				87.9	1.8305	1.6379	0
88	1.4042	1.9264	0				88	1.8302	1.6374	0
88.1	1.4021	1.9265	0				88.1	1.8286	1.6395	0
88.2	1.4039	1.9289	0				88.2	1.8264	1.6361	0
88.3	1.4037	1.9274	0				88.3	1.8244	1.6331	0
88.4	1.405	1.9277	0				88.4	1.8261	1.6297	0
88.5	1.4066	1.9266	0				88.5	1.8284	1.6245	0
88.6	1.4052	1.9295	0				88.6	1.8277	1.6242	0
88.7	1.4055	1.9276	0				88.7	1.83	1.6217	0
88.8	1.4013	1.9285	0				88.8	1.8334	1.6196	0
88.9	1.3961	1.932	0				88.9	1.8353	1.6215	0
89	1.3946	1.9328	0				89	1.8353	1.6205	0
89.1	1.3981	1.9387	0				89.1	1.8344	1.6173	0
89.2	1.4052	1.9381	0				89.2	1.8382	1.6184	0
89.3	1.4095	1.9357	0				89.3	1.8391	1.6175	0
89.4	1.412	1.9366	0				89.4	1.839	1.6149	0
89.5	1.4141	1.9392	0				89.5	1.8384	1.6141	0
89.6	1.4201	1.9452	0				89.6	1.8372	1.6145	0
89.7	1.4258	1.9466	0				89.7	1.836	1.6154	0
89.8	1.427	1.9459	0				89.8	1.8363	1.6147	0
89.9	1.4262	1.9482	0				89.9	1.8377	1.6156	0
90	1.4267	1.9506	0				90	1.8394	1.6196	0
90.1	1.435	1.9549	0				90.1	1.8407	1.6166	0
90.2	1.4378	1.9542	0				90.2	1.8397	1.6135	0
90.3	1.4403	1.9542	0				90.3	1.8409	1.6102	0
90.4	1.4379	1.9511	0				90.4	1.8386	1.61	0
90.5	1.4308	1.9559	0				90.5	1.8379	1.6118	0
90.6	1.438	1.9578	0				90.6	1.838	1.6081	0
90.7	1.4372	1.9599	0				90.7	1.8365	1.6045	0
90.8	1.4347	1.9599	0				90.8	1.8403	1.6016	0
90.9	1.436	1.9569	0				90.9	1.8446	1.5992	0
91	1.436	1.9582	0				91	1.8445	1.5949	0
91.1	1.4375	1.9587	0				91.1	1.8453	1.5952	0
91.2	1.4378	1.9578	0				91.2	1.8478	1.5922	0
91.3	1.4374	1.9601	0				91.3	1.8486	1.5872	0
91.4	1.4413	1.96	0				91.4	1.8475	1.589	0
91.5	1.4405	1.9571	0				91.5	1.8496	1.5895	0
91.6	1.4412	1.9591	0				91.6	1.8478	1.5879	0
91.7	1.442	1.9561	0				91.7	1.8442	1.5875	0
91.8	1.4433	1.9569	0				91.8	1.8379	1.588	0
91.9	1.4432	1.9522	0				91.9	1.8346	1.5887	0
92	1.4429	1.9515	0				92	1.8354	1.5885	0
92.1	1.4451	1.9538	0				92.1	1.8348	1.5875	0
92.2	1.4452	1.9551	0				92.2	1.8345	1.5845	0
92.3	1.4445	1.956	0				92.3	1.8338	1.5819	0
92.4	1.4468	1.9583	0				92.4	1.8292	1.5841	0
92.5	1.4481	1.9584	0				92.5	1.828	1.583	0
92.6	1.4469	1.9551	0				92.6	1.8277	1.582	0
92.7	1.4442	1.9503	0				92.7	1.8283	1.5811	0
92.8	1.4448	1.9494	0				92.8	1.8246	1.5815	0
92.9	1.4412	1.9493	0				92.9	1.8227	1.5814	0
93	1.439	1.9516	0				93	1.8212	1.5832	0
93.1	1.4393	1.9489	0				93.1	1.8217	1.581	0
93.2	1.4356	1.9494	0				93.2	1.82	1.5794	0
93.3	1.4392	1.9452	0				93.3	1.8206	1.5764	0
93.4	1.4403	1.9411	0				93.4	1.8202	1.5763	0
93.5	1.4456	1.9432	0				93.5	1.8244	1.5709	0
93.6	1.4462	1.9407	0				93.6	1.8252	1.5645	0
93.7	1.4512	1.9415	0				93.7	1.8242	1.561	0
93.8	1.4501	1.9441	0				93.8	1.8253	1.5593	0
93.9	1.4546	1.9496	0				93.9	1.8229	1.5552	0
94	1.456	1.9499	0				94	1.8209	1.5507	0
94.1	1.4553	1.9547	0				94.1	1.8178	1.5465	0
94.2	1.4601	1.9554	0				94.2	1.8179	1.5444	0
94.3	1.4585	1.9548	0				94.3	1.8178	1.5451	0
94.4	1.4575	1.9543	0				94.4	1.8193	1.5467	0
94.5	1.458	1.9527	0				94.5	1.8193	1.545	0
94.6	1.4556	1.9584	0				94.6	1.8171	1.5442	0
94.7	1.4561	1.9549	0				94.7	1.8173	1.5408	0
94.8	1.4569	1.9566	0				94.8	1.8141	1.54	0
94.9	1.4583	1.9582	0				94.9	1.8122	1.5366	0
95	1.461	1.9526	0				95	1.8092	1.5301	0
95.1	1.4629	1.9559	0				95.1	1.8098	1.5274	0
95.2	1.4623	1.9535	0				95.2	1.8071	1.5229	0
95.3	1.4602	1.9527	0				95.3	1.806	1.5208	0
95.4	1.457	1.9527	0				95.4	1.8057	1.515	0
95.5	1.455	1.9524	0				95.5	1.8063	1.5093	0
95.6	1.4545	1.9531	0				95.6	1.8081	1.5064	0
95.7	1.4589	1.9523	0				95.7	1.8126	1.502	0
95.8	1.4573	1.9526	0				95.8	1.8146	1.4964	0
95.9	1.4562	1.9547	0				95.9	1.8166	1.4958	0
96	1.4552	1.9527	0				96	1.8169	1.4895	0
96.1	1.4525	1.954	0				96.1	1.8168	1.4832	0
96.2	1.4516	1.9511	0				96.2	1.819	1.4805	0
96.3	1.456	1.9514	0				96.3	1.8213	1.4773	0
96.4	1.4539	1.9511	0				96.4	1.8224	1.4763	0
96.5	1.454	1.9507	0				96.5	1.8214	1.4726	0
96.6	1.456	1.9506	0				96.6	1.8188	1.4705	0
96.7	1.4539	1.9531	0				96.7	1.8143	1.4705	0
96.8	1.4559	1.9538	0				96.8	1.8097	1.4688	0
96.9	1.455	1.9528	0				96.9	1.8013	1.465	0
97	1.455	1.9531	0				97	1.7979	1.4632	0
97.1	1.4592	1.9534	0				97.1	1.7988	1.4633	0
97.2	1.4625	1.9526	0				97.2	1.7984	1.4622	0
97.3	1.4603	1.953	0				97.3	1.795	1.4591	0
97.4	1.4631	1.9518	0				97.4	1.7924	1.4556	0
97.5	1.4667	1.9538	0				97.5	1.793	1.4509	0
97.6	1.4676	1.9539	0				97.6	1.7919	1.4483	0
97.7	1.4663	1.9522	0				97.7	1.7901	1.446	0
97.8	1.4677	1.9563	0				97.8	1.7906	1.4437	0
97.9	1.4658	1.9601	0				97.9	1.7908	1.4412	0
98	1.4693	1.9599	0				98	1.79	1.4387	0
98.1	1.4679	1.9595	0				98.1	1.7905	1.4379	0
98.2	1.4628	1.9599	0				98.2	1.7891	1.4354	0
98.3	1.4669	1.9591	0				98.3	1.7856	1.4324	0
98.4	1.4688	1.9629	0				98.4	1.786	1.4326	0
98.5	1.4702	1.9589	0				98.5	1.7855	1.4283	0
98.6	1.4748	1.9575	0				98.6	1.7809	1.4246	0
98.7	1.4778	1.9615	0				98.7	1.7751	1.422	0
98.8	1.4859	1.9637	0				98.8	1.7719	1.4225	0
98.9	1.4895	1.963	0				98.9	1.7709	1.4222	0
99	1.4936	1.9632	0				99	1.7698	1.4218	0
99.1	1.4987	1.9615	0				99.1	1.7669	1.4213	0
99.2	1.5045	1.9646	0				99.2	1.7614	1.4223	0
99.3	1.5081	1.9641	0				99.3	1.7579	1.424	0
99.4	1.5041	1.9667	0				99.4	1.7539	1.4252	0
99.5	1.5031	1.9698	0				99.5	1.752	1.4241	0
99.6	1.5017	1.9691	0				99.6	1.7458	1.4245	0
99.7	1.5012	1.9689	0				99.7	1.7429	1.4278	0
99.8	1.5006	1.971	0				99.8	1.7421	1.4256	0
99.9	1.5013	1.9657	0				99.9	1.7393	1.4244	0
100	1.4964	1.9652	0				100	1.7409	1.4224	0
100.1	1.4969	1.9627	0				100.1	1.7421	1.4249	0
100.2	1.5006	1.9602	0				100.2	1.7457	1.4248	0
100.3	1.5009	1.9566	0				100.3	1.7429	1.4199	0
100.4	1.5045	1.9533	0				100.4	1.7437	1.4191	0
100.5	1.5061	1.9576	0				100.5	1.7396	1.416	0
100.6	1.5013	1.9658	0				100.6	1.7343	1.4177	0
100.7	1.5061	1.9645	0				100.7	1.7309	1.4192	0
100.8	1.5059	1.9666	0				100.8	1.728	1.4192	0
100.9	1.504	1.9667	0				100.9	1.7272	1.4158	0
101	1.5073	1.9651	0				101	1.727	1.416	0
101.1	1.5105	1.9739	0				101.1	1.728	1.4152	0
101.2	1.5127	1.9756	0				101.2	1.7266	1.4162	0
101.3	1.5119	1.9735	0				101.3	1.7292	1.4175	0
101.4	1.5135	1.9764	0				101.4	1.7286	1.4151	0
101.5	1.514	1.9801	0				101.5	1.7247	1.4146	0
101.6	1.5151	1.9822	0				101.6	1.7231	1.418	0
101.7	1.5164	1.982	0				101.7	1.7232	1.4196	0
101.8	1.5143	1.982	0				101.8	1.7192	1.4172	0
101.9	1.5124	1.9819	0				101.9	1.7155	1.419	0
102	1.517	1.9804	0				102	1.7103	1.4145	0
102.1	1.523	1.9832	0				102.1	1.7056	1.4175	0
102.2	1.5243	1.9842	0				102.2	1.7041	1.4171	0
102.3	1.52	1.9832	0				102.3	1.7005	1.4201	0
102.4	1.5144	1.9856	0				102.4	1.6955	1.4228	0
102.5	1.5161	1.9879	0				102.5	1.6925	1.4226	0
102.6	1.5155	1.9855	0				102.6	1.6923	1.4217	0
102.7	1.5154	1.9804	0				102.7	1.6919	1.4196	0
102.8	1.5161	1.9779	0				102.8	1.6924	1.4181	0
102.9	1.5159	1.9819	0				102.9	1.6946	1.4193	0
103	1.5166	1.9856	0				103	1.6984	1.4185	0
103.1	1.5173	1.9903	0				103.1	1.6995	1.4179	0
103.2	1.5126	1.9893	0				103.2	1.6973	1.4194	0
103.3	1.5124	1.9887	0				103.3	1.6976	1.4145	0
103.4	1.5159	1.9914	0				103.4	1.6999	1.4142	0
103.5	1.5186	1.9939	0				103.5	1.6993	1.4142	0
103.6	1.5144	1.9917	0				103.6	1.7	1.4126	0
103.7	1.516	1.9946	0				103.7	1.6973	1.416	0
103.8	1.5178	1.9966	0				103.8	1.6959	1.4158	0
103.9	1.5187	1.994	0				103.9	1.6957	1.4148	0
104	1.5169	1.9896	0				104	1.6963	1.4149	0
104.1	1.5115	1.9903	0				104.1	1.6963	1.4138	0
104.2	1.5138	1.9903	0				104.2	1.6964	1.4102	0
104.3	1.5179	1.9873	0				104.3	1.6974	1.4063	0
104.4	1.5129	1.9827	0				104.4	1.7002	1.4037	0
104.5	1.5137	1.9809	0				104.5	1.6989	1.4009	0
104.6	1.514	1.9835	0				104.6	1.6975	1.402	0
104.7	1.5114	1.9838	0				104.7	1.7007	1.4033	0
104.8	1.5121	1.9789	0				104.8	1.7084	1.4032	0
104.9	1.5059	1.9774	0				104.9	1.7124	1.4031	0
105	1.5085	1.9789	0				105	1.7142	1.4044	0
105.1	1.5069	1.9787	0				105.1	1.7133	1.4037	0
105.2	1.5034	1.9817	0				105.2	1.7139	1.4001	0
105.3	1.5035	1.9793	0				105.3	1.715	1.397	0
105.4	1.5039	1.9802	0				105.4	1.7157	1.3917	0
105.5	1.5022	1.982	0				105.5	1.7177	1.3872	0
105.6	1.5013	1.9802	0				105.6	1.7173	1.3838	0
105.7	1.5025	1.983	0				105.7	1.7167	1.3815	0
105.8	1.5052	1.984	0				105.8	1.7173	1.3789	0
105.9	1.503	1.9793	0				105.9	1.7174	1.3786	0
106	1.5033	1.9837	0				106	1.7153	1.3759	0
106.1	1.5084	1.9881	0				106.1	1.7156	1.3727	0
106.2	1.5128	1.9925	0				106.2	1.7134	1.3668	0
106.3	1.5104	1.9932	0				106.3	1.7118	1.3634	0
106.4	1.5103	2.0013	0				106.4	1.7098	1.3603	0
106.5	1.5117	2.0075	0				106.5	1.7046	1.356	0
106.6	1.5135	2.007	0				106.6	1.7037	1.3575	0
106.7	1.5164	2.0016	0				106.7	1.706	1.3553	0
106.8	1.5101	2.0029	0				106.8	1.7074	1.3523	0
106.9	1.507	2.007	0				106.9	1.7073	1.3517	0
107	1.503	2.0079	0				107	1.7063	1.3515	0
107.1	1.4999	2.0098	0				107.1	1.7038	1.3523	0
107.2	1.5013	2.0052	0				107.2	1.7032	1.3523	0
107.3	1.4941	2.0019	0				107.3	1.7019	1.3476	0
107.4	1.495	1.9984	0				107.4	1.6966	1.3428	0
107.5	1.4954	1.9941	0				107.5	1.6939	1.3395	0
107.6	1.4923	1.9953	0				107.6	1.6966	1.3376	0
107.7	1.4885	1.9928	0				107.7	1.6978	1.3366	0
107.8	1.4884	1.9973	0				107.8	1.697	1.3318	0
107.9	1.4887	1.9973	0				107.9	1.6975	1.3305	0
108	1.4917	1.9945	0				108	1.696	1.3273	0
108.1	1.4904	1.9945	0				108.1	1.694	1.3271	0
108.2	1.4867	1.9919	0				108.2	1.6964	1.3208	0
108.3	1.4816	1.9922	0				108.3	1.6934	1.3204	0
108.4	1.4849	1.9971	0				108.4	1.6942	1.3147	0
108.5	1.4891	1.9956	0				108.5	1.6976	1.3122	0
108.6	1.4915	1.9963	0				108.6	1.6995	1.3082	0
108.7	1.4895	1.9962	0				108.7	1.6994	1.3063	0
108.8	1.4931	1.9994	0				108.8	1.7017	1.3046	0
108.9	1.4931	2.0017	0				108.9	1.7037	1.3033	0
109	1.4949	1.9984	0				109	1.7043	1.299	0
109.1	1.4943	1.9931	0				109.1	1.7053	1.2991	0
109.2	1.4937	1.9897	0				109.2	1.7017	1.296	0
109.3	1.4911	1.99	0				109.3	1.6988	1.2909	0
109.4	1.4886	1.9933	0				109.4	1.6942	1.2929	0
109.5	1.4921	1.9905	0				109.5	1.6913	1.2916	0
109.6	1.4882	1.9915	0				109.6	1.693	1.2903	0
109.7	1.4871	1.9905	0				109.7	1.69	1.2889	0
109.8	1.4798	1.9917	0				109.8	1.6879	1.285	0
109.9	1.4765	1.994	0				109.9	1.6876	1.2842	0
110	1.4774	1.9936	0				110	1.6861	1.2833	0
110.1	1.4789	1.9964	0				110.1	1.6819	1.283	0
110.2	1.4812	1.9978	0				110.2	1.6815	1.2807	0
110.3	1.4796	2.0004	0				110.3	1.68	1.2803	0
110.4	1.4778	1.9994	0				110.4	1.6778	1.2822	0
110.5	1.4792	2.0012	0				110.5	1.6756	1.283	0
110.6	1.4775	1.9988	0				110.6	1.6764	1.2819	0
110.7	1.4766	2.0027	0				110.7	1.6776	1.2797	0
110.8	1.4764	2.0051	0				110.8	1.673	1.2785	0
110.9	1.4728	2.0105	0				110.9	1.6648	1.2785	0
111	1.4753	2.0149	0				111	1.6593	1.2744	0
111.1	1.4696	2.0137	0				111.1	1.6563	1.2686	0
111.2	1.4691	2.0144	0				111.2	1.6539	1.2643	0
111.3	1.4679	2.0118	0				111.3	1.6526	1.2655	0
111.4	1.4612	2.0139	0				111.4	1.6511	1.2656	0
111.5	1.461	2.0072	0				111.5	1.6516	1.2667	0
111.6	1.4628	2.0056	0				111.6	1.6514	1.2641	0
111.7	1.457	2.0046	0				111.7	1.653	1.2658	0
111.8	1.4507	1.9968	0				111.8	1.6516	1.2657	0
111.9	1.4474	1.9998	0				111.9	1.6487	1.265	0
112	1.4449	2.007	0				112	1.6442	1.2665	0
112.1	1.4464	2.0041	0				112.1	1.6452	1.2649	0
112.2	1.4431	1.997	0				112.2	1.6419	1.267	0
112.3	1.4403	1.9934	0				112.3	1.6394	1.2686	0
112.4	1.4409	1.9917	0				112.4	1.6352	1.2701	0
112.5	1.4419	1.9899	0				112.5	1.6337	1.272	0
112.6	1.4436	1.9895	0				112.6	1.6331	1.2742	0
112.7	1.4442	1.9887	0				112.7	1.632	1.2741	0
112.8	1.4425	1.9875	0				112.8	1.6281	1.2739	0
112.9	1.4461	1.9863	0				112.9	1.6258	1.2708	0
113	1.4512	1.9877	0				113	1.6264	1.2672	0
113.1	1.4594	1.9883	0				113.1	1.6288	1.2673	0
113.2	1.4588	1.9879	0				113.2	1.6312	1.2672	0
113.3	1.4548	1.9901	0				113.3	1.6278	1.2672	0
113.4	1.4566	1.9903	0				113.4	1.6253	1.2666	0
113.5	1.4527	1.9949	0				113.5	1.6241	1.2655	0
113.6	1.4516	1.9991	0				113.6	1.6247	1.2671	0
113.7	1.4588	1.9982	0				113.7	1.6227	1.2674	0
113.8	1.4641	1.9984	0				113.8	1.6224	1.2647	0
113.9	1.4636	1.9962	0				113.9	1.6214	1.266	0
114	1.4605	1.9974	0				114	1.6188	1.2674	0
114.1	1.4589	1.9997	0				114.1	1.6195	1.2664	0
114.2	1.4574	2.0036	0				114.2	1.6223	1.2636	0
114.3	1.4574	2.0074	0				114.3	1.6215	1.2644	0
114.4	1.4606	2.0063	0				114.4	1.6218	1.2646	0
114.5	1.4582	2.0066	0				114.5	1.6204	1.2629	0
114.6	1.454	2.006	0				114.6	1.6169	1.2585	0
114.7	1.4509	2.0037	0				114.7	1.6157	1.2585	0
114.8	1.4518	2.0057	0				114.8	1.614	1.2546	0
114.9	1.4532	2.0044	0				114.9	1.6122	1.2537	0
115	1.4556	2.0026	0				115	1.6125	1.253	0
115.1	1.4564	2.0031	0				115.1	1.61	1.2555	0
115.2	1.4557	2.0065	0				115.2	1.6061	1.2565	0
115.3	1.4576	2.0098	0				115.3	1.6039	1.2613	0
115.4	1.4615	2.0139	0				115.4	1.6029	1.2624	0
115.5	1.464	2.0121	0				115.5	1.6042	1.2626	0
115.6	1.459	2.0096	0				115.6	1.6063	1.2634	0
115.7	1.4595	2.0088	0				115.7	1.6046	1.2631	0
115.8	1.4616	2.0138	0				115.8	1.6044	1.2627	0
115.9	1.4639	2.0162	0				115.9	1.6072	1.2612	0
116	1.4659	2.0138	0				116	1.6064	1.259	0
116.1	1.4609	2.0153	0				116.1	1.6043	1.2612	0
116.2	1.4544	2.0147	0				116.2	1.6087	1.2587	0
116.3	1.4544	2.0141	0				116.3	1.6084	1.2602	0
116.4	1.4526	2.0152	0				116.4	1.6078	1.2629	0
116.5	1.4527	2.0167	0				116.5	1.6102	1.2623	0
116.6	1.4492	2.0146	0				116.6	1.6095	1.2622	0
116.7	1.447	2.0175	0				116.7	1.6065	1.2635	0
116.8	1.4485	2.0143	0				116.8	1.6035	1.2673	0
116.9	1.4504	2.0136	0				116.9	1.6049	1.2715	0
117	1.4514	2.0117	0				117	1.6075	1.2707	0
117.1	1.4498	2.0137	0				117.1	1.6056	1.2713	0
117.2	1.4514	2.0181	0				117.2	1.6048	1.2742	0
117.3	1.4554	2.0191	0				117.3	1.6034	1.2756	0
117.4	1.4545	2.0217	0				117.4	1.5982	1.2744	0
117.5	1.4665	2.0191	0				117.5	1.5982	1.2765	0
117.6	1.4703	2.0267	0				117.6	1.5988	1.277	0
117.7	1.4677	2.0338	0				117.7	1.5995	1.2741	0
117.8	1.4655	2.0313	0				117.8	1.6052	1.2729	0
117.9	1.4576	2.0369	0				117.9	1.6075	1.2746	0
118	1.4536	2.0431	0				118	1.6173	1.2748	0
118.1	1.4511	2.04	0				118.1	1.6154	1.2728	0
118.2	1.4483	2.0409	0				118.2	1.613	1.2716	0
118.3	1.4515	2.0379	0				118.3	1.6178	1.2743	0
118.4	1.4585	2.0381	0				118.4	1.6192	1.2718	0
118.5	1.4478	2.0368	0				118.5	1.6152	1.2732	0
118.6	1.4478	2.0327	0				118.6	1.6152	1.2784	0
118.7	1.4461	2.0327	0				118.7	1.6152	1.2797	0
118.8	1.4459	2.033	0				118.8	1.6121	1.2808	0
118.9	1.4443	2.03	0				118.9	1.6152	1.2898	0
119	1.4432	2.0285	0				119	1.6161	1.2951	0
119.1	1.4388	2.0285	0				119.1	1.6169	1.3089	0
119.2	1.4388	2.0295	0				119.2	1.6161	1.3224	0
119.3		2.03	0				119.3		1.3255	0
119.4		2.0307	0				119.4		1.3275	0
119.5		2.0309	0				119.5		1.3316	0
119.6		2.0317	0				119.6		1.3324	0
119.7			0				119.7			0
119.8			0				119.8			0
119.9			0				119.9			0
120			0				120			0
120.1			0				120.1			0
120.2			0				120.2			0
120.3			0				120.3			0
120.4			0				120.4			0
120.5			0				120.5			0
120.6			0				120.6			0
120.7			0				120.7			0
120.8			0				120.8			0
120.9			0				120.9			0
121			0				121			0
121.1			0				121.1			0
121.2			0				121.2			0
121.3			0				121.3			0
121.4			0				121.4			0
121.5			0				121.5			0
121.6			0				121.6			0
121.7			0				121.7			0
121.8	1.4982		0				121.8	-0.4232		0
121.9	1.5237		0				121.9	0.1618		0
122	1.52808		0				122	0.5084		0
122.1	1.58829		0				122.1	0.7932		0
122.2	1.6113	1.68639	0				122.2	1.0558	-1.3343	0
122.3	1.6113	1.68639	0				122.3	1.1793	-0.9479	0
122.4	1.6113	1.73779	0				122.4	1.4714	-0.5055	0
122.5	1.6113	1.74949	0				122.5	1.5522	-0.0057	0
122.6	1.51629	1.76469	0				122.6	1.6728	0.2815	0
122.7	1.5453	1.78029	0				122.7	1.8028	0.7431	0
122.8	1.578	1.78029	0				122.8	1.9201	1.1347	0
122.9	1.6306	1.73779	0				122.9	2.0426	1.2711	0
123	1.6757	1.7887	0				123	2.0872	1.4365	0
123.1	1.62929	1.7446	0				123.1	2.2108	1.4783	0
123.2	1.6425	1.8123	0				123.2	2.1899	1.4575	0
123.3	1.6737	1.9724	0				123.3	2.1556	1.5286	0
123.4	1.67279	2.0649	0				123.4	2.193	1.6734	0
123.5	1.6742	2.0554	0				123.5	2.2276	1.6887	0
123.6	1.65989	2.1163	0				123.6	2.2658	1.6903	0
123.7	1.6315	2.1107	0				123.7	2.2762	1.7065	0
123.8	1.6267	2.0721	0				123.8	2.2963	1.7474	0
123.9	1.6011	2.0726	0				123.9	2.284	1.802	0
124	1.6173	2.048	0				124	2.2797	1.8459	0
124.1	1.617	2.0335	0				124.1	2.3058	1.8879	0
124.2	1.6004	2.0227	0				124.2	2.3076	1.9411	0
124.3	1.5916	2.008	0				124.3	2.2822	1.9525	0
124.4	1.5859	2.0105	0				124.4	2.2896	1.9652	0
124.5	1.5661	2.0286	0				124.5	2.2957	1.9873	0
124.6	1.5717	1.997	0				124.6	2.2662	1.9801	0
124.7	1.5597	1.9684	0				124.7	2.2561	1.9819	0
124.8	1.5565	1.989	0				124.8	2.2616	2.0056	0
124.9	1.5325	1.977	0				124.9	2.2682	2.0018	0
125	1.5432	1.9717	0				125	2.2575	1.9808	0
125.1	1.5498	1.9732	0				125.1	2.2545	2.0064	0
125.2	1.5377	1.9769	0				125.2	2.2709	2.0151	0
125.3	1.5467	1.9693	0				125.3	2.2647	2	0
125.4	1.5313	1.9705	0				125.4	2.2699	2.0049	0
125.5	1.5327	1.9741	0				125.5	2.2668	2.0228	0
125.6	1.5281	1.9523	0				125.6	2.2637	2.0088	0
125.7	1.5292	1.9486	0				125.7	2.2624	2.0009	0
125.8	1.527	1.9377	0				125.8	2.2637	2.0189	0
125.9	1.5219	1.9388	0				125.9	2.2659	2.0242	0
126	1.5211	1.9338	0				126	2.2666	2.0312	0
126.1	1.523	1.9303	0				126.1	2.261	2.0396	0
126.2	1.5277	1.9304	0				126.2	2.2564	2.0429	0
126.3	1.5256	1.9251	0				126.3	2.2568	2.0429	0
126.4	1.4999	1.9267	0				126.4	2.2482	2.0482	0
126.5	1.4786	1.9296	0				126.5	2.2441	2.0514	0
126.6	1.4627	1.925	0				126.6	2.2206	2.0657	0
126.7	1.4476	1.9226	0				126.7	2.1985	2.0578	0
126.8	1.4447	1.9004	0				126.8	2.1987	2.0664	0
126.9	1.46	1.8809	0				126.9	2.1997	2.0691	0
127	1.4727	1.8646	0				127	2.1965	2.0732	0
127.1	1.4806	1.8661	0				127.1	2.1915	2.0778	0
127.2	1.4907	1.8933	0				127.2	2.1863	2.0815	0
127.3	1.488	1.8892	0				127.3	2.1818	2.0706	0
127.4	1.4823	1.8887	0				127.4	2.1769	2.0591	0
127.5	1.4816	1.8987	0				127.5	2.1756	2.0581	0
127.6	1.4822	1.9105	0				127.6	2.1755	2.0585	0
127.7	1.4884	1.9098	0				127.7	2.1858	2.0551	0
127.8	1.4869	1.9078	0				127.8	2.1814	2.0551	0
127.9	1.4855	1.907	0				127.9	2.1752	2.0598	0
128	1.4829	1.9059	0				128	2.1739	2.0618	0
128.1	1.4818	1.9032	0				128.1	2.1725	2.0641	0
128.2	1.4948	1.8991	0				128.2	2.1709	2.0658	0
128.3	1.4968	1.8961	0				128.3	2.1723	2.066	0
128.4	1.4991	1.8945	0				128.4	2.1691	2.0665	0
128.5	1.5035	1.8922	0				128.5	2.1727	2.0718	0
128.6	1.4974	1.9002	0				128.6	2.1654	2.0664	0
128.7	1.4908	1.8955	0				128.7	2.1618	2.0694	0
128.8	1.4831	1.8996	0				128.8	2.1583	2.0764	0
128.9	1.4861	1.8971	0				128.9	2.1587	2.0772	0
129	1.4816	1.8917	0				129	2.1528	2.0773	0
129.1	1.4792	1.8887	0				129.1	2.1416	2.0823	0
129.2	1.5165	1.8843	0				129.2	2.1386	2.084	0
129.3	1.4906	1.8799	0				129.3	2.1373	2.087	0
129.4	1.4868	1.8815	0				129.4	2.1316	2.0951	0
129.5	1.4635	1.877	0				129.5	2.1204	2.1044	0
129.6	1.468	1.8801	0				129.6	2.1132	2.1074	0
129.7	1.4673	1.885	0				129.7	2.1098	2.1063	0
129.8	1.411	1.8825	0				129.8	2.0487	2.1045	0
129.9	1.398	1.8762	0				129.9	2.0543	2.1029	0
130	1.3984	1.8847	0				130	2.114	2.1125	0
130.1	1.3737	1.90269	0				130.1	2.104	2.1105	0
130.2	1.3373	1.89321	0				130.2	2.0684	2.1096	0
130.3	1.2791	1.9141	0				130.3	2.0365	2.117	0
130.4	1.2996	1.8329	0				130.4	2.0022	2.1164	0
130.5	1.3425	1.8402	0				130.5	2.0226	2.1098	0
130.6	1.3648	1.8318	0				130.6	2.0411	2.1082	0
130.7	1.3719	1.8143	0				130.7	2.0644	2.0588	0
130.8	1.3928	1.8377	0				130.8	2.094	2.141	0
130.9	1.4059	1.8204	0				130.9	2.1121	2.1316	0
131	1.4108	1.7805	0				131	2.1501	2.1271	0
131.1	1.4451	1.7223	0				131.1	2.1997	2.1293	0
131.2	1.4485	1.7143	0				131.2	2.2359	2.1909	0
131.3	1.4496	1.6464	0				131.3	2.2538	2.1594	0
131.4	1.4424	1.6453	0				131.4	2.2839	2.2044	0
131.5	1.4289	1.6797	0				131.5	2.4312	2.2148	0
131.6	1.5236	1.69179	0				131.6	2.5588	2.226	0
131.7	1.5947	1.69171	0				131.7	2.5306	2.2388	0
131.8	1.5716	1.7121	0				131.8	2.4364	2.2504	0
131.9	1.5426	1.7143	0				131.9	2.3764	2.274	0
132	1.4591	1.7285	0				132	2.366	2.3006	0
132.1	1.41089	1.7511	0				132.1	2.3596	2.3152	0
132.2	1.3524	1.7778	0				132.2	2.3423	2.334	0
132.3	1.3015	1.8172	0				132.3	2.3374	2.2765	0
132.4	1.2894	1.9943	0				132.4	2.2994	2.3465	0
132.5	1.3683	2.00589	0				132.5	2.337	2.3832	0
132.6	1.3645	1.96819	0				132.6	2.3444	2.3946	0
132.7	1.4022	1.88181	0				132.7	2.3557	2.3794	0
132.8	1.457	1.8595	0				132.8	2.3557	2.3868	0
132.9	1.4528	1.8479	0				132.9	2.3703	2.3812	0
133	1.4354	1.8359	0				133	2.3927	2.3755	0
133.1	1.4521	1.84171	0				133.1	2.4247	2.3563	0
133.2	1.4374	1.85619	0				133.2	2.4502	2.3178	0
133.3	1.4388	1.8316	0				133.3	2.4595	2.337	0
133.4	1.4142	1.834	0				133.4	2.4721	2.3531	0
133.5	1.4088	1.8687	0				133.5	2.4883	2.3687	0
133.6	1.37599	1.8901	0				133.6	2.4832	2.3792	0
133.7	1.3076	1.8977	0				133.7	2.4619	2.3938	0
133.8	1.2793	1.8528	0				133.8	2.4148	2.4084	0
133.9	1.2677	1.8569	0				133.9	2.3613	2.4338	0
134	1.2388	1.84709	0				134	2.3014	2.4809	0
134.1	1.2039	1.847	0				134.1	2.2284	2.5425	0
134.2	1.1631	1.8529	0				134.2	2.1229	2.5971	0
134.3	1.1041	1.8917	0				134.3	1.9104	2.6926	0
134.4	0.967207	1.8959	0				134.4	1.7984	2.7328	0
134.5	0.9129	1.9071	0				134.5	1.7098	2.7667	0
134.6	0.879808	1.9073	0				134.6	1.6209	2.7206	0
134.7	0.8562	1.8953	0				134.7	1.5307	2.6719	0
134.8	0.8266	1.8733	0				134.8	1.5078	2.3	0
134.9	0.878006	1.8445	0				134.9	1.497	2.0771	0
135	0.9456	1.66951	0				135	1.48	1.9185	0
135.1	0.927817	1.56771	0				135.1	1.4783	1.7825	0
135.2	1.0028	1.48629	0				135.2	1.4277	1.6734	0
135.3	1.0428	1.3964	0				135.3	1.4189	1.5432	0
135.4	1.0776	1.3089	0				135.4	1.4314	1.4145	0
135.5	1.1117	1.31362	0				135.5	1.4264	1.368	0
135.6	1.18511	1.42231	0				135.6	1.4344	1.3458	0
135.7	1.2569	1.50569	0				135.7	1.4528	1.2952	0
135.8	1.3076	1.5188	0				135.8	1.4669	1.3087	0
135.9	1.3698	1.5287	0				135.9	1.4769	1.3258	0
136	1.3931	1.565	0				136	1.477	1.3068	0
136.1	1.4034	1.60191	0				136.1	1.4733	1.2968	0
136.2	1.4168	1.67819	0				136.2	1.4872	1.3301	0
136.3	1.394	1.7182	0				136.3	1.497	1.3673	0
136.4	1.39529	1.7491	0				136.4	1.5023	1.3965	0
136.5	1.3714	1.7929	0				136.5	1.5094	1.417	0
136.6	1.3545	1.8326	0				136.6	1.5252	1.4335	0
136.7	1.3327	1.8232	0				136.7	1.5324	1.457	0
136.8	1.3131	1.8493	0				136.8	1.5379	1.4724	0
136.9	1.2989	1.8268	0				136.9	1.5479	1.47	0
137	1.2977	1.829	0				137	1.5565	1.4842	0
137.1	1.2996	1.8085	0				137.1	1.5565	1.4969	0
137.2	1.2867	1.7923	0				137.2	1.5602	1.5098	0
137.3	1.2754	1.7795	0				137.3	1.5563	1.5247	0
137.4	1.2652	1.7688	0				137.4	1.5544	1.5411	0
137.5	1.2686	1.768	0				137.5	1.5561	1.5533	0
137.6	1.2634	1.745	0				137.6	1.5515	1.5668	0
137.7	1.2667	1.7386	0				137.7	1.5489	1.5756	0
137.8	1.2673	1.7297	0				137.8	1.5496	1.5806	0
137.9	1.2654	1.7285	0				137.9	1.549	1.5873	0
138	1.2627	1.7244	0				138	1.5523	1.5919	0
138.1	1.2588	1.7268	0				138.1	1.5529	1.5919	0
138.2	1.2552	1.7289	0				138.2	1.5547	1.5919	0
138.3	1.2563	1.7284	0				138.3	1.5558	1.5907	0
138.4	1.2543	1.7241	0				138.4	1.5574	1.5937	0
138.5	1.2539	1.7226	0				138.5	1.56	1.5986	0
138.6	1.2495	1.7118	0				138.6	1.5591	1.6011	0
138.7	1.2424	1.7106	0				138.7	1.5564	1.6069	0
138.8	1.2447	1.7039	0				138.8	1.5524	1.6085	0
138.9	1.2464	1.7035	0				138.9	1.5519	1.6112	0
139	1.2484	1.7027	0				139	1.5523	1.6135	0
139.1	1.2501	1.696	0				139.1	1.5498	1.6202	0
139.2	1.2506	1.6945	0				139.2	1.5478	1.6269	0
139.3	1.2486	1.6973	0				139.3	1.5507	1.6297	0
139.4	1.2489	1.6997	0				139.4	1.5482	1.6319	0
139.5	1.2491	1.6984	0				139.5	1.5432	1.6358	0
139.6	1.2525	1.7017	0				139.6	1.5367	1.6356	0
139.7	1.2481	1.7016	0				139.7	1.5301	1.6361	0
139.8	1.2426	1.7041	0				139.8	1.5267	1.6359	0
139.9	1.2372	1.7013	0				139.9	1.5262	1.6378	0
140	1.2321	1.7018	0				140	1.5217	1.6376	0
140.1	1.2215	1.6975	0				140.1	1.5156	1.6407	0
140.2	1.2205	1.6912	0				140.2	1.5124	1.6462	0
140.3	1.2215	1.6878	0				140.3	1.5101	1.6471	0
140.4	1.215	1.6844	0				140.4	1.5057	1.6454	0
140.5	1.2171	1.6798	0				140.5	1.5039	1.641	0
140.6	1.217	1.6792	0				140.6	1.4986	1.6374	0
140.7	1.2175	1.677	0				140.7	1.4916	1.6324	0
140.8	1.2199	1.6693	0				140.8	1.483	1.628	0
140.9	1.2138	1.6692	0				140.9	1.4782	1.6269	0
141	1.2075	1.6657	0				141	1.4759	1.6286	0
141.1	1.2014	1.6623	0				141.1	1.4711	1.6213	0
141.2	1.1951	1.6599	0				141.2	1.4685	1.6172	0
141.3	1.1917	1.6581	0				141.3	1.4642	1.6148	0
141.4	1.1925	1.6495	0				141.4	1.4586	1.6114	0
141.5	1.1943	1.64	0				141.5	1.4537	1.6108	0
141.6	1.1989	1.6336	0				141.6	1.4474	1.6047	0
141.7	1.1963	1.6243	0				141.7	1.4431	1.6016	0
141.8	1.1927	1.6254	0				141.8	1.4368	1.5953	0
141.9	1.191	1.6212	0				141.9	1.4317	1.5893	0
142	1.1857	1.6227	0				142	1.4258	1.585	0
142.1	1.1867	1.617	0				142.1	1.4198	1.5832	0
142.2	1.1821	1.611	0				142.2	1.4113	1.5791	0
142.3	1.1763	1.6096	0				142.3	1.4059	1.5724	0
142.4	1.1732	1.6006	0				142.4	1.4009	1.5674	0
142.5	1.1683	1.6004	0				142.5	1.395	1.5636	0
142.6	1.1637	1.5979	0				142.6	1.3905	1.5581	0
142.7	1.1669	1.5933	0				142.7	1.3908	1.5522	0
142.8	1.1619	1.5929	0				142.8	1.3891	1.5486	0
142.9	1.1588	1.5905	0				142.9	1.3838	1.5403	0
143	1.1578	1.5889	0				143	1.3807	1.5348	0
143.1	1.1554	1.5915	0				143.1	1.3737	1.5279	0
143.2	1.155	1.5856	0				143.2	1.3661	1.5208	0
143.3	1.1497	1.5876	0				143.3	1.3596	1.5156	0
143.4	1.1479	1.5874	0				143.4	1.3551	1.5111	0
143.5	1.1415	1.5843	0				143.5	1.3502	1.5067	0
143.6	1.1375	1.5812	0				143.6	1.3487	1.5054	0
143.7	1.1385	1.5791	0				143.7	1.3427	1.4988	0
143.8	1.1368	1.5758	0				143.8	1.3346	1.4946	0
143.9	1.1364	1.57	0				143.9	1.3256	1.4901	0
144	1.1347	1.5715	0				144	1.3201	1.4838	0
144.1	1.1341	1.5689	0				144.1	1.3133	1.4824	0
144.2	1.1373	1.5674	0				144.2	1.3048	1.4773	0
144.3	1.1354	1.5672	0				144.3	1.2931	1.4701	0
144.4	1.1319	1.5651	0				144.4	1.2854	1.4612	0
144.5	1.1288	1.5604	0				144.5	1.2775	1.4519	0
144.6	1.1275	1.5629	0				144.6	1.2658	1.4456	0
144.7	1.1313	1.5605	0				144.7	1.2567	1.442	0
144.8	1.1267	1.5562	0				144.8	1.2502	1.4352	0
144.9	1.1205	1.5537	0				144.9	1.2451	1.4285	0
145	1.1184	1.5526	0				145	1.2391	1.4239	0
145.1	1.1148	1.5509	0				145.1	1.2334	1.4161	0
145.2	1.1133	1.5493	0				145.2	1.2269	1.406	0
145.3	1.1107	1.5479	0				145.3	1.2208	1.3983	0
145.4	1.1105	1.5469	0				145.4	1.2148	1.3892	0
145.5	1.108	1.5433	0				145.5	1.2101	1.3829	0
145.6	1.1059	1.5425	0				145.6	1.2056	1.3755	0
145.7	1.1028	1.5354	0				145.7	1.2015	1.3714	0
145.8	1.1013	1.5306	0				145.8	1.1948	1.3679	0
145.9	1.1017	1.5275	0				145.9	1.1879	1.3627	0
146	1.1013	1.5297	0				146	1.1814	1.3539	0
146.1	1.1036	1.5302	0				146.1	1.1791	1.3483	0
146.2	1.108	1.5326	0				146.2	1.1752	1.3409	0
146.3	1.1094	1.5346	0				146.3	1.1692	1.3321	0
146.4	1.1008	1.5307	0				146.4	1.1626	1.3274	0
146.5	1.1007	1.5265	0				146.5	1.1558	1.3223	0
146.6	1.0965	1.5261	0				146.6	1.1514	1.3205	0
146.7	1.0927	1.5265	0				146.7	1.1426	1.3184	0
146.8	1.0858	1.5217	0				146.8	1.1308	1.3173	0
146.9	1.0815	1.5213	0				146.9	1.1244	1.3143	0
147	1.0758	1.5178	0				147	1.1173	1.3082	0
147.1	1.0796	1.5165	0				147.1	1.1157	1.3003	0
147.2	1.0906	1.5151	0				147.2	1.1124	1.3003	0
147.3	1.1019	1.513	0				147.3	1.1019	1.2981	0
147.4	1.1043	1.5136	0				147.4	1.0808	1.2973	0
147.5	1.0928	1.5166	0				147.5	1.0593	1.2835	0
147.6	1.0813	1.516	0				147.6	1.058	1.2759	0
147.7	1.0764	1.5188	0				147.7	1.051	1.2699	0
147.8	1.0754	1.5235	0				147.8	1.0471	1.265	0
147.9	1.0724	1.5126	0				147.9	1.0493	1.2593	0
148	1.0719	1.5134	0				148	1.0473	1.2549	0
148.1	1.0692	1.5192	0				148.1	1.0424	1.2489	0
148.2	1.0633	1.5284	0				148.2	1.041	1.2441	0
148.3	1.0598	1.5366	0				148.3	1.0403	1.2432	0
148.4	1.0475	1.5396	0				148.4	1.0498	1.2417	0
148.5	1.0457	1.5458	0				148.5	1.0575	1.2338	0
148.6	1.0403	1.5401	0				148.6	1.0609	1.2224	0
148.7	1.0338	1.5374	0				148.7	1.0623	1.2351	0
148.8	1.0306	1.5271	0				148.8	1.0637	1.2461	0
148.9	1.0263	1.5251	0				148.9	1.0622	1.2401	0
149	1.0258	1.5221	0				149	1.0609	1.2299	0
149.1	1.0194	1.5158	0				149.1	1.0603	1.2242	0
149.2	1.0147	1.5124	0				149.2	1.0678	1.2221	0
149.3	1.0154	1.5155	0				149.3	1.0672	1.2243	0
149.4	1.0209	1.5162	0				149.4	1.0641	1.2243	0
149.5	1.0262	1.5149	0				149.5	1.0663	1.2215	0
149.6	1.0423	1.5129	0				149.6	1.0732	1.216	0
149.7	1.0398	1.514	0				149.7	1.0729	1.218	0
149.8	1.0342	1.5186	0				149.8	1.0767	1.2247	0
149.9	1.0356	1.5239	0				149.9	1.0799	1.2265	0
150	1.0227	1.5263	0				150	1.084	1.229	0
150.1	1.0118	1.5212	0				150.1	1.0807	1.2269	0
150.2	0.9977	1.514	0				150.2	1.0819	1.2235	0
150.3	0.9798	1.5052	0				150.3	1.0841	1.221	0
150.4	0.9753	1.4998	0				150.4	1.0885	1.2249	0
150.5	0.9705	1.4866	0				150.5	1.099	1.2168	0
150.6	0.972101	1.4868	0				150.6	1.1016	1.2119	0
150.7	0.9744	1.489	0				150.7	1.1058	1.2101	0
150.8	0.9724	1.4928	0				150.8	1.1062	1.2077	0
150.9	0.973901	1.4948	0				150.9	1.097	1.2069	0
151	0.9709	1.5061	0				151	1.0846	1.2137	0
151.1	0.9625	1.5057	0				151.1	1.0784	1.2068	0
151.2	0.9465	1.4945	0				151.2	1.0734	1.2088	0
151.3	0.9367	1.479	0				151.3	1.0656	1.2114	0
151.4	0.9263	1.4694	0				151.4	1.0624	1.206	0
151.5	0.9141	1.4613	0				151.5	1.0694	1.2035	0
151.6	0.912201	1.4501	0				151.6	1.0708	1.2145	0
151.7	0.915	1.4431	0				151.7	1.07	1.2294	0
151.8	0.9279	1.4435	0				151.8	1.0754	1.2369	0
151.9	0.929802	1.4416	0				151.9	1.0792	1.2334	0
152	0.9326	1.4437	0				152	1.0677	1.2226	0
152.1	0.933102	1.4489	0				152.1	1.0539	1.2184	0
152.2	0.9312	1.4482	0				152.2	1.0376	1.2179	0
152.3	0.929	1.4517	0				152.3	1.0337	1.2146	0
152.4	0.921101	1.4533	0				152.4	1.0294	1.2184	0
152.5	0.9109	1.4484	0				152.5	1.0216	1.2224	0
152.6	0.9058	1.4553	0				152.6	1.014	1.2271	0
152.7	0.8984	1.4616	0				152.7	1.0201	1.2336	0
152.8	0.8994	1.4699	0				152.8	1.0208	1.2299	0
152.9	0.9044	1.4729	0				152.9	1.0225	1.2363	0
153	0.9059	1.4756	0				153	1.016	1.2368	0
153.1	0.906901	1.4792	0				153.1	1.0009	1.2328	0
153.2	0.9113	1.4814	0				153.2	0.9845	1.2225	0
153.3	0.9058	1.4831	0				153.3	0.9433	1.2224	0
153.4	0.9086	1.4829	0				153.4	0.9345	1.2191	0
153.5	0.91	1.4809	0				153.5	0.8953	1.2198	0
153.6	0.917101	1.4858	0				153.6	0.8898	1.2188	0
153.7	0.9248	1.4892	0				153.7	0.8666	1.2168	0
153.8	0.9289	1.4918	0				153.8	0.8638	1.2149	0
153.9	0.937201	1.4917	0				153.9	0.8613	1.2208	0
154	0.9465	1.4917	0				154	0.8554	1.224	0
154.1	0.9573	1.4902	0				154.1	0.8474	1.2236	0
154.2	0.9611	1.4838	0				154.2	0.8419	1.2159	0
154.3	0.9641	1.4848	0				154.3	0.8348	1.2045	0
154.4	0.9618	1.4815	0				154.4	0.8284	1.1653	0
154.5	0.9671	1.4801	0				154.5	0.8299	1.1215	0
154.6	0.9701	1.4718	0				154.6	0.8276	1.1119	0
154.7	0.9707	1.4685	0				154.7	0.8292	1.1234	0
154.8	0.9758	1.4628	0				154.8	0.8275	1.1091	0
154.9	0.971701	1.4582	0				154.9	0.8191	1.0777	0
155	0.9665	1.4498	0				155	0.8096	1.0782	0
155.1	0.965901	1.4343	0				155.1	0.7992	1.0752	0
155.2	0.9755	1.4267	0				155.2	0.7842	1.0658	0
155.3	0.976	1.4183	0				155.3	0.7727	1.0586	0
155.4	0.953098	1.4208	0				155.4	0.7621	1.061	0
155.5	0.9358	1.415	0				155.5	0.7542	1.0575	0
155.6	0.928001	1.4161	0				155.6	0.7369	1.0549	0
155.7	0.9334	1.4086	0				155.7	0.7568	1.0422	0
155.8	0.935	1.3906	0				155.8	0.7523	1.0332	0
155.9	0.9387	1.3766	0				155.9	0.7445	1.0223	0
156	0.9405	1.3702	0				156	0.7332	1.0043	0
156.1	0.9439	1.3715	0				156.1	0.7189	0.976	0
156.2	0.9387	1.3729	0				156.2	0.7121	0.9519	0
156.3	0.9337	1.3738	0				156.3	0.7082	0.9302	0
156.4	0.931999	1.3691	0				156.4	0.7038	0.9113	0
156.5	0.9254	1.36	0				156.5	0.7008	0.902	0
156.6	0.923101	1.3506	0				156.6	0.6914	0.9064	0
156.7	0.9256	1.3462	0				156.7	0.6856	0.9178	0
156.8	0.9289	1.3437	0				156.8	0.6824	0.9363	0
156.9	0.9291	1.339	0				156.9	0.6744	0.9454	0
157	0.9292	1.3409	0				157	0.6654	0.9358	0
157.1	0.929199	1.339	0				157.1	0.6585	0.9235	0
157.2	0.9252	1.3425	0				157.2	0.6508	0.9134	0
157.3	0.919	1.3455	0				157.3	0.6467	0.9046	0
157.4	0.9184	1.348	0				157.4	0.6418	0.8986	0
157.5	0.9158	1.3512	0				157.5	0.6338	0.8893	0
157.6	0.9141	1.3435	0				157.6	0.6327	0.881	0
157.7	0.9122	1.3382	0				157.7	0.6249	0.8751	0
157.8	0.9109	1.335	0				157.8	0.6189	0.8681	0
157.9	0.9092	1.3355	0				157.9	0.615	0.8657	0
158	0.9069	1.3334	0				158	0.6078	0.8705	0
158.1	0.9051	1.3333	0				158.1	0.6004	0.8714	0
158.2	0.9066	1.3345	0				158.2	0.5941	0.8677	0
158.3	0.9043	1.3364	0				158.3	0.5884	0.8615	0
158.4	0.9097	1.3347	0				158.4	0.5861	0.8533	0
158.5	0.9101	1.3373	0				158.5	0.582	0.8462	0
158.6	0.903099	1.3356	0				158.6	0.5747	0.8378	0
158.7	0.8965	1.3344	0				158.7	0.5646	0.8336	0
158.8	0.8888	1.3391	0				158.8	0.5537	0.8322	0
158.9	0.885601	1.3407	0				158.9	0.5396	0.8272	0
159	0.8877	1.338	0				159	0.53	0.8225	0
159.1	0.8836	1.3318	0				159.1	0.5245	0.8107	0
159.2	0.8776	1.327	0				159.2	0.5149	0.8066	0
159.3	0.8685	1.3272	0				159.3	0.5054	0.7996	0
159.4	0.8634	1.3287	0				159.4	0.4957	0.7948	0
159.5	0.8589	1.3327	0				159.5	0.4879	0.7885	0
159.6	0.8549	1.33	0				159.6	0.4793	0.7858	0
159.7	0.8522	1.3279	0				159.7	0.4723	0.7801	0
159.8	0.851	1.3265	0				159.8	0.4695	0.7766	0
159.9	0.849	1.3235	0				159.9	0.4684	0.7672	0
160	0.8442	1.3181	0				160	0.4664	0.7528	0
160.1	0.8374	1.3149	0				160.1	0.4605	0.7413	0
160.2	0.833	1.3109	0				160.2	0.454	0.734	0
[truncated: 12,247 more rows]

## Sheet: Fig1a
log[Tpo]	Tpo (%diff)		Tpo (%diff)		Tpo (%diff)		log[TpoN]	TpoN (%diff)		TpoN (%diff)
-9.06856	94.8718	93.75
-9.36959	100	100					-8.85974	100	100	100
-9.67062	97.561	100					-9.16077	100	100	100
-9.97165	91.8367	93.4426					-9.4618	100	100	98
-10.2727	88.2353	93.2203					-9.76283	95.6522	100	97.6744	100
-10.5737	35.4839	38.7097					-10.0639	93.1034	96.4912	100	94.8718
-10.8747	20.4546						-10.3649	87.5	88.5714	94.6429	78.0822
-11.1758	8.08081	8.69565					-10.6659	50	68.5714	74.6479	79.2079
-11.4768	7.14286	5.66038					-10.9669	27.6316		36.9231	38.1818
-11.7778	5.92593						-11.268	20		15.3846	26.087
-12.0789	0	0					-11.569	5.73771		16.4706
-12.3799	0	0					-11.87	3.10078	3.64963	5.40541
-12.6809	0	0					-12.1711	1.45985	0	4.71698
-12.9819	2.75862	0					-12.4721	2.63158	0	0.847458
							-12.7731	0.704225		0.990099
-8.66698			100	100	100	100
-8.96801			100	100	100	100
-9.26904			100	100	100	100
-9.57007			100	97.619	96.9697	100
-9.8711			93.75	89.7959	97.8261	98.3607
-10.1721			82	75.9615	73.0159	90.7407
-10.4732			34.4828	29.7468	24.7934	46.0784
-10.7742			7.57576	8.37696	5.36913	21.0526
-11.0752			3.52941	1.00334	0	2.05761
-11.3762			0	0	0	2.63158

## Sheet: Fig1c
volume (mL)	210318_TPOR (dRI)		volume (mL)	210318_TPOR (Molar mass)				volume (mL)	210318_TPOR_Tpo(N) (dRI)			volume (mL)	210318_TPOR_Tpo(N) (Molar mass)
-0.233	-0.00171							-0.233	0.000197			11.8226	86745.4
-0.22861	-0.00168							-0.22861	0.000231			11.8267	86997.4
-0.22423	-0.00162							-0.22423	0.000289			11.8308	85933.4
-0.21984	-0.00161							-0.21984	0.000296			11.8349	84907.8
-0.21546	-0.00161							-0.21546	0.000299			11.839	84019.2
-0.21107	-0.00161							-0.21107	0.0003			11.8431	83196.3
-0.20668	-0.00161							-0.20668	0.000291			11.8472	82638.1
-0.2023	-0.00162							-0.2023	0.000283			11.8513	82430.4
-0.19791	-0.00163							-0.19791	0.000268			11.8554	82661.1
-0.19353	-0.00165							-0.19353	0.000268			11.8595	82756.7
-0.18914	-0.00166							-0.18914	0.000262			11.8636	82591.2
-0.18475	-0.00167							-0.18475	0.000253			11.8677	82288
-0.18037	-0.00168							-0.18037	0.000243			11.8718	82043.1
-0.17598	-0.00168							-0.17598	0.000244			11.8759	81774.8
-0.1716	-0.00168							-0.1716	0.000242			11.88	81464
-0.16721	-0.00169		12.6512	60815.2				-0.16721	0.00024			11.8841	81231.8
-0.16282	-0.00171		12.6553	60446.4				-0.16282	0.000236			11.8882	81030.8
-0.15844	-0.00172		12.6594	60231.7				-0.15844	0.000232			11.8923	80789.6
-0.15405	-0.00172		12.6635	59981.8				-0.15405	0.000222			11.8963	80842.8
-0.14967	-0.00172		12.6676	59724.6				-0.14967	0.000221			11.9004	81562.9
-0.14528	-0.00172		12.6716	59528.8				-0.14528	0.00022			11.9045	82235.8
-0.14089	-0.00173		12.6758	59454.2				-0.14089	0.000216			11.9086	82898.2
-0.13651	-0.00173		12.6798	59511.5				-0.13651	0.000216			11.9127	83256.6
-0.13212	-0.00174		12.6839	59586				-0.13212	0.000215			11.9168	83148.1
-0.12774	-0.00175		12.688	59668.4				-0.12774	0.000214			11.9209	82635.3
-0.12335	-0.00176		12.6921	59665.4				-0.12335	0.000213			11.925	82209.3
-0.11896	-0.00177		12.6962	59621.8				-0.11896	0.000205			11.9291	81849.4
-0.11458	-0.00177		12.7003	59632.1				-0.11458	0.000195			11.9332	81589.4
-0.11019	-0.00178		12.7044	59553.2				-0.11019	0.000186			11.9373	81461
-0.10581	-0.00179		12.7085	59336.5				-0.10581	0.000185			11.9414	81411.7
-0.10142	-0.0018		12.7126	59069.2				-0.10142	0.000189			11.9455	81313
-0.09703	-0.0018		12.7167	58833.3				-0.09703	0.000198			11.9496	81223.5
-0.09265	-0.00179		12.7208	58704				-0.09265	0.0002			11.9537	81199.5
-0.08826	-0.0018		12.7249	58637.3				-0.08826	0.000201			11.9578	81200.2
-0.08388	-0.00181		12.729	58525.8				-0.08388	0.000201			11.9619	81199.3
-0.07949	-0.00181		12.7331	58441.2				-0.07949	0.000205			11.966	81347.6
-0.0751	-0.00181		12.7372	58358.6				-0.0751	0.000205			11.9701	81417
-0.07072	-0.00182		12.7413	58327				-0.07072	0.000206			11.9742	81466.4
-0.06633	-0.00182		12.7454	58463				-0.06633	0.000208			11.9782	81440.3
-0.06195	-0.00182		12.7495	58720.1				-0.06195	0.000208			11.9824	81323.7
-0.05756	-0.00182		12.7536	58937.2				-0.05756	0.000208			11.9864	81241.9
-0.05317	-0.00183		12.7576	59026				-0.05317	0.000208			11.9905	81218
-0.04879	-0.00184		12.7617	58966.8				-0.04879	0.000207			11.9946	81162.4
-0.0444	-0.00185		12.7658	58851.9				-0.0444	0.000198			11.9987	81069.9
-0.04002	-0.00185		12.7699	58877.6				-0.04002	0.000203			12.0028	80942.2
-0.03563	-0.00185		12.774	58940.5				-0.03563	0.000204			12.0069	80822.6
-0.03124	-0.00185		12.7781	59036.9				-0.03124	0.000205			12.011	80730.9
-0.02686	-0.00185		12.7822	59281.5				-0.02686	0.000206			12.0151	80711.2
-0.02247	-0.00187		12.7863	59571.5				-0.02247	0.000209			12.0192	80686.2
-0.01809	-0.00188		12.7904	59843.5				-0.01809	0.000212			12.0233	80638
-0.0137	-0.00188		12.7945	59933				-0.0137	0.000213			12.0274	80580.8
-0.00931	-0.00188		12.7986	59794.3				-0.00931	0.000211			12.0315	80559.4
-0.00493	-0.00189		12.8027	59565.8				-0.00493	0.00021			12.0356	80741.1
-0.00054	-0.00189		12.8068	59356.5				-0.00054	0.000211			12.0397	80938.1
0.003844	-0.0019		12.8109	59109.6				0.003844	0.00021			12.0438	81055.9
0.00823	-0.0019		12.815	58844.5				0.00823	0.000209			12.0479	81122.7
0.012616	-0.0019		12.8191	58646.6				0.012616	0.00021			12.052	81120.4
0.017002	-0.0019		12.8232	58504.3				0.017002	0.000209			12.0561	81042.4
0.021388	-0.0019		12.8273	58422.1				0.021388	0.000209			12.0602	80951.1
0.025774	-0.0019		12.8314	58451				0.025774	0.000205			12.0642	80902.3
0.03016	-0.00191		12.8354	58441.4				0.03016	0.000201			12.0683	80912.3
0.034546	-0.00192		12.8395	58381.3				0.034546	0.000195			12.0724	80908.2
0.038932	-0.00191		12.8436	58268.9				0.038932	0.000194			12.0765	80877.9
0.043318	-0.00191		12.8477	58136.8				0.043318	0.000193			12.0806	80812.1
0.047704	-0.00191		12.8518	58057.5				0.047704	0.000192			12.0847	80724
0.05209	-0.00191		12.8559	57979.7				0.05209	0.00019			12.0888	80662.8
0.056476	-0.00191		12.86	57900.8				0.056476	0.000193			12.0929	80604.2
0.060862	-0.00191		12.8641	57814.5				0.060862	0.000194			12.097	80544.3
0.065248	-0.0019		12.8682	57732				0.065248	0.000195			12.1011	80484.9
0.069634	-0.0019		12.8723	57630.4				0.069634	0.000197			12.1052	80436.5
0.07402	-0.0019		12.8764	57512.8				0.07402	0.000201			12.1093	80385.9
0.078406	-0.0019		12.8805	57431.1				0.078406	0.000202			12.1134	80321.2
0.082792	-0.00191		12.8846	57369.1				0.082792	0.000203			12.1175	80243.8
0.087178	-0.00192		12.8887	57303.1				0.087178	0.000204			12.1216	80163.2
0.091564	-0.00192		12.8928	57235.1				0.091564	0.000203			12.1257	80096.3
0.09595	-0.00191		12.8969	57174				0.09595	0.000202			12.1298	80028.8
0.100336	-0.00191		12.901	57162.6				0.100336	0.000193			12.1339	79954.9
0.104722	-0.00191		12.9051	57218.4				0.104722	0.0002			12.138	79872.9
0.109108	-0.00191		12.9092	57338.9				0.109108	0.000206			12.142	79805.1
0.113494	-0.00191		12.9132	57506.9				0.113494	0.000206			12.1461	79782.2
0.11788	-0.0019		12.9174	57669.4				0.11788	0.000207			12.1502	79778.2
0.122266	-0.00189		12.9214	57731.9				0.122266	0.000203			12.1543	79754.8
0.126652	-0.00189		12.9255	57717.9				0.126652	0.0002			12.1584	79715.9
0.131038	-0.00189		12.9296	57750.9				0.131038	0.000199			12.1625	79670.3
0.135424	-0.00188		12.9337	57779.2				0.135424	0.0002			12.1666	79616.6
0.13981	-0.00189		12.9378	57794.5				0.13981	0.000202			12.1707	79567.1
0.144196	-0.00189		12.9419	57786.6				0.144196	0.0002			12.1748	79535.8
0.148582	-0.0019		12.946	57753.5				0.148582	0.000197			12.1789	79519.3
0.152968	-0.00191		12.9501	57702.8				0.152968	0.000193			12.183	79501.5
0.157354	-0.00191		12.9542	57733.7				0.157354	0.000189			12.1871	79467.7
0.16174	-0.00191		12.9583	58002.1				0.16174	0.000186			12.1912	79413.7
0.166126	-0.00192		12.9624	58272.3				0.166126	0.000179			12.1953	79400.1
0.170512	-0.00191		12.9665	58503.7				0.170512	0.000183			12.1994	79417.2
0.174898	-0.00191		12.9706	58611.5				0.174898	0.000184			12.2035	79460.2
0.179284	-0.0019		12.9747	58722.9				0.179284	0.000184			12.2076	79499
0.18367	-0.00189		12.9788	59071.4				0.18367	0.000182			12.2117	79506
0.188056	-0.00189		12.9829	59537.8				0.188056	0.00018			12.2158	79464.5
0.192442	-0.00189		12.987	60003.4				0.192442	0.000178			12.2198	79404.8
0.196828	-0.00188		12.9911	60319.8				0.196828	0.000177			12.224	79335.4
0.201214	-0.00188		12.9952	60325.5				0.201214	0.000173			12.228	79268.6
0.2056	-0.00188		12.9992	60035.7				0.2056	0.000176			12.2321	79229.8
0.209986	-0.00188		13.0033	59560.7				0.209986	0.00018			12.2362	79206.2
0.214372	-0.00187		13.0074	59176.2				0.214372	0.000179			12.2403	79158.2
0.218758	-0.00187		13.0115	58969				0.218758	0.000177			12.2444	79087.5
0.223144	-0.00188		13.0156	58940.8				0.223144	0.000175			12.2485	79038.6
0.22753	-0.00187		13.0197	58948.2				0.22753	0.00018			12.2526	79004.9
0.231916	-0.00187		13.0238	58908.7				0.231916	0.000179			12.2567	78980.3
0.236302	-0.00187		13.0279	58813.1				0.236302	0.000179			12.2608	79006.4
0.240688	-0.00187		13.032	58753.9				0.240688	0.000177			12.2649	79067
0.245074	-0.00186		13.0361	59124.9				0.245074	0.000175			12.269	79075.5
0.24946	-0.00186		13.0402	59475.7				0.24946	0.000178			12.2731	79000.9
0.253846	-0.00186		13.0443	59504.9				0.253846	0.000179			12.2772	78940.1
0.258232	-0.00185		13.0484	59151.5				0.258232	0.000177			12.2813	78919
0.262618	-0.00185		13.0525	58782.8				0.262618	0.000175			12.2854	78895.4
0.267004	-0.00185		13.0566	58606.7				0.267004	0.000182			12.2895	78852.5
0.27139	-0.00185		13.0607	58519.1				0.27139	0.000183			12.2936	78860.1
0.275776	-0.00185		13.0648	58463.7				0.275776	0.000181			12.2977	78873.3
0.280162	-0.00184		13.0689	58397.1				0.280162	0.000179			12.3018	78874.6
0.284548	-0.00184		13.073	58253.5				0.284548	0.000183			12.3058	78792.3
0.288934	-0.00184		13.077	58109.3				0.288934	0.000183			12.3099	78689.1
0.29332	-0.00184		13.0811	58036.6				0.29332	0.000183			12.314	78621.6
0.297706	-0.00184		13.0852	58041.5				0.297706	0.000182			12.3181	78559
0.302092	-0.00185		13.0893	58129.3				0.302092	0.000181			12.3222	78478.1
0.306478	-0.00185		13.0934	58369.6				0.306478	0.000184			12.3263	78423.5
0.310864	-0.00185		13.0975	58746.4				0.310864	0.000184			12.3304	78369.3
0.31525	-0.00185		13.1016	59191.2				0.31525	0.000183			12.3345	78320.8
0.319636	-0.00185		13.1057	59604.3				0.319636	0.000183			12.3386	78453.9
0.324022	-0.00185		13.1098	59550.6				0.324022	0.000183			12.3427	78685.4
0.328408	-0.00185		13.1139	59082.4				0.328408	0.000188			12.3468	78894.6
0.332794	-0.00185		13.118	58782.1				0.332794	0.00019			12.3509	79017.5
0.33718	-0.00185		13.1221	58753.4				0.33718	0.000193			12.355	78930.3
0.341566	-0.00185		13.1262	58781.2				0.341566	0.00019			12.3591	78785.1
0.345952	-0.00185		13.1303	58761				0.345952	0.000188			12.3632	78698.5
0.350338	-0.00183		13.1344	58680.9				0.350338	0.000181			12.3673	78621.3
0.354724	-0.00183		13.1385	58433.2				0.354724	0.000184			12.3714	78470.8
0.35911	-0.00182		13.1426	58151.3				0.35911	0.000183			12.3755	78350.6
0.363496	-0.00182		13.1467	58020				0.363496	0.000182			12.3796	78282.9
0.367882	-0.00182		13.1508	57970.7				0.367882	0.000184			12.3836	78235.1
0.372268	-0.00182		13.1548	58103.8				0.372268	0.000187			12.3877	78132
0.376654	-0.00181		13.159	58669.7				0.376654	0.00019			12.3918	78053.6
0.38104	-0.00181		13.163	59504.6				0.38104	0.000193			12.3959	77995.9
0.385426	-0.00181		13.1671	60836.2				0.385426	0.000199			12.4	78002.2
0.389812	-0.00181		13.1712	62382.1				0.389812	0.0002			12.4041	78053.4
0.394198	-0.00181		13.1753	62871.1				0.394198	0.000199			12.4082	78065.9
0.398584	-0.00181		13.1794	62197.8				0.398584	0.000199			12.4123	77994.2
0.40297	-0.0018		13.1835	61362.7				0.40297	0.000198			12.4164	77960.3
0.407356	-0.0018		13.1876	60973.9				0.407356	0.000204			12.4205	77883.1
0.411742	-0.0018		13.1917	60890.7				0.411742	0.000206			12.4246	77734.8
0.416128	-0.00181		13.1958	60790.5				0.416128	0.000207			12.4287	77596.5
0.420514	-0.00182		13.1999	60610				0.420514	0.000208			12.4328	77492.8
0.4249	-0.00181		13.204	60269.6				0.4249	0.000207			12.4369	77397.5
0.429286	-0.0018		13.2081	59807.1				0.429286	0.000207			12.441	77301.8
0.433672	-0.0018		13.2122	59424				0.433672	0.000203			12.4451	77201
0.438058	-0.00179		13.2163	59135.8				0.438058	0.000205			12.4492	77080.7
0.442444	-0.00179		13.2204	58924.8				0.442444	0.000205			12.4533	76988.9
0.44683	-0.00179		13.2245	58703.9				0.44683	0.000205			12.4573	76927.8
0.451216	-0.00179		13.2286	58378.8				0.451216	0.000205			12.4614	76908.1
0.455602	-0.00179		13.2326	58061				0.455602	0.000214			12.4655	76874.2
0.459988	-0.00179		13.2368	57732.8				0.459988	0.000214			12.4696	76747
0.464374	-0.00179		13.2408	57455				0.464374	0.000215			12.4737	76632.4
0.46876	-0.00179		13.2449	57265.4				0.46876	0.000217			12.4778	76505.7
0.473146	-0.00179		13.249	57121.7				0.473146	0.000219			12.4819	76430.9
0.477532	-0.0018		13.2531	57035				0.477532	0.000222			12.486	76392.7
0.481918	-0.00179		13.2572	56914.8				0.481918	0.000226			12.4901	76422.3
0.486304	-0.00179		13.2613	56710				0.486304	0.000228			12.4942	76466.5
0.49069	-0.00179		13.2654	56550.2				0.49069	0.000229			12.4983	76501.6
0.495076	-0.0018		13.2695	56594.9				0.495076	0.000233			12.5024	76487.9
0.499462	-0.0018		13.2736	56893.1				0.499462	0.000235			12.5065	76555.4
0.503848	-0.00179		13.2777	57261.7				0.503848	0.000237			12.5106	76654.4
0.508234	-0.00179		13.2818	57576.7				0.508234	0.000238			12.5147	76619.9
0.51262	-0.00178		13.2859	57654.1				0.51262	0.000239			12.5188	76429.7
0.517006	-0.00178		13.29	57292.5				0.517006	0.000238			12.5229	76171.9
0.521392	-0.00177		13.2941	56910				0.521392	0.000237			12.527	75957.1
0.525778	-0.00177		13.2982	56580.3				0.525778	0.000243			12.5311	75766.1
0.530164	-0.00177		13.3023	56308.1				0.530164	0.000256			12.5352	75628.6
0.53455	-0.00177		13.3064	56077.9				0.53455	0.000262			12.5392	75429.8
0.538936	-0.00177		13.3105	55980.3				0.538936	0.000264			12.5434	75312.4
0.543322	-0.00177		13.3146	55982.2				0.543322	0.000266			12.5474	75218.5
0.547708	-0.00178		13.3186	55995.7				0.547708	0.000271			12.5515	75121.6
0.552094	-0.00178		13.3227	55972				0.552094	0.000271			12.5556	75037.4
0.55648	-0.00178		13.3268	55469.5				0.55648	0.000271			12.5597	74889.7
0.560866	-0.00178							0.560866	0.000271			12.5638	74721
0.565252	-0.00178							0.565252	0.000295			12.5679	74626.4
0.569638	-0.00178							0.569638	0.000295			12.572	74520.7
0.574024	-0.00178							0.574024	0.000295			12.5761	74330
0.57841	-0.00178							0.57841	0.000293			12.5802	74219.9
0.582796	-0.00178							0.582796	0.000292			12.5843	74185.3
0.587182	-0.00178							0.587182	0.000293			12.5884	74202.7
0.591568	-0.00179							0.591568	0.000298			12.5925	74244.2
0.595954	-0.0018							0.595954	0.000298			12.5966	74251.1
0.60034	-0.00179							0.60034	0.000304			12.6007	74347.5
0.604726	-0.00179							0.604726	0.000306			12.6048	74474.6
0.609112	-0.0018							0.609112	0.000312			12.6089	74563.9
0.613498	-0.0018							0.613498	0.000316			12.613	74596
0.617884	-0.00179							0.617884	0.00032			12.6171	74648.6
0.62227	-0.00179							0.62227	0.000324			12.6212	74943.9
0.626656	-0.00179							0.626656	0.000327			12.6252	75204.7
0.631042	-0.00181							0.631042	0.000327			12.6293	75190.6
0.635428	-0.0018							0.635428	0.000327			12.6334	74728.9
0.639814	-0.0018							0.639814	0.000332			12.6375	74376.5
0.6442	-0.0018							0.6442	0.000334			12.6416	74028.8
0.648586	-0.0018							0.648586	0.000336			12.6457	73645.2
0.652972	-0.0018							0.652972	0.000336			12.6498	73312
0.657358	-0.0018							0.657358	0.000338			12.6539	73090.4
0.661744	-0.00179							0.661744	0.00034			12.658	72931.1
0.66613	-0.00179							0.66613	0.000341			12.6621	72717.5
0.670516	-0.00179							0.670516	0.000354			12.6662	72530.7
0.674902	-0.00179							0.674902	0.000359			12.6703	72455.9
0.679288	-0.00179							0.679288	0.000366			12.6744	72444.3
0.683674	-0.0018							0.683674	0.000367			12.6785	72503.3
0.68806	-0.0018							0.68806	0.000365			12.6826	72554
0.692446	-0.0018							0.692446	0.000363			12.6867	72603
0.696832	-0.00179							0.696832	0.000364			12.6908	72855.7
0.701218	-0.00179							0.701218	0.000367			12.6949	73089.9
0.705604	-0.00179							0.705604	0.000367			12.6989	73113.2
0.70999	-0.00179							0.70999	0.000367			12.703	72681.1
0.714376	-0.00179							0.714376	0.000366			12.7071	72366.3
0.718762	-0.00178							0.718762	0.000366			12.7112	72182.2
0.723148	-0.00178							0.723148	0.000368			12.7153	72015.9
0.727534	-0.00178							0.727534	0.000373			12.7194	71705.3
0.73192	-0.00178							0.73192	0.000388			12.7235	71378.9
0.736306	-0.00178							0.736306	0.00039			12.7276	71076
0.740692	-0.00178							0.740692	0.000392			12.7317	70874.4
0.745078	-0.00179							0.745078	0.000391			12.7358	70866.9
0.749464	-0.00178							0.749464	0.000391			12.7399	69882
0.75385	-0.00178							0.75385	0.000387
0.758236	-0.00177							0.758236	0.000393
0.762622	-0.00177							0.762622	0.0004
0.767008	-0.00177							0.767008	0.0004
0.771394	-0.00177							0.771394	0.0004
0.77578	-0.00176							0.77578	0.000402
0.780166	-0.00176							0.780166	0.000402
0.784552	-0.00176							0.784552	0.000402
0.788938	-0.00175							0.788938	0.000401
0.793324	-0.00176							0.793324	0.000406
0.79771	-0.00176							0.79771	0.000408
0.802096	-0.00176							0.802096	0.000411
0.806482	-0.00175							0.806482	0.000418
0.810868	-0.00175							0.810868	0.000431
0.815254	-0.00175							0.815254	0.000437
0.81964	-0.00175							0.81964	0.000438
0.824026	-0.00174							0.824026	0.000439
0.828412	-0.00174							0.828412	0.00044
0.832798	-0.00174							0.832798	0.000439
0.837184	-0.00174							0.837184	0.000437
0.84157	-0.00174							0.84157	0.000433
0.845956	-0.00174							0.845956	0.000435
0.850342	-0.00174							0.850342	0.000435
0.854728	-0.00172							0.854728	0.000435
0.859114	-0.00172							0.859114	0.00044
0.8635	-0.00172							0.8635	0.000442
0.867886	-0.00172							0.867886	0.000444
0.872272	-0.00172							0.872272	0.000444
0.876658	-0.00172							0.876658	0.000456
0.881044	-0.00172							0.881044	0.000464
0.88543	-0.00171							0.88543	0.000464
0.889816	-0.00171							0.889816	0.000468
0.894202	-0.00171							0.894202	0.000469
0.898588	-0.00171							0.898588	0.00047
0.902974	-0.00171							0.902974	0.00047
0.90736	-0.0017							0.90736	0.000469
0.911746	-0.0017							0.911746	0.000467
0.916132	-0.0017							0.916132	0.000465
0.920518	-0.0017							0.920518	0.000464
0.924904	-0.00171							0.924904	0.000464
0.92929	-0.00171							0.92929	0.000462
0.933676	-0.00171							0.933676	0.000459
0.938062	-0.00171							0.938062	0.000466
0.942448	-0.00171							0.942448	0.000465
0.946834	-0.00171							0.946834	0.000465
0.95122	-0.0017							0.95122	0.000462
0.955606	-0.00171							0.955606	0.000463
0.959992	-0.00171							0.959992	0.00047
0.964378	-0.0017							0.964378	0.00047
0.968764	-0.0017							0.968764	0.000469
0.97315	-0.00169							0.97315	0.000468
0.977536	-0.00169							0.977536	0.000464
0.981922	-0.00168							0.981922	0.000463
0.986308	-0.00168							0.986308	0.000462
0.990694	-0.00168							0.990694	0.00046
0.99508	-0.00168							0.99508	0.000463
0.999466	-0.00167							0.999466	0.000462
1.00385	-0.00167							1.00385	0.00046
1.00824	-0.00167							1.00824	0.000457
1.01262	-0.00167							1.01262	0.000457
1.01701	-0.00167							1.01701	0.00046
1.0214	-0.00168							1.0214	0.000459
1.02578	-0.00167							1.02578	0.000459
1.03017	-0.00167							1.03017	0.000449
1.03455	-0.00167							1.03455	0.000447
1.03894	-0.00167							1.03894	0.000446
1.04333	-0.00167							1.04333	0.000442
1.04771	-0.00166							1.04771	0.00043
1.0521	-0.00166							1.0521	0.00043
1.05648	-0.00165							1.05648	0.000427
1.06087	-0.00165							1.06087	0.000425
1.06526	-0.00165							1.06526	0.000419
1.06964	-0.00165							1.06964	0.000419
1.07403	-0.00165							1.07403	0.000418
1.07841	-0.00165							1.07841	0.000418
1.0828	-0.00165							1.0828	0.000401
1.08719	-0.00165							1.08719	0.000402
1.09157	-0.00166							1.09157	0.000402
1.09596	-0.00166							1.09596	0.0004
1.10034	-0.00166							1.10034	0.000398
1.10473	-0.00166							1.10473	0.000398
1.10912	-0.00168							1.10912	0.000396
1.1135	-0.00167							1.1135	0.000395
1.11789	-0.00167							1.11789	0.000387
1.12227	-0.00167							1.12227	0.00038
1.12666	-0.00167							1.12666	0.000385
1.13105	-0.00168							1.13105	0.000385
1.13543	-0.00167							1.13543	0.000383
1.13982	-0.00167							1.13982	0.000381
1.1442	-0.00168							1.1442	0.000377
1.14859	-0.00168							1.14859	0.000368
1.15298	-0.00168							1.15298	0.000366
1.15736	-0.00167							1.15736	0.000356
1.16175	-0.00167							1.16175	0.000336
1.16613	-0.00167							1.16613	0.000328
1.17052	-0.00167							1.17052	0.000325
1.17491	-0.00167							1.17491	0.000323
1.17929	-0.00168							1.17929	0.000317
1.18368	-0.00168							1.18368	0.000312
1.18806	-0.00168							1.18806	0.000308
1.19245	-0.00169							1.19245	0.000302
1.19684	-0.00167							1.19684	0.000298
1.20122	-0.00166							1.20122	0.000294
1.20561	-0.00166							1.20561	0.000291
1.20999	-0.00166							1.20999	0.000273
1.21438	-0.00166							1.21438	0.00027
1.21877	-0.00166							1.21877	0.00027
1.22315	-0.00166							1.22315	0.000269
1.22754	-0.00167							1.22754	0.000265
1.23192	-0.00167							1.23192	0.00026
1.23631	-0.00167							1.23631	0.000262
1.2407	-0.00167							1.2407	0.000264
1.24508	-0.00167							1.24508	0.000263
1.24947	-0.00167							1.24947	0.000262
1.25385	-0.00168							1.25385	0.000258
1.25824	-0.00168							1.25824	0.000253
1.26263	-0.00167							1.26263	0.000245
1.26701	-0.00166							1.26701	0.000234
1.2714	-0.00166							1.2714	0.000233
1.27578	-0.00166							1.27578	0.000233
1.28017	-0.00166							1.28017	0.000227
1.28456	-0.00166							1.28456	0.00023
1.28894	-0.00166							1.28894	0.000231
1.29333	-0.00166							1.29333	0.000231
1.29771	-0.00166							1.29771	0.000231
1.3021	-0.00166							1.3021	0.00023
1.30649	-0.00166							1.30649	0.00023
1.31087	-0.00165							1.31087	0.000229
1.31526	-0.00165							1.31526	0.000227
1.31964	-0.00165							1.31964	0.00023
1.32403	-0.00166							1.32403	0.000229
1.32842	-0.00166							1.32842	0.000228
1.3328	-0.00166							1.3328	0.000224
1.33719	-0.00166							1.33719	0.000221
1.34157	-0.00166							1.34157	0.000213
1.34596	-0.00166							1.34596	0.000213
1.35035	-0.00166							1.35035	0.000211
1.35473	-0.00166							1.35473	0.00021
1.35912	-0.00166							1.35912	0.000205
1.3635	-0.00166							1.3635	0.000194
1.36789	-0.00166							1.36789	0.000193
1.37228	-0.00166							1.37228	0.000189
1.37666	-0.00166							1.37666	0.000181
1.38105	-0.00165							1.38105	0.000171
1.38543	-0.00164							1.38543	0.000169
1.38982	-0.00164							1.38982	0.000166
1.39421	-0.00164							1.39421	0.00016
1.39859	-0.00164							1.39859	0.000158
1.40298	-0.00163							1.40298	0.000155
1.40736	-0.00164							1.40736	0.000144
1.41175	-0.00163							1.41175	0.000141
1.41614	-0.00162							1.41614	0.00014
1.42052	-0.00162							1.42052	0.000139
1.42491	-0.00162							1.42491	0.000137
1.42929	-0.00161							1.42929	0.000135
1.43368	-0.00161							1.43368	0.000121
1.43807	-0.0016							1.43807	0.000117
1.44245	-0.00161							1.44245	0.000117
1.44684	-0.00161							1.44684	0.000117
1.45122	-0.0016							1.45122	0.000112
1.45561	-0.00159							1.45561	0.000109
1.46	-0.00159							1.46	0.00012
1.46438	-0.00158							1.46438	0.000126
1.46877	-0.00158							1.46877	0.000124
1.47315	-0.00157							1.47315	0.000122
1.47754	-0.00157							1.47754	0.000117
1.48193	-0.00157							1.48193	0.000111
1.48631	-0.00157							1.48631	0.000115
1.4907	-0.00157							1.4907	0.000117
1.49508	-0.00156							1.49508	0.000117
1.49947	-0.00156							1.49947	0.000117
1.50386	-0.00156							1.50386	0.000116
1.50824	-0.00156							1.50824	0.000101
1.51263	-0.00155							1.51263	9.65e-05
1.51701	-0.00155							1.51701	9.62e-05
1.5214	-0.00154							1.5214	9.18e-05
1.52579	-0.00153							1.52579	8.49e-05
1.53017	-0.00153							1.53017	7.87e-05
1.53456	-0.00152							1.53456	7.56e-05
1.53894	-0.00152							1.53894	7.24e-05
1.54333	-0.00151							1.54333	6.44e-05
1.54772	-0.0015							1.54772	5.06e-05
1.5521	-0.0015							1.5521	5.41e-05
1.55649	-0.0015							1.55649	5.77e-05
1.56087	-0.00151							1.56087	6.23e-05
1.56526	-0.00151							1.56526	6.19e-05
1.56965	-0.00151							1.56965	6.14e-05
1.57403	-0.00151							1.57403	5.48e-05
1.57842	-0.00151							1.57842	4.82e-05
1.5828	-0.0015							1.5828	4.04e-05
1.58719	-0.0015							1.58719	2.21e-05
1.59158	-0.0015							1.59158	1.42e-05
1.59596	-0.00149							1.59596	1.04e-05
1.60035	-0.00149							1.60035	6.62e-06
1.60473	-0.00149							1.60473	5.57e-06
1.60912	-0.0015							1.60912	4.52e-06
1.61351	-0.0015							1.61351	2.07e-06
1.61789	-0.0015							1.61789	3.04e-06
1.62228	-0.0015							1.62228	1.19e-06
1.62666	-0.0015							1.62666	-6.55e-07
1.63105	-0.0015							1.63105	-6.42e-06
1.63544	-0.0015							1.63544	-6.74e-06
1.63982	-0.00149							1.63982	-2.29e-06
1.64421	-0.00149							1.64421	6.57e-06
1.64859	-0.0015							1.64859	6.59e-06
1.65298	-0.0015							1.65298	6.61e-06
1.65737	-0.0015							1.65737	9.16e-06
1.66175	-0.0015							1.66175	8.45e-06
1.66614	-0.0015							1.66614	7.74e-06
1.67052	-0.00149							1.67052	9.98e-07
1.67491	-0.00149							1.67491	2.72e-06
1.6793	-0.00148							1.6793	7.68e-06
1.68368	-0.00148							1.68368	1.34e-05
1.68807	-0.00148							1.68807	1.67e-05
1.69245	-0.00148							1.69245	1.62e-05
1.69684	-0.00148							1.69684	1.57e-05
1.70123	-0.00148							1.70123	1.46e-05
1.70561	-0.00148							1.70561	9.89e-06
1.71	-0.00148							1.71	9.33e-06
1.71438	-0.00147							1.71438	8.78e-06
1.71877	-0.00147							1.71877	8.24e-06
1.72316	-0.00147							1.72316	6.07e-06
1.72754	-0.00147							1.72754	3.91e-06
1.73193	-0.00147							1.73193	-3.29e-06
1.73631	-0.00147							1.73631	-4.1e-06
1.7407	-0.00147							1.7407	-7.16e-06
1.74509	-0.00147							1.74509	-5.13e-06
1.74947	-0.00146							1.74947	7.27e-07
1.75386	-0.00146							1.75386	8.06e-07
1.75824	-0.00146							1.75824	4.2e-07
1.76263	-0.00146							1.76263	3.47e-08
1.76702	-0.00145							1.76702	4.6e-06
1.7714	-0.00146							1.7714	5.8e-06
1.77579	-0.00147							1.77579	4.35e-06
1.78017	-0.00147							1.78017	2.9e-06
1.78456	-0.00147							1.78456	2.2e-07
1.78895	-0.00146							1.78895	-8.45e-06
1.79333	-0.00146							1.79333	-9.81e-06
1.79772	-0.00146							1.79772	-1.14e-05
1.8021	-0.00146							1.8021	-7.94e-06
1.80649	-0.00146							1.80649	-5.12e-06
1.81088	-0.00147							1.81088	-4.41e-06
1.81526	-0.00148							1.81526	-4.19e-06
1.81965	-0.00147							1.81965	-5.02e-06
1.82403	-0.00147							1.82403	-5.84e-06
1.82842	-0.00146							1.82842	-1.07e-06
1.83281	-0.00147							1.83281	2.66e-06
1.83719	-0.00147							1.83719	1.38e-05
1.84158	-0.00147							1.84158	2.18e-05
1.84596	-0.00147							1.84596	2.16e-05
1.85035	-0.00146							1.85035	2.05e-05
1.85474	-0.00147							1.85474	1.93e-05
1.85912	-0.00147							1.85912	1.91e-05
1.86351	-0.00148							1.86351	3.46e-05
1.86789	-0.00148							1.86789	3.5e-05
1.87228	-0.00148							1.87228	3.33e-05
1.87667	-0.00147							1.87667	3.15e-05
1.88105	-0.00147							1.88105	4.02e-05
1.88544	-0.00148							1.88544	5.32e-05
1.88982	-0.00148							1.88982	5.22e-05
1.89421	-0.00148							1.89421	5.12e-05
1.8986	-0.00148							1.8986	4.91e-05
1.90298	-0.00148							1.90298	5.25e-05
1.90737	-0.00147							1.90737	6.07e-05
1.91175	-0.00147							1.91175	6.27e-05
1.91614	-0.00147							1.91614	7.64e-05
1.92053	-0.00147							1.92053	8.52e-05
1.92491	-0.00147							1.92491	8.68e-05
1.9293	-0.00147							1.9293	9.77e-05
1.93368	-0.00145							1.93368	0.0001
1.93807	-0.00146							1.93807	0.000103
1.94246	-0.00146							1.94246	0.000105
1.94684	-0.00146							1.94684	0.000105
1.95123	-0.00146							1.95123	0.000105
1.95561	-0.00146							1.95561	0.000109
1.96	-0.00146							1.96	0.000122
1.96439	-0.00146							1.96439	0.000124
1.96877	-0.00145							1.96877	0.000126
1.97316	-0.00145							1.97316	0.000135
1.97754	-0.00145							1.97754	0.000137
1.98193	-0.00144							1.98193	0.000136
1.98632	-0.00144							1.98632	0.000135
1.9907	-0.00144							1.9907	0.000131
1.99509	-0.00144							1.99509	0.000142
1.99947	-0.00144							1.99947	0.000153
2.00386	-0.00144							2.00386	0.000169
2.00825	-0.00145							2.00825	0.000175
2.01263	-0.00145							2.01263	0.000181
2.01702	-0.00145							2.01702	0.000183
2.0214	-0.00145							2.0214	0.00019
2.02579	-0.00144							2.02579	0.000205
2.03018	-0.00144							2.03018	0.00021
2.03456	-0.00144							2.03456	0.000224
2.03895	-0.00144							2.03895	0.000228
2.04333	-0.00144							2.04333	0.000228
2.04772	-0.00144							2.04772	0.000243
2.05211	-0.00144							2.05211	0.000251
2.05649	-0.00144							2.05649	0.000255
2.06088	-0.00144							2.06088	0.000267
2.06526	-0.00144							2.06526	0.000274
2.06965	-0.00144							2.06965	0.000277
2.07404	-0.00144							2.07404	0.000277
2.07842	-0.00144							2.07842	0.000277
2.08281	-0.00143							2.08281	0.000277
2.08719	-0.00143							2.08719	0.000287
2.09158	-0.00143							2.09158	0.000303
2.09597	-0.00144							2.09597	0.000306
2.10035	-0.00145							2.10035	0.000309
2.10474	-0.00144							2.10474	0.000309
2.10912	-0.00144							2.10912	0.000318
2.11351	-0.00144							2.11351	0.000321
2.1179	-0.00142							2.1179	0.000321
2.12228	-0.00142							2.12228	0.000328
2.12667	-0.00142							2.12667	0.000329
2.13105	-0.00142							2.13105	0.000335
2.13544	-0.00142							2.13544	0.000344
2.13983	-0.00141							2.13983	0.000348
2.14421	-0.00141							2.14421	0.000355
2.1486	-0.00141							2.1486	0.000364
2.15298	-0.00142							2.15298	0.000375
2.15737	-0.00142							2.15737	0.000389
2.16176	-0.00142							2.16176	0.000397
2.16614	-0.00141							2.16614	0.000404
2.17053	-0.00141							2.17053	0.000403
2.17491	-0.00141							2.17491	0.000401
2.1793	-0.00141							2.1793	0.000398
2.18369	-0.00141							2.18369	0.000396
2.18807	-0.00141							2.18807	0.000401
2.19246	-0.00141							2.19246	0.000408
2.19684	-0.00141							2.19684	0.000411
2.20123	-0.00141							2.20123	0.000411
2.20562	-0.0014							2.20562	0.000411
2.21	-0.0014							2.21	0.000412
2.21439	-0.0014							2.21439	0.000416
2.21877	-0.0014							2.21877	0.000422
2.22316	-0.0014							2.22316	0.00043
2.22755	-0.00139							2.22755	0.000434
2.23193	-0.00139							2.23193	0.000443
2.23632	-0.00139							2.23632	0.000448
2.2407	-0.00139							2.2407	0.000448
2.24509	-0.00139							2.24509	0.000454
2.24948	-0.00139							2.24948	0.00046
2.25386	-0.00138							2.25386	0.000468
2.25825	-0.00138							2.25825	0.00047
2.26263	-0.00138							2.26263	0.000471
2.26702	-0.00138							2.26702	0.000471
2.27141	-0.00139							2.27141	0.000471
2.27579	-0.00139							2.27579	0.000471
2.28018	-0.00141							2.28018	0.000479
2.28456	-0.00141							2.28456	0.00048
2.28895	-0.00141							2.28895	0.00048
2.29334	-0.00141							2.29334	0.000481
2.29772	-0.00141							2.29772	0.000493
2.30211	-0.00141							2.30211	0.000499
2.30649	-0.00141							2.30649	0.000495
2.31088	-0.00142							2.31088	0.000492
2.31527	-0.00141							2.31527	0.000485
2.31965	-0.00141							2.31965	0.000492
2.32404	-0.00141							2.32404	0.000494
2.32842	-0.0014							2.32842	0.000496
2.33281	-0.0014							2.33281	0.000494
2.3372	-0.0014							2.3372	0.000493
2.34158	-0.0014							2.34158	0.000487
2.34597	-0.0014							2.34597	0.00049
2.35035	-0.0014							2.35035	0.000504
2.35474	-0.0014							2.35474	0.000507
2.35913	-0.00139							2.35913	0.000515
2.36351	-0.00139							2.36351	0.000514
2.3679	-0.00138							2.3679	0.000514
2.37228	-0.00138							2.37228	0.000511
2.37667	-0.00138							2.37667	0.000518
2.38106	-0.00137							2.38106	0.000518
2.38544	-0.00137							2.38544	0.000518
2.38983	-0.00137							2.38983	0.000517
2.39421	-0.00137							2.39421	0.000519
2.3986	-0.00136							2.3986	0.000526
2.40299	-0.00137							2.40299	0.000529
2.40737	-0.00136							2.40737	0.000529
2.41176	-0.00136							2.41176	0.000529
2.41614	-0.00136							2.41614	0.000535
2.42053	-0.00136							2.42053	0.000535
2.42492	-0.00137							2.42492	0.000533
2.4293	-0.00137							2.4293	0.00053
2.43369	-0.00137							2.43369	0.000524
2.43807	-0.00136							2.43807	0.000522
2.44246	-0.00137							2.44246	0.00052
2.44685	-0.00136							2.44685	0.000501
2.45123	-0.00136							2.45123	0.0005
2.45562	-0.00136							2.45562	0.0005
2.46	-0.00136							2.46	0.000499
2.46439	-0.00136							2.46439	0.0005
2.46878	-0.00137							2.46878	0.0005
2.47316	-0.00138							2.47316	0.000499
2.47755	-0.00138							2.47755	0.000487
2.48193	-0.00138							2.48193	0.00049
2.48632	-0.00137							2.48632	0.000492
2.49071	-0.00137							2.49071	0.000493
2.49509	-0.00137							2.49509	0.000495
2.49948	-0.00137							2.49948	0.000494
2.50386	-0.00138							2.50386	0.000493
2.50825	-0.00138							2.50825	0.000475
2.51264	-0.00137							2.51264	0.000473
2.51702	-0.00137							2.51702	0.000472
2.52141	-0.00137							2.52141	0.000472
2.52579	-0.00137							2.52579	0.000465
2.53018	-0.00137							2.53018	0.000455
2.53457	-0.00136							2.53457	0.000452
2.53895	-0.00136							2.53895	0.00045
2.54334	-0.00137							2.54334	0.000443
2.54772	-0.00137							2.54772	0.000437
2.55211	-0.00136							2.55211	0.000431
2.5565	-0.00136							2.5565	0.000425
2.56088	-0.00135							2.56088	0.00042
2.56527	-0.00135							2.56527	0.000411
2.56965	-0.00135							2.56965	0.000408
2.57404	-0.00134							2.57404	0.000405
2.57843	-0.00134							2.57843	0.000397
2.58281	-0.00134							2.58281	0.000399
2.5872	-0.00135							2.5872	0.000397
2.59158	-0.00136							2.59158	0.000396
2.59597	-0.00136							2.59597	0.000388
2.60036	-0.00136							2.60036	0.000386
2.60474	-0.00136							2.60474	0.000384
2.60913	-0.00136							2.60913	0.00037
2.61351	-0.00136							2.61351	0.000364
2.6179	-0.00137							2.6179	0.000351
2.62229	-0.00137							2.62229	0.000341
2.62667	-0.00137							2.62667	0.000338
2.63106	-0.00137							2.63106	0.000331
2.63544	-0.00137							2.63544	0.000326
2.63983	-0.00137							2.63983	0.000325
2.64422	-0.00137							2.64422	0.000313
2.6486	-0.00137							2.6486	0.0003
2.65299	-0.00137							2.65299	0.0003
2.65737	-0.00137							2.65737	0.000299
2.66176	-0.00137							2.66176	0.000298
2.66615	-0.00137							2.66615	0.000282
2.67053	-0.00138							2.67053	0.00028
2.67492	-0.00137							2.67492	0.000278
2.6793	-0.00137							2.6793	0.000276
2.68369	-0.00137							2.68369	0.000268
2.68808	-0.00137							2.68808	0.000266
2.69246	-0.00136							2.69246	0.000264
2.69685	-0.00136							2.69685	0.000253
2.70123	-0.00136							2.70123	0.000246
2.70562	-0.00136							2.70562	0.00024
2.71001	-0.00136							2.71001	0.000223
2.71439	-0.00136							2.71439	0.000235
2.71878	-0.00136							2.71878	0.000233
2.72316	-0.00135							2.72316	0.00023
2.72755	-0.00135							2.72755	0.000226
2.73194	-0.00135							2.73194	0.000226
2.73632	-0.00136							2.73632	0.000225
2.74071	-0.00135							2.74071	0.000225
2.74509	-0.00134							2.74509	0.000219
2.74948	-0.00133							2.74948	0.000212
2.75387	-0.00133							2.75387	0.000211
2.75825	-0.00133							2.75825	0.000211
2.76264	-0.00134							2.76264	0.000211
2.76702	-0.00135							2.76702	0.000197
2.77141	-0.00136							2.77141	0.000192
2.7758	-0.00135							2.7758	0.00019
2.78018	-0.00134							2.78018	0.000188
2.78457	-0.00134							2.78457	0.000183
2.78895	-0.00134							2.78895	0.000183
2.79334	-0.00134							2.79334	0.000182
2.79773	-0.00134							2.79773	0.000178
2.80211	-0.00133							2.80211	0.000166
2.8065	-0.00132							2.8065	0.000153
2.81088	-0.00132							2.81088	0.000143
2.81527	-0.00132							2.81527	0.000133
2.81966	-0.00132							2.81966	0.000132
2.82404	-0.00132							2.82404	0.000131
2.82843	-0.00132							2.82843	0.00012
2.83281	-0.00132							2.83281	0.000117
2.8372	-0.00132							2.8372	0.000115
2.84159	-0.00132							2.84159	0.000108
2.84597	-0.00132							2.84597	0.000104
2.85036	-0.00131							2.85036	0.000104
2.85474	-0.00131							2.85474	0.000103
2.85913	-0.00131							2.85913	0.0001
2.86352	-0.00131							2.86352	8.04e-05
2.8679	-0.00131							2.8679	8.13e-05
2.87229	-0.00131							2.87229	8.13e-05
2.87667	-0.00131							2.87667	8.13e-05
2.88106	-0.0013							2.88106	8.51e-05
2.88545	-0.0013							2.88545	8.76e-05
2.88983	-0.0013							2.88983	8.6e-05
2.89422	-0.0013							2.89422	8.43e-05
2.8986	-0.00131							2.8986	8.09e-05
2.90299	-0.00131							2.90299	6.85e-05
2.90738	-0.00131							2.90738	6.85e-05
2.91176	-0.00131							2.91176	6.85e-05
2.91615	-0.00132							2.91615	7.28e-05
2.92053	-0.00132							2.92053	7.66e-05
2.92492	-0.00132							2.92492	7.54e-05
2.92931	-0.00132							2.92931	7.41e-05
2.93369	-0.00132							2.93369	7.08e-05
2.93808	-0.00132							2.93808	6.58e-05
2.94246	-0.00133							2.94246	7.07e-05
2.94685	-0.00133							2.94685	7.3e-05
2.95124	-0.00133							2.95124	7.52e-05
2.95562	-0.00133							2.95562	7.4e-05
2.96001	-0.00133							2.96001	7.28e-05
2.96439	-0.00133							2.96439	6.92e-05
2.96878	-0.00133							2.96878	6.36e-05
2.97317	-0.00133							2.97317	6.82e-05
2.97755	-0.00134							2.97755	7.24e-05
2.98194	-0.00134							2.98194	7.63e-05
2.98632	-0.00133							2.98632	7.8e-05
2.99071	-0.00133							2.99071	7.97e-05
2.9951	-0.00134							2.9951	8.27e-05
2.99948	-0.00134							2.99948	8.19e-05
3.00387	-0.00135							3.00387	8.11e-05
3.00825	-0.00135							3.00825	7.95e-05
3.01264	-0.00135							3.01264	8.13e-05
3.01703	-0.00136							3.01703	8.24e-05
3.02141	-0.00136							3.02141	8.25e-05
3.0258	-0.00136							3.0258	8.07e-05
3.03018	-0.00136							3.03018	7.89e-05
3.03457	-0.00136							3.03457	7.6e-05
3.03896	-0.00136							3.03896	7.99e-05
3.04334	-0.00136							3.04334	8.16e-05
3.04773	-0.00136							3.04773	8.21e-05
3.05211	-0.00136							3.05211	7.94e-05
3.0565	-0.00135							3.0565	7.67e-05
3.06089	-0.00136							3.06089	6.7e-05
3.06527	-0.00136							3.06527	5.72e-05
3.06966	-0.00136							3.06966	6.95e-05
3.07404	-0.00138							3.07404	7.58e-05
3.07843	-0.00138							3.07843	7.92e-05
3.08282	-0.00138							3.08282	8.09e-05
3.0872	-0.00138							3.0872	8.26e-05
3.09159	-0.00137							3.09159	8.57e-05
3.09597	-0.00137							3.09597	8.97e-05
3.10036	-0.00136							3.10036	0.000107
3.10475	-0.00136							3.10475	0.000118
3.10913	-0.00135							3.10913	0.000118
3.11352	-0.00135							3.11352	0.000131
3.1179	-0.00135							3.1179	0.000133
3.12229	-0.00135							3.12229	0.000135
3.12668	-0.00136							3.12668	0.000139
3.13106	-0.00135							3.13106	0.000141
3.13545	-0.00134							3.13545	0.000142
3.13983	-0.00134							3.13983	0.000155
3.14422	-0.00134							3.14422	0.000156
3.14861	-0.00135							3.14861	0.000155
3.15299	-0.00134							3.15299	0.000154
3.15738	-0.00134							3.15738	0.000156
3.16176	-0.00134							3.16176	0.000158
3.16615	-0.00134							3.16615	0.000161
3.17054	-0.00134							3.17054	0.000163
3.17492	-0.00133							3.17492	0.000163
3.17931	-0.00133							3.17931	0.00016
3.18369	-0.00133							3.18369	0.000157
3.18808	-0.00133							3.18808	0.000158
3.19247	-0.00134							3.19247	0.000158
3.19685	-0.00134							3.19685	0.000158
3.20124	-0.00134							3.20124	0.000165
3.20562	-0.00133							3.20562	0.000168
3.21001	-0.00133							3.21001	0.000171
3.2144	-0.00132							3.2144	0.000179
3.21878	-0.00133							3.21878	0.000187
3.22317	-0.00133							3.22317	0.00019
3.22755	-0.00133							3.22755	0.000193
3.23194	-0.00133							3.23194	0.000195
3.23633	-0.00133							3.23633	0.000196
3.24071	-0.00133							3.24071	0.0002
3.2451	-0.00133							3.2451	0.000207
3.24948	-0.00133							3.24948	0.000209
3.25387	-0.00133							3.25387	0.000212
3.25826	-0.00133							3.25826	0.000218
3.26264	-0.00132							3.26264	0.00023
3.26703	-0.00132							3.26703	0.000228
3.27141	-0.00131							3.27141	0.000226
3.2758	-0.00131							3.2758	0.000222
3.28019	-0.00131							3.28019	0.00023
3.28457	-0.0013							3.28457	0.000234
3.28896	-0.0013							3.28896	0.000238
3.29334	-0.0013							3.29334	0.000243
3.29773	-0.00129							3.29773	0.00025
3.30212	-0.00129							3.30212	0.000259
3.3065	-0.00128							3.3065	0.000265
3.31089	-0.00128							3.31089	0.00027
3.31527	-0.00127							3.31527	0.000274
3.31966	-0.00127							3.31966	0.000278
3.32405	-0.00127							3.32405	0.000278
3.32843	-0.00127							3.32843	0.000276
3.33282	-0.00126							3.33282	0.000274
3.3372	-0.00126							3.3372	0.000268
3.34159	-0.00126							3.34159	0.000277
3.34598	-0.00126							3.34598	0.000285
3.35036	-0.00126							3.35036	0.000296
3.35475	-0.00125							3.35475	0.000298
3.35913	-0.00125							3.35913	0.000298
3.36352	-0.00125							3.36352	0.000296
3.36791	-0.00125							3.36791	0.000295
3.37229	-0.00125							3.37229	0.000291
3.37668	-0.00124							3.37668	0.000277
3.38106	-0.00124							3.38106	0.000294
3.38545	-0.00124							3.38545	0.000291
3.38984	-0.00124							3.38984	0.000289
3.39422	-0.00124							3.39422	0.000284
3.39861	-0.00124							3.39861	0.000289
3.40299	-0.00123							3.40299	0.000288
3.40738	-0.00124							3.40738	0.000288
3.41177	-0.00123							3.41177	0.000285
3.41615	-0.00123							3.41615	0.000297
3.42054	-0.00123							3.42054	0.000303
3.42492	-0.00122							3.42492	0.000308
3.42931	-0.00122							3.42931	0.000313
3.4337	-0.00121							3.4337	0.000317
3.43808	-0.0012							3.43808	0.000317
3.44247	-0.0012							3.44247	0.000317
3.44685	-0.00119							3.44685	0.000317
3.45124	-0.00119							3.45124	0.000319
3.45563	-0.00118							3.45563	0.000322
3.46001	-0.00116							3.46001	0.000322
3.4644	-0.00115							3.4644	0.000325
3.46878	-0.00115							3.46878	0.000327
3.47317	-0.00115							3.47317	0.000333
3.47756	-0.00115							3.47756	0.000343
3.48194	-0.00115							3.48194	0.000343
3.48633	-0.00114							3.48633	0.000343
3.49071	-0.00113							3.49071	0.000343
3.4951	-0.00113							3.4951	0.000339
3.49949	-0.00112							3.49949	0.00034
3.50387	-0.00111							3.50387	0.00035
3.50826	-0.00111							3.50826	0.000356
3.51264	-0.00109							3.51264	0.000366
3.51703	-0.00109							3.51703	0.000369
3.52142	-0.00108							3.52142	0.000368
3.5258	-0.00108							3.5258	0.000368
3.53019	-0.00107							3.53019	0.000366
3.53457	-0.00106							3.53457	0.000366
3.53896	-0.00106							3.53896	0.000374
3.54335	-0.00106							3.54335	0.000379
3.54773	-0.00105							3.54773	0.000379
3.55212	-0.00105							3.55212	0.00038
3.5565	-0.00105							3.5565	0.000383
3.56089	-0.00104							3.56089	0.000384
3.56528	-0.00104							3.56528	0.000385
3.56966	-0.00104							3.56966	0.000386
3.57405	-0.00103							3.57405	0.000389
3.57843	-0.00103							3.57843	0.000388
3.58282	-0.00103							3.58282	0.000387
3.58721	-0.00103							3.58721	0.000384
3.59159	-0.00103							3.59159	0.000383
3.59598	-0.00102							3.59598	0.000382
3.60036	-0.00101							3.60036	0.000381
3.60475	-0.00101							3.60475	0.000385
3.60914	-0.001							3.60914	0.000386
3.61352	-0.001							3.61352	0.000385
3.61791	-0.001							3.61791	0.000384
3.62229	-0.001							3.62229	0.00038
3.62668	-0.001							3.62668	0.000376
3.63107	-0.00099							3.63107	0.000371
3.63545	-0.00099							3.63545	0.000379
3.63984	-0.001							3.63984	0.000382
3.64422	-0.00099							3.64422	0.000383
3.64861	-0.00099							3.64861	0.000383
3.653	-0.00099							3.653	0.000385
3.65738	-0.00098							3.65738	0.000384
3.66177	-0.00098							3.66177	0.000383
3.66615	-0.00098							3.66615	0.000378
3.67054	-0.00098							3.67054	0.000375
3.67493	-0.00097							3.67493	0.000371
3.67931	-0.00097							3.67931	0.000364
3.6837	-0.00097							3.6837	0.000376
3.68808	-0.00097							3.68808	0.000379
3.69247	-0.00098							3.69247	0.000387
3.69686	-0.00098							3.69686	0.00039
3.70124	-0.00097							3.70124	0.000393
3.70563	-0.00098							3.70563	0.000394
3.71001	-0.00098							3.71001	0.000393
3.7144	-0.00098							3.7144	0.000392
3.71879	-0.00099							3.71879	0.000392
3.72317	-0.00098							3.72317	0.000392
3.72756	-0.00098							3.72756	0.000397
3.73194	-0.00098							3.73194	0.000402
3.73633	-0.00098							3.73633	0.000406
3.74072	-0.00098							3.74072	0.000411
3.7451	-0.00097							3.7451	0.000415
3.74949	-0.00097							3.74949	0.000415
3.75387	-0.00097							3.75387	0.000416
3.75826	-0.00097							3.75826	0.000422
3.76265	-0.00097							3.76265	0.000434
3.76703	-0.00096							3.76703	0.000435
3.77142	-0.00096							3.77142	0.000434
3.7758	-0.00096							3.7758	0.000433
3.78019	-0.00096							3.78019	0.000429
3.78458	-0.00096							3.78458	0.000429
3.78896	-0.00097							3.78896	0.000428
3.79335	-0.00098							3.79335	0.000427
3.79773	-0.00098							3.79773	0.000424
3.80212	-0.00097							3.80212	0.000412
3.80651	-0.00097							3.80651	0.000413
3.81089	-0.00097							3.81089	0.000414
3.81528	-0.00098							3.81528	0.000414
3.81966	-0.00099							3.81966	0.000411
3.82405	-0.00099							3.82405	0.000408
3.82844	-0.001							3.82844	0.000401
3.83282	-0.001							3.83282	0.000401
3.83721	-0.001							3.83721	0.000407
3.84159	-0.00101							3.84159	0.000421
3.84598	-0.00102							3.84598	0.000424
3.85037	-0.00102							3.85037	0.000424
3.85475	-0.00103							3.85475	0.000423
3.85914	-0.00103							3.85914	0.000422
3.86352	-0.00102							3.86352	0.000426
3.86791	-0.00102							3.86791	0.000426
3.8723	-0.00102							3.8723	0.000425
3.87668	-0.00102							3.87668	0.000423
3.88107	-0.00102							3.88107	0.000429
3.88545	-0.00103							3.88545	0.000434
3.88984	-0.00103							3.88984	0.000435
3.89423	-0.00104							3.89423	0.000435
3.89861	-0.00104							3.89861	0.000441
3.903	-0.00104							3.903	0.000442
3.90738	-0.00105							3.90738	0.000443
3.91177	-0.00106							3.91177	0.000445
3.91616	-0.00107							3.91616	0.00045
3.92054	-0.00107							3.92054	0.000457
3.92493	-0.00107							3.92493	0.000457
3.92931	-0.00107							3.92931	0.000456
3.9337	-0.00108							3.9337	0.000455
3.93809	-0.00108							3.93809	0.000455
3.94247	-0.00109							3.94247	0.000455
3.94686	-0.00109							3.94686	0.000456
3.95124	-0.00109							3.95124	0.000462
3.95563	-0.00109							3.95563	0.00046
3.96002	-0.00109							3.96002	0.000458
3.9644	-0.0011							3.9644	0.000454
3.96879	-0.0011							3.96879	0.000445
3.97317	-0.0011							3.97317	0.000448
3.97756	-0.00111							3.97756	0.000449
3.98195	-0.00112							3.98195	0.000446
3.98633	-0.00111							3.98633	0.000443
3.99072	-0.00111							3.99072	0.000442
3.9951	-0.00111							3.9951	0.00044
3.99949	-0.00112							3.99949	0.000441
4.00388	-0.00112							4.00388	0.000441
4.00826	-0.00112							4.00826	0.00044
4.01265	-0.00112							4.01265	0.000435
4.01703	-0.00112							4.01703	0.000436
4.02142	-0.00112							4.02142	0.000437
4.02581	-0.00113							4.02581	0.000437
4.03019	-0.00113							4.03019	0.000441
4.03458	-0.00113							4.03458	0.000442
4.03896	-0.00113							4.03896	0.000443
4.04335	-0.00113							4.04335	0.000459
4.04774	-0.00114							4.04774	0.00046
4.05212	-0.00113							4.05212	0.000459
4.05651	-0.00113							4.05651	0.000458
4.06089	-0.00112							4.06089	0.000454
4.06528	-0.00112							4.06528	0.000455
4.06967	-0.00112							4.06967	0.000457
4.07405	-0.00111							4.07405	0.000458
4.07844	-0.00111							4.07844	0.000466
4.08282	-0.0011							4.08282	0.000469
4.08721	-0.0011							4.08721	0.000469
4.0916	-0.0011							4.0916	0.000468
4.09598	-0.0011							4.09598	0.000467
4.10037	-0.0011							4.10037	0.000477
4.10475	-0.00109							4.10475	0.000475
4.10914	-0.00109							4.10914	0.000473
4.11353	-0.00108							4.11353	0.000467
4.11791	-0.00108							4.11791	0.000466
4.1223	-0.00107							4.1223	0.000465
4.12668	-0.00106							4.12668	0.000455
4.13107	-0.00105							4.13107	0.000463
4.13546	-0.00105							4.13546	0.000465
4.13984	-0.00105							4.13984	0.000464
4.14423	-0.00103							4.14423	0.000464
4.14861	-0.00103							4.14861	0.000462
4.153	-0.00103							4.153	0.000462
4.15739	-0.00103							4.15739	0.000461
4.16177	-0.00104							4.16177	0.000459
4.16616	-0.00104							4.16616	0.000469
4.17054	-0.00103							4.17054	0.00047
4.17493	-0.00102							4.17493	0.000471
4.17932	-0.00102							4.17932	0.000483
4.1837	-0.00101							4.1837	0.000487
4.18809	-0.00101							4.18809	0.00049
4.19247	-0.001							4.19247	0.000495
4.19686	-0.001							4.19686	0.000497
4.20125	-0.001							4.20125	0.00049
4.20563	-0.001							4.20563	0.000483
4.21002	-0.001							4.21002	0.000478
4.2144	-0.00099							4.2144	0.000479
4.21879	-0.001							4.21879	0.00048
4.22318	-0.001							4.22318	0.00049
4.22756	-0.00099							4.22756	0.000493
4.23195	-0.00099							4.23195	0.000494
4.23633	-0.00099							4.23633	0.000496
4.24072	-0.00098							4.24072	0.0005
4.24511	-0.00098							4.24511	0.000502
4.24949	-0.00098							4.24949	0.000505
4.25388	-0.00097							4.25388	0.000503
4.25826	-0.00097							4.25826	0.0005
4.26265	-0.00097							4.26265	0.000495
4.26704	-0.00097							4.26704	0.000494
4.27142	-0.00098							4.27142	0.000491
4.27581	-0.00098							4.27581	0.000489
4.28019	-0.00097							4.28019	0.000491
4.28458	-0.00096							4.28458	0.000491
4.28897	-0.00095							4.28897	0.000491
4.29335	-0.00094							4.29335	0.000491
4.29774	-0.00094							4.29774	0.00049
4.30212	-0.00094							4.30212	0.000489
4.30651	-0.00094							4.30651	0.000486
4.3109	-0.00094							4.3109	0.000491
4.31528	-0.00094							4.31528	0.000492
4.31967	-0.00094							4.31967	0.000493
4.32405	-0.00093							4.32405	0.000493
4.32844	-0.0009							4.32844	0.000494
4.33283	-0.0009							4.33283	0.000499
4.33721	-0.0009							4.33721	0.000501
4.3416	-0.00089							4.3416	0.000506
4.34598	-0.00087							4.34598	0.000504
4.35037	-0.00085							4.35037	0.000502
4.35476	-0.00084							4.35476	0.000496
4.35914	-0.00084							4.35914	0.000497
4.36353	-0.00084							4.36353	0.000496
4.36791	-0.00084							4.36791	0.000494
4.3723	-0.00083							4.3723	0.000496
4.37669	-0.00082							4.37669	0.000493
4.38107	-0.00081							4.38107	0.000491
4.38546	-0.00081							4.38546	0.000496
4.38984	-0.0008							4.38984	0.000502
4.39423	-0.0008							4.39423	0.000508
4.39862	-0.00079							4.39862	0.000511
4.403	-0.00078							4.403	0.000514
4.40739	-0.00077							4.40739	0.000516
4.41177	-0.00076							4.41177	0.000527
4.41616	-0.00076							4.41616	0.000529
4.42055	-0.00075							4.42055	0.000529
4.42493	-0.00074							4.42493	0.000527
4.42932	-0.00074							4.42932	0.000525
4.4337	-0.00074							4.4337	0.000529
4.43809	-0.00074							4.43809	0.000527
4.44248	-0.00073							4.44248	0.000525
4.44686	-0.00072							4.44686	0.000522
4.45125	-0.00071							4.45125	0.000521
4.45563	-0.00071							4.45563	0.000521
4.46002	-0.00071							4.46002	0.000517
4.46441	-0.00071							4.46441	0.000514
4.46879	-0.00071							4.46879	0.000512
4.47318	-0.0007							4.47318	0.000508
4.47756	-0.00069							4.47756	0.000509
4.48195	-0.00069							4.48195	0.000509
4.48634	-0.00069							4.48634	0.000509
4.49072	-0.00069							4.49072	0.000511
4.49511	-0.00068							4.49511	0.000511
4.49949	-0.00067							4.49949	0.000511
4.50388	-0.00067							4.50388	0.000516
4.50827	-0.00066							4.50827	0.000527
4.51265	-0.00066							4.51265	0.000529
4.51704	-0.00066							4.51704	0.000532
4.52142	-0.00065							4.52142	0.000533
4.52581	-0.00065							4.52581	0.000534
4.5302	-0.00065							4.5302	0.000534
4.53458	-0.00065							4.53458	0.000548
4.53897	-0.00064							4.53897	0.000563
4.54335	-0.00064							4.54335	0.000563
4.54774	-0.00065							4.54774	0.000563
4.55213	-0.00064							4.55213	0.000565
4.55651	-0.00066							4.55651	0.000566
4.5609	-0.00066							4.5609	0.000562
4.56528	-0.00065							4.56528	0.000559
4.56967	-0.00065							4.56967	0.000578
4.57406	-0.00065							4.57406	0.00058
4.57844	-0.00065							4.57844	0.000581
4.58283	-0.00065							4.58283	0.000582
4.58721	-0.00066							4.58721	0.000586
4.5916	-0.00066							4.5916	0.000591
4.59599	-0.00067							4.59599	0.00059
4.60037	-0.00067							4.60037	0.000588
4.60476	-0.00066							4.60476	0.000583
4.60914	-0.00065							4.60914	0.000575
4.61353	-0.00066							4.61353	0.000577
4.61792	-0.00066							4.61792	0.000578
4.6223	-0.00066							4.6223	0.000578
4.62669	-0.00067							4.62669	0.000577
4.63107	-0.00066							4.63107	0.000579
4.63546	-0.00066							4.63546	0.000579
4.63985	-0.00067							4.63985	0.000585
4.64423	-0.00067							4.64423	0.000588
4.64862	-0.00067							4.64862	0.00059
4.653	-0.00069							4.653	0.000593
4.65739	-0.0007							4.65739	0.000594
4.66178	-0.0007							4.66178	0.000599
4.66616	-0.00071							4.66616	0.000608
4.67055	-0.00072							4.67055	0.00061
4.67493	-0.00073							4.67493	0.000613
4.67932	-0.00072							4.67932	0.000618
4.68371	-0.00072							4.68371	0.000622
4.68809	-0.00072							4.68809	0.000628
4.69248	-0.00073							4.69248	0.000633
4.69686	-0.00073							4.69686	0.000637
4.70125	-0.00073							4.70125	0.00064
4.70564	-0.00072							4.70564	0.000646
4.71002	-0.00073							4.71002	0.000657
4.71441	-0.00074							4.71441	0.000658
4.71879	-0.00074							4.71879	0.000657
4.72318	-0.00074							4.72318	0.000657
4.72757	-0.00074							4.72757	0.000667
4.73195	-0.00075							4.73195	0.000669
4.73634	-0.00076							4.73634	0.000673
4.74072	-0.00076							4.74072	0.000678
4.74511	-0.00076							4.74511	0.000681
4.7495	-0.00077							4.7495	0.000683
4.75388	-0.00078							4.75388	0.000685
4.75827	-0.00077							4.75827	0.000685
4.76265	-0.00077							4.76265	0.000685
4.76704	-0.00077							4.76704	0.000686
4.77143	-0.00077							4.77143	0.00069
4.77581	-0.00077							4.77581	0.000693
4.7802	-0.00077							4.7802	0.000695
4.78458	-0.00079							4.78458	0.000714
4.78897	-0.00079							4.78897	0.000726
4.79336	-0.00079							4.79336	0.000726
4.79774	-0.00079							4.79774	0.000726
4.80213	-0.00079							4.80213	0.000726
4.80651	-0.00079							4.80651	0.000738
4.8109	-0.0008							4.8109	0.000738
4.81529	-0.00081							4.81529	0.000736
4.81967	-0.00081							4.81967	0.000734
4.82406	-0.0008							4.82406	0.000731
4.82844	-0.00081							4.82844	0.000737
4.83283	-0.00082							4.83283	0.000742
4.83722	-0.00082							4.83722	0.000744
4.8416	-0.00083							4.8416	0.000745
4.84599	-0.00083							4.84599	0.00076
4.85037	-0.00083							4.85037	0.000761
4.85476	-0.00084							4.85476	0.000761
4.85915	-0.00084							4.85915	0.000761
4.86353	-0.00085							4.86353	0.000764
4.86792	-0.00086							4.86792	0.000766
4.8723	-0.00086							4.8723	0.000767
4.87669	-0.00086							4.87669	0.000776
4.88108	-0.00087							4.88108	0.000787
4.88546	-0.00089							4.88546	0.000787
4.88985	-0.00088							4.88985	0.000787
4.89423	-0.00088							4.89423	0.000787
4.89862	-0.00088							4.89862	0.000786
4.90301	-0.00088							4.90301	0.000779
4.90739	-0.00087							4.90739	0.000777
4.91178	-0.00087							4.91178	0.000779
4.91616	-0.00087							4.91616	0.00079
4.92055	-0.00087							4.92055	0.0008
4.92494	-0.00088							4.92494	0.000798
4.92932	-0.00088							4.92932	0.000797
4.93371	-0.00088							4.93371	0.00079
4.93809	-0.00087							4.93809	0.00079
4.94248	-0.00087							4.94248	0.000794
4.94687	-0.00087							4.94687	0.000794
4.95125	-0.00087							4.95125	0.000793
4.95564	-0.00086							4.95564	0.000793
4.96002	-0.00086							4.96002	0.000784
4.96441	-0.00086							4.96441	0.000783
4.9688	-0.00086							4.9688	0.000782
4.97318	-0.00087							4.97318	0.000777
4.97757	-0.00087							4.97757	0.000787
4.98195	-0.00087							4.98195	0.000792
4.98634	-0.00087							4.98634	0.000795
4.99073	-0.00087							4.99073	0.000794
4.99511	-0.00087							4.99511	0.000794
4.9995	-0.00087							4.9995	0.000791
5.00388	-0.00087							5.00388	0.000789
5.00827	-0.00088							5.00827	0.000788
5.01266	-0.00088							5.01266	0.000785
5.01704	-0.00088							5.01704	0.000783
5.02143	-0.00088							5.02143	0.000785
5.02581	-0.00088							5.02581	0.00079
5.0302	-0.00088							5.0302	0.000792
5.03459	-0.00088							5.03459	0.000791
5.03897	-0.0009							5.03897	0.000791
5.04336	-0.00089							5.04336	0.000783
5.04774	-0.00088							5.04774	0.000781
5.05213	-0.00088							5.05213	0.00078
5.05652	-0.00088							5.05652	0.000778
5.0609	-0.00088							5.0609	0.000774
5.06529	-0.00088							5.06529	0.000773
5.06967	-0.00089							5.06967	0.000769
5.07406	-0.0009							5.07406	0.000781
5.07845	-0.00089							5.07845	0.000778
5.08283	-0.00089							5.08283	0.000775
5.08722	-0.00089							5.08722	0.000769
5.0916	-0.00089							5.0916	0.000765
5.09599	-0.00089							5.09599	0.000769
5.10038	-0.00089							5.10038	0.000772
5.10476	-0.00089							5.10476	0.00077
5.10915	-0.00089							5.10915	0.000768
5.11353	-0.0009							5.11353	0.000764
5.11792	-0.0009							5.11792	0.000757
5.12231	-0.0009							5.12231	0.00076
5.12669	-0.0009							5.12669	0.000767
5.13108	-0.00089							5.13108	0.000768
5.13546	-0.0009							5.13546	0.000769
5.13985	-0.0009							5.13985	0.000767
5.14424	-0.0009							5.14424	0.000766
5.14862	-0.00089							5.14862	0.000776
5.15301	-0.00089							5.15301	0.000777
5.15739	-0.00088							5.15739	0.000777
5.16178	-0.00088							5.16178	0.000773
5.16617	-0.00087							5.16617	0.000769
5.17055	-0.00087							5.17055	0.00077
5.17494	-0.00086							5.17494	0.000782
5.17932	-0.00086							5.17932	0.000785
5.18371	-0.00086							5.18371	0.000792
5.1881	-0.00085							5.1881	0.000793
5.19248	-0.00084							5.19248	0.000793
5.19687	-0.00083							5.19687	0.000804
5.20125	-0.00083							5.20125	0.00081
5.20564	-0.00083							5.20564	0.000812
5.21003	-0.00083							5.21003	0.000812
5.21441	-0.00082							5.21441	0.00081
5.2188	-0.00082							5.2188	0.000808
5.22318	-0.00081							5.22318	0.000809
5.22757	-0.00081							5.22757	0.00081
5.23196	-0.00081							5.23196	0.000814
5.23634	-0.0008							5.23634	0.000821
5.24073	-0.0008							5.24073	0.000829
5.24511	-0.0008							5.24511	0.000832
5.2495	-0.0008							5.2495	0.000831
5.25389	-0.00079							5.25389	0.000831
5.25827	-0.00079							5.25827	0.00083
5.26266	-0.00078							5.26266	0.000832
5.26704	-0.00077							5.26704	0.000832
5.27143	-0.00076							5.27143	0.000832
5.27582	-0.00075							5.27582	0.000831
5.2802	-0.00075							5.2802	0.000831
5.28459	-0.00075							5.28459	0.000829
5.28897	-0.00075							5.28897	0.000827
5.29336	-0.00075							5.29336	0.000825
5.29775	-0.00074							5.29775	0.000824
5.30213	-0.00073							5.30213	0.000823
5.30652	-0.00071							5.30652	0.000822
5.3109	-0.00071							5.3109	0.00082
5.31529	-0.00071							5.31529	0.000817
5.31968	-0.00071							5.31968	0.000817
5.32406	-0.0007							5.32406	0.000817
5.32845	-0.00069							5.32845	0.000816
5.33283	-0.00069							5.33283	0.000814
5.33722	-0.00069							5.33722	0.000795
5.34161	-0.00068							5.34161	0.000796
5.34599	-0.00067							5.34599	0.000798
5.35038	-0.00066							5.35038	0.0008
5.35476	-0.00066							5.35476	0.000801
5.35915	-0.00065							5.35915	0.000802
5.36354	-0.00065							5.36354	0.000803
5.36792	-0.00063							5.36792	0.0008
5.37231	-0.00063							5.37231	0.000797
5.37669	-0.00063							5.37669	0.000795
5.38108	-0.00063							5.38108	0.000793
5.38547	-0.00061							5.38547	0.000787
5.38985	-0.0006							5.38985	0.000784
5.39424	-0.0006							5.39424	0.000792
5.39862	-0.00059							5.39862	0.000792
5.40301	-0.00059							5.40301	0.00079
5.4074	-0.00058							5.4074	0.000788
5.41178	-0.00058							5.41178	0.000779
5.41617	-0.00058							5.41617	0.000768
5.42055	-0.00057							5.42055	0.000771
5.42494	-0.00057							5.42494	0.000779
5.42933	-0.00055							5.42933	0.000781
5.43371	-0.00054							5.43371	0.000779
5.4381	-0.00054							5.4381	0.000776
5.44248	-0.00054							5.44248	0.000771
5.44687	-0.00053							5.44687	0.000767
5.45126	-0.00053							5.45126	0.000764
5.45564	-0.00052							5.45564	0.000756
5.46003	-0.00052							5.46003	0.000753
5.46441	-0.00051							5.46441	0.000757
5.4688	-0.0005							5.4688	0.000756
5.47319	-0.00049							5.47319	0.000755
5.47757	-0.00048							5.47757	0.000753
5.48196	-0.00047							5.48196	0.000745
5.48634	-0.00046							5.48634	0.000744
5.49073	-0.00044							5.49073	0.00074
5.49512	-0.00044							5.49512	0.000736
5.4995	-0.00042							5.4995	0.000731
5.50389	-0.00042							5.50389	0.000727
5.50827	-0.00042							5.50827	0.000711
5.51266	-0.00041							5.51266	0.000704
5.51705	-0.0004							5.51705	0.000697
5.52143	-0.00039							5.52143	0.00069
5.52582	-0.00038							5.52582	0.000689
5.5302	-0.00037							5.5302	0.000687
5.53459	-0.00037							5.53459	0.00068
5.53898	-0.00036							5.53898	0.000672
5.54336	-0.00035							5.54336	0.00067
5.54775	-0.00034							5.54775	0.000667
5.55213	-0.00034							5.55213	0.000653
5.55652	-0.00034							5.55652	0.00065
5.56091	-0.00033							5.56091	0.00064
5.56529	-0.00032							5.56529	0.000624
5.56968	-0.00032							5.56968	0.000609
5.57406	-0.00032							5.57406	0.000607
5.57845	-0.00031							5.57845	0.000604
5.58284	-0.00031							5.58284	0.000598
5.58722	-0.0003							5.58722	0.000598
5.59161	-0.0003							5.59161	0.000597
5.59599	-0.00029							5.59599	0.000583
5.60038	-0.00028							5.60038	0.000582
5.60477	-0.00028							5.60477	0.000581
5.60915	-0.00027							5.60915	0.000568
5.61354	-0.00026							5.61354	0.000575
5.61792	-0.00025							5.61792	0.000573
5.62231	-0.00024							5.62231	0.000572
5.6267	-0.00022							5.6267	0.000569
5.63108	-0.00021							5.63108	0.000564
5.63547	-0.00021							5.63547	0.000556
5.63985	-0.00019							5.63985	0.000554
5.64424	-0.00017							5.64424	0.000551
5.64863	-0.00017							5.64863	0.000544
5.65301	-0.00016							5.65301	0.000542
5.6574	-0.00015							5.6574	0.000535
5.66178	-0.00014							5.66178	0.000535
5.66617	-0.00014							5.66617	0.000535
5.67056	-0.00013							5.67056	0.000533
5.67494	-0.00013							5.67494	0.000529
5.67933	-0.00013							5.67933	0.000524
5.68371	-0.00012							5.68371	0.000504
5.6881	-0.00011							5.6881	0.0005
5.69249	-0.0001							5.69249	0.000499
5.69687	-9.9e-05							5.69687	0.000494
5.70126	-9.34e-05							5.70126	0.000491
5.70564	-8.71e-05							5.70564	0.000473
5.71003	-8.2e-05							5.71003	0.000464
5.71442	-7.06e-05							5.71442	0.000463
5.7188	-5.92e-05							5.7188	0.000462
5.72319	-5.34e-05							5.72319	0.000444
5.72757	-3.89e-05							5.72757	0.000431
5.73196	-3.22e-05							5.73196	0.000429
5.73635	-2.81e-05							5.73635	0.000416
5.74073	-1.81e-05							5.74073	0.000402
5.74512	-4.55e-06							5.74512	0.000397
5.7495	2.49e-06							5.7495	0.000392
5.75389	7.25e-06							5.75389	0.00038
5.75828	1.99e-05							5.75828	0.000375
5.76266	2.31e-05							5.76266	0.000359
5.76705	2.62e-05							5.76705	0.000341
5.77143	3.63e-05							5.77143	0.000332
5.77582	4.77e-05							5.77582	0.000328
5.78021	5.8e-05							5.78021	0.000324
5.78459	7.41e-05							5.78459	0.000313
5.78898	7.89e-05							5.78898	0.000306
5.79336	8.36e-05							5.79336	0.000301
5.79775	8.57e-05							5.79775	0.000293
5.80214	8.76e-05							5.80214	0.000288
5.80652	8.96e-05							5.80652	0.000269
5.81091	9.29e-05							5.81091	0.000258
5.81529	9.64e-05							5.81529	0.000257
5.81968	0.000104							5.81968	0.000246
5.82407	0.000112							5.82407	0.000242
5.82845	0.00012							5.82845	0.000237
5.83284	0.000123							5.83284	0.000231
5.83722	0.000132							5.83722	0.00023
5.84161	0.000138							5.84161	0.000223
5.846	0.000139							5.846	0.00022
5.85038	0.000139							5.85038	0.000215
5.85477	0.000143							5.85477	0.000218
5.85915	0.000145							5.85915	0.00023
5.86354	0.000148							5.86354	0.000231
5.86793	0.000152							5.86793	0.000232
5.87231	0.000165							5.87231	0.000232
5.8767	0.000166							5.8767	0.000231
5.88108	0.000166							5.88108	0.00023
5.88547	0.000161							5.88547	0.000224
5.88986	0.000165							5.88986	0.000208
5.89424	0.000167							5.89424	0.000196
5.89863	0.000169							5.89863	0.000201
5.90301	0.00017							5.90301	0.000198
5.9074	0.00017							5.9074	0.000196
5.91179	0.000159							5.91179	0.00019
5.91617	0.000145							5.91617	0.000176
5.92056	0.000152							5.92056	0.000174
5.92494	0.000156							5.92494	0.000171
5.92933	0.000157							5.92933	0.000158
5.93372	0.000158							5.93372	0.000156
5.9381	0.000139							5.9381	0.000152
5.94249	0.000137							5.94249	0.000145
5.94687	0.000139							5.94687	0.000129
5.95126	0.000139							5.95126	0.000127
5.95565	0.000139							5.95565	0.000126
5.96003	0.000136							5.96003	0.00012
5.96442	0.000137							5.96442	0.000109
5.9688	0.000137							5.9688	0.000109
5.97319	0.000137							5.97319	0.000101
5.97758	0.000135							5.97758	9.57e-05
5.98196	0.000127							5.98196	8.74e-05
5.98635	0.000117							5.98635	8.66e-05
5.99073	0.00011							5.99073	8.58e-05
5.99512	0.000107							5.99512	8.3e-05
5.99951	0.000107							5.99951	7.75e-05
6.00389	0.000107							6.00389	7.54e-05
6.00828	0.000107							6.00828	6.84e-05
6.01266	0.000104							6.01266	6.46e-05
6.01705	9.98e-05							6.01705	5.82e-05
6.02144	9.75e-05							6.02144	5.4e-05
6.02582	9.31e-05							6.02582	5.31e-05
6.03021	8.8e-05							6.03021	4.85e-05
6.03459	8.61e-05							6.03459	4.68e-05
6.03898	7.68e-05							6.03898	4.78e-05
6.04337	6.61e-05							6.04337	4.74e-05
6.04775	6.29e-05							6.04775	4.7e-05
6.05214	5.96e-05							6.05214	2.87e-05
6.05652	4.25e-05							6.05652	1.59e-05
6.06091	3.32e-05							6.06091	1.39e-05
6.0653	3.43e-05							6.0653	9.58e-06
6.06968	3.53e-05							6.06968	5.26e-06
6.07407	1.15e-05							6.07407	-2.82e-06
6.07845	1.31e-06							6.07845	8.28e-07
6.08284	-7.35e-07							6.08284	2.47e-07
6.08723	-1.25e-05							6.08723	-3.35e-07
6.09161	-2.87e-05							6.09161	-4e-06
6.096	-3.5e-05							6.096	-9.67e-06
6.10038	-4.01e-05							6.10038	-1.85e-05
6.10477	-5.22e-05							6.10477	-2.44e-05
6.10916	-5.52e-05							6.10916	-2.65e-05
6.11354	-6.55e-05							6.11354	-2.85e-05
6.11793	-8.29e-05							6.11793	-3.37e-05
6.12231	-8.13e-05							6.12231	-4.08e-05
6.1267	-8.62e-05							6.1267	-4.15e-05
6.13109	-9.08e-05							6.13109	-4.23e-05
6.13547	-8.74e-05							6.13547	-4.3e-05
6.13986	-8.6e-05							6.13986	-5.76e-05
6.14424	-8.46e-05							6.14424	-6.06e-05
6.14863	-0.0001							6.14863	-6.27e-05
6.15302	-0.00011							6.15302	-6.48e-05
6.1574	-0.00012							6.1574	-6.89e-05
6.16179	-0.00012							6.16179	-7.12e-05
6.16617	-0.00013							6.16617	-7.95e-05
6.17056	-0.00014							6.17056	-7.74e-05
6.17495	-0.00015							6.17495	-7.67e-05
6.17933	-0.00016							6.17933	-7.78e-05
6.18372	-0.00016							6.18372	-7.89e-05
6.1881	-0.00017							6.1881	-8.04e-05
6.19249	-0.00019							6.19249	-8.2e-05
6.19688	-0.00019							6.19688	-7.8e-05
6.20126	-0.0002							6.20126	-7.98e-05
6.20565	-0.00022							6.20565	-8.15e-05
6.21003	-0.00022							6.21003	-8.53e-05
6.21442	-0.00023							6.21442	-8.73e-05
6.21881	-0.00024							6.21881	-8.93e-05
6.22319	-0.00025							6.22319	-9.38e-05
6.22758	-0.00025							6.22758	-9.58e-05
6.23196	-0.00026							6.23196	-9.77e-05
6.23635	-0.00026							6.23635	-9.56e-05
6.24074	-0.00026							6.24074	-9.34e-05
6.24512	-0.00028							6.24512	-9.33e-05
6.24951	-0.00029							6.24951	-9.35e-05
6.25389	-0.00029							6.25389	-9.38e-05
6.25828	-0.00032							6.25828	-0.00011
6.26267	-0.00033							6.26267	-0.00011
6.26705	-0.00034							6.26705	-0.0001
6.27144	-0.00034							6.27144	-9.39e-05
6.27582	-0.00036							6.27582	-9.42e-05
6.28021	-0.00037							6.28021	-9.49e-05
6.2846	-0.00039							6.2846	-9.56e-05
6.28898	-0.0004							6.28898	-9.44e-05
6.29337	-0.00041							6.29337	-9.41e-05
6.29775	-0.00042							6.29775	-9.42e-05
6.30214	-0.00043							6.30214	-9.61e-05
6.30653	-0.00045							6.30653	-9.81e-05
6.31091	-0.00047							6.31091	-9.99e-05
6.3153	-0.00046							6.3153	-0.0001
6.31968	-0.00047							6.31968	-0.0001
6.32407	-0.00049							6.32407	-0.00011
6.32846	-0.0005							6.32846	-0.00011
6.33284	-0.00051							6.33284	-0.00011
6.33723	-0.00052							6.33723	-0.00011
6.34161	-0.00054							6.34161	-0.00011
6.346	-0.00055							6.346	-0.00011
6.35039	-0.00055							6.35039	-0.00011
6.35477	-0.00056							6.35477	-0.00011
6.35916	-0.00058							6.35916	-0.00012
6.36354	-0.00059							6.36354	-0.00012
6.36793	-0.00059							6.36793	-0.00012
6.37232	-0.00059							6.37232	-0.00013
6.3767	-0.00061							6.3767	-0.00013
6.38109	-0.00063							6.38109	-0.00014
6.38547	-0.00064							6.38547	-0.00014
6.38986	-0.00065							6.38986	-0.00014
6.39425	-0.00067							6.39425	-0.00014
6.39863	-0.00068							6.39863	-0.00014
6.40302	-0.00069							6.40302	-0.00014
6.4074	-0.00071							6.4074	-0.00014
6.41179	-0.00073							6.41179	-0.00014
6.41618	-0.00073							6.41618	-0.00014
6.42056	-0.00074							6.42056	-0.00015
6.42495	-0.00077							6.42495	-0.00015
6.42933	-0.00079							6.42933	-0.00015
6.43372	-0.0008							6.43372	-0.00016
6.43811	-0.00081							6.43811	-0.00015
6.44249	-0.00082							6.44249	-0.00016
6.44688	-0.00083							6.44688	-0.00016
6.45126	-0.00085							6.45126	-0.00015
6.45565	-0.00087							6.45565	-0.00015
6.46004	-0.00087							6.46004	-0.00015
6.46442	-0.00088							6.46442	-0.00015
6.46881	-0.00089							6.46881	-0.00015
6.47319	-0.00091							6.47319	-0.00016
6.47758	-0.00092							6.47758	-0.00015
6.48197	-0.00092							6.48197	-0.00015
6.48635	-0.00092							6.48635	-0.00015
6.49074	-0.00093							6.49074	-0.00015
6.49512	-0.00093							6.49512	-0.00015
6.49951	-0.00093							6.49951	-0.00015
6.5039	-0.00094							6.5039	-0.00014
6.50828	-0.00094							6.50828	-0.00014
6.51267	-0.00095							6.51267	-0.00014
6.51705	-0.00096							6.51705	-0.00013
6.52144	-0.00096							6.52144	-0.00012
6.52583	-0.00096							6.52583	-0.00012
6.53021	-0.00096							6.53021	-0.00012
6.5346	-0.00096							6.5346	-0.00012
6.53898	-0.00097							6.53898	-0.00012
6.54337	-0.00098							6.54337	-0.00011
6.54776	-0.001							6.54776	-0.00011
6.55214	-0.00101							6.55214	-0.00011
6.55653	-0.00102							6.55653	-0.00011
6.56091	-0.00102							6.56091	-0.00011
6.5653	-0.00103							6.5653	-0.00011
6.56969	-0.00104							6.56969	-0.00011
6.57407	-0.00105							6.57407	-0.00011
6.57846	-0.00106							6.57846	-0.00011
6.58284	-0.00106							6.58284	-0.0001
6.58723	-0.00107							6.58723	-9.07e-05
6.59162	-0.00108							6.59162	-8.8e-05
6.596	-0.0011							6.596	-8.48e-05
6.60039	-0.0011							6.60039	-7.68e-05
6.60477	-0.0011							6.60477	-7.37e-05
6.60916	-0.0011							6.60916	-7e-05
6.61355	-0.0011							6.61355	-6.72e-05
6.61793	-0.0011							6.61793	-6.6e-05
6.62232	-0.00111							6.62232	-6.83e-05
6.6267	-0.00113							6.6267	-7.06e-05
6.63109	-0.00114							6.63109	-6.29e-05
6.63548	-0.00113							6.63548	-5.84e-05
6.63986	-0.00113							6.63986	-6e-05
6.64425	-0.00112							6.64425	-6.16e-05
6.64863	-0.00112							6.64863	-6.17e-05
6.65302	-0.00112							6.65302	-5.58e-05
6.65741	-0.00112							6.65741	-5.23e-05
6.66179	-0.00113							6.66179	-3.89e-05
6.66618	-0.00113							6.66618	-3.5e-05
6.67056	-0.00113							6.67056	-3.11e-05
6.67495	-0.00113							6.67495	-2.66e-05
6.67934	-0.00113							6.67934	-2.46e-05
6.68372	-0.00113							6.68372	-1.38e-05
6.68811	-0.00114							6.68811	-1.01e-05
6.69249	-0.00115							6.69249	-6.31e-06
6.69688	-0.00115							6.69688	-4.82e-06
6.70127	-0.00115							6.70127	-3.73e-06
6.70565	-0.00116							6.70565	-6.91e-06
6.71004	-0.00116							6.71004	-1.01e-05
6.71442	-0.00116							6.71442	-1.66e-05
6.71881	-0.00116							6.71881	-8.74e-06
6.7232	-0.00116							6.7232	1.74e-05
6.72758	-0.00116							6.72758	1.79e-05
6.73197	-0.00116							6.73197	1.78e-05
6.73635	-0.00115							6.73635	1.78e-05
6.74074	-0.00115							6.74074	1.79e-05
6.74513	-0.00115							6.74513	1.76e-05
6.74951	-0.00115							6.74951	1.73e-05
6.7539	-0.00115							6.7539	2.37e-05
6.75828	-0.00115							6.75828	2.65e-05
6.76267	-0.00114							6.76267	2.57e-05
6.76706	-0.00114							6.76706	2.5e-05
6.77144	-0.00114							6.77144	2.26e-05
6.77583	-0.00114							6.77583	1.97e-05
6.78021	-0.00114							6.78021	3.5e-05
6.7846	-0.00113							6.7846	3.51e-05
6.78899	-0.00114							6.78899	3.52e-05
6.79337	-0.00113							6.79337	4.05e-05
6.79776	-0.00112							6.79776	4.2e-05
6.80214	-0.00112							6.80214	4.35e-05
6.80653	-0.00112							6.80653	4.77e-05
6.81092	-0.00112							6.81092	4.8e-05
6.8153	-0.00111							6.8153	4.83e-05
6.81969	-0.00111							6.81969	4.98e-05
6.82407	-0.00111							6.82407	5.42e-05
6.82846	-0.0011							6.82846	5.56e-05
6.83285	-0.0011							6.83285	5.56e-05
6.83723	-0.00109							6.83723	5.19e-05
6.84162	-0.00109							6.84162	4.82e-05
6.846	-0.00109							6.846	5.18e-05
6.85039	-0.00108							6.85039	5.03e-05
6.85478	-0.00106							6.85478	4.89e-05
6.85916	-0.00106							6.85916	4.56e-05
6.86355	-0.00105							6.86355	4.57e-05
6.86793	-0.00104							6.86793	4.56e-05
6.87232	-0.00104							6.87232	4.5e-05
6.87671	-0.00104							6.87671	4.44e-05
6.88109	-0.00103							6.88109	3.7e-05
6.88548	-0.00103							6.88548	3.77e-05
6.88986	-0.00103							6.88986	3.77e-05
6.89425	-0.00103							6.89425	3.87e-05
6.89864	-0.00102							6.89864	4.72e-05
6.90302	-0.00101							6.90302	4.24e-05
6.90741	-0.00101							6.90741	3.76e-05
6.91179	-0.001							6.91179	2.74e-05
6.91618	-0.001							6.91618	2.73e-05
6.92057	-0.001							6.92057	3.65e-05
6.92495	-0.001							6.92495	4.04e-05
6.92934	-0.00099							6.92934	4.56e-05
6.93372	-0.00098							6.93372	4.58e-05
6.93811	-0.00098							6.93811	4.58e-05
6.9425	-0.00097							6.9425	4.45e-05
6.94688	-0.00096							6.94688	4.32e-05
6.95127	-0.00095							6.95127	2.99e-05
6.95565	-0.00095							6.95565	2.19e-05
6.96004	-0.00094							6.96004	3.25e-05
6.96443	-0.00094							6.96443	4.42e-05
6.96881	-0.00095							6.96881	4.12e-05
6.9732	-0.00094							6.9732	3.81e-05
6.97758	-0.00094							6.97758	3.13e-05
6.98197	-0.00094							6.98197	3.07e-05
6.98636	-0.00094							6.98636	3.02e-05
6.99074	-0.00093							6.99074	2.96e-05
6.99513	-0.00091							6.99513	3.57e-05
6.99951	-0.0009							6.99951	3.83e-05
7.0039	-0.00089							7.0039	4.1e-05
7.00829	-0.00088							7.00829	4.52e-05
7.01267	-0.00088							7.01267	4.71e-05
7.01706	-0.00087							7.01706	4.91e-05
7.02144	-0.00087							7.02144	4.96e-05
7.02583	-0.00085							7.02583	4.83e-05
7.03022	-0.00084							7.03022	4.7e-05
7.0346	-0.00083							7.0346	3.71e-05
7.03899	-0.00082							7.03899	3.94e-05
7.04337	-0.00082							7.04337	4.02e-05
7.04776	-0.00081							7.04776	3.84e-05
7.05215	-0.0008							7.05215	3.66e-05
7.05653	-0.00077							7.05653	3.22e-05
7.06092	-0.00076							7.06092	3.01e-05
7.0653	-0.00076							7.0653	3.3e-05
7.06969	-0.00075							7.06969	3.35e-05
7.07408	-0.00074							7.07408	3.4e-05
7.07846	-0.00073							7.07846	3.33e-05
7.08285	-0.00072							7.08285	3.26e-05
7.08723	-0.00071							7.08723	3.11e-05
7.09162	-0.0007							7.09162	3.13e-05
7.09601	-0.00068							7.09601	3.07e-05
7.10039	-0.00066							7.10039	3e-05
7.10478	-0.00065							7.10478	2.63e-05
7.10916	-0.00065							7.10916	1.74e-05
7.11355	-0.00065							7.11355	1.93e-05
7.11794	-0.00064							7.11794	1.96e-05
7.12232	-0.00064							7.12232	1.67e-05
7.12671	-0.00063							7.12671	1.39e-05
7.13109	-0.0006							7.13109	9.77e-06
7.13548	-0.00059							7.13548	9.86e-06
7.13987	-0.00058							7.13987	9.73e-06
7.14425	-0.00056							7.14425	4.01e-06
7.14864	-0.00055							7.14864	-1.71e-06
7.15302	-0.00053							7.15302	-6.31e-06
7.15741	-0.00052							7.15741	-7.23e-06
7.1618	-0.00052							7.1618	-1.14e-05
7.16618	-0.00051							7.16618	-1.04e-05
7.17057	-0.0005							7.17057	-1.04e-05
7.17495	-0.00049							7.17495	-1.28e-05
7.17934	-0.00049							7.17934	-1.52e-05
7.18373	-0.00049							7.18373	-2.31e-05
7.18811	-0.00047							7.18811	-3.65e-05
7.1925	-0.00046							7.1925	-3.68e-05
7.19688	-0.00046							7.19688	-3.8e-05
7.20127	-0.00043							7.20127	-3.93e-05
7.20566	-0.00042							7.20566	-4.96e-05
7.21004	-0.00042							7.21004	-5.27e-05
7.21443	-0.0004							7.21443	-5.36e-05
7.21881	-0.0004							7.21881	-5.45e-05
7.2232	-0.00039							7.2232	-6.43e-05
7.22759	-0.00039							7.22759	-7.15e-05
7.23197	-0.00038							7.23197	-7.26e-05
7.23636	-0.00036							7.23636	-7.36e-05
7.24074	-0.00036							7.24074	-7.74e-05
7.24513	-0.00036							7.24513	-7.64e-05
7.24952	-0.00034							7.24952	-7.8e-05
7.2539	-0.00033							7.2539	-7.96e-05
7.25829	-0.00031							7.25829	-8.57e-05
7.26267	-0.0003							7.26267	-7.31e-05
7.26706	-0.00029							7.26706	-7.33e-05
7.27145	-0.00028							7.27145	-7.54e-05
7.27583	-0.00027							7.27583	-7.75e-05
7.28022	-0.00025							7.28022	-8.13e-05
7.2846	-0.00023							7.2846	-8.28e-05
7.28899	-0.00022							7.28899	-8.43e-05
7.29338	-0.00021							7.29338	-8.24e-05
7.29776	-0.0002							7.29776	-8.23e-05
7.30215	-0.0002							7.30215	-8.51e-05
7.30653	-0.00019							7.30653	-8.79e-05
7.31092	-0.00018							7.31092	-9.27e-05
7.31531	-0.00017							7.31531	-9.01e-05
7.31969	-0.00015							7.31969	-8.91e-05
7.32408	-0.00014							7.32408	-9.38e-05
7.32846	-0.00013							7.32846	-9.84e-05
7.33285	-0.00012							7.33285	-0.0001
7.33724	-0.00012							7.33724	-0.00011
7.34162	-0.0001							7.34162	-0.0001
7.34601	-8.29e-05							7.34601	-0.0001
7.35039	-7.75e-05							7.35039	-0.0001
7.35478	-7.54e-05							7.35478	-9.81e-05
7.35917	-6.39e-05							7.35917	-9.7e-05
7.36355	-4.9e-05							7.36355	-9.8e-05
7.36794	-3.7e-05							7.36794	-9.89e-05
7.37232	-1.95e-05							7.37232	-0.0001
7.37671	-1.07e-05							7.37671	-0.0001
7.3811	-2.9e-06							7.3811	-0.0001
7.38548	1.51e-05							7.38548	-0.00011
7.38987	2.16e-05							7.38987	-0.00011
7.39425	2.96e-05							7.39425	-0.0001
7.39864	3.43e-05							7.39864	-9.79e-05
7.40303	3.91e-05							7.40303	-9.57e-05
7.40741	4.74e-05							7.40741	-8.95e-05
7.4118	5.8e-05							7.4118	-8.69e-05
7.41618	6.46e-05							7.41618	-8.72e-05
7.42057	6.92e-05							7.42057	-8.74e-05
7.42496	7.95e-05							7.42496	-8.89e-05
7.42934	9.84e-05							7.42934	-9.05e-05
7.43373	0.000123							7.43373	-9.52e-05
7.43811	0.000131							7.43811	-9.11e-05
7.4425	0.000138							7.4425	-8.28e-05
7.44689	0.00014							7.44689	-8.2e-05
7.45127	0.000143							7.45127	-8.21e-05
7.45566	0.000149							7.45566	-8.48e-05
7.46004	0.000165							7.46004	-8.75e-05
7.46443	0.000167							7.46443	-7.8e-05
7.46882	0.000172							7.46882	-7.19e-05
7.4732	0.000187							7.4732	-6.95e-05
7.47759	0.000194							7.47759	-6.87e-05
7.48197	0.000202							7.48197	-7e-05
7.48636	0.000208							7.48636	-7.13e-05
7.49075	0.000213							7.49075	-7.86e-05
7.49513	0.000215							7.49513	-8.14e-05
7.49952	0.000217							7.49952	-8.43e-05
7.5039	0.000218							7.5039	-8.72e-05
7.50829	0.000222							7.50829	-8.3e-05
7.51268	0.000225							7.51268	-7.56e-05
7.51706	0.000225							7.51706	-7.79e-05
7.52145	0.000225							7.52145	-8.02e-05
7.52583	0.000222							7.52583	-8.53e-05
7.53022	0.000218							7.53022	-8.72e-05
7.53461	0.000228							7.53461	-7.97e-05
7.53899	0.000233							7.53899	-7.7e-05
7.54338	0.000239							7.54338	-6.76e-05
7.54776	0.000243							7.54776	-6.59e-05
7.55215	0.000245							7.55215	-6.58e-05
7.55654	0.000255							7.55654	-6.57e-05
7.56092	0.000258							7.56092	-6.38e-05
7.56531	0.000264							7.56531	-6.33e-05
7.56969	0.000266							7.56969	-6.52e-05
7.57408	0.000266							7.57408	-6.71e-05
7.57847	0.000265							7.57847	-6.73e-05
7.58285	0.000262							7.58285	-6.83e-05
7.58724	0.000263							7.58724	-6.93e-05
7.59162	0.000258							7.59162	-6.24e-05
7.59601	0.000253							7.59601	-5.77e-05
7.6004	0.000254							7.6004	-5.77e-05
7.60478	0.000252							7.60478	-5.79e-05
7.60917	0.00025							7.60917	-5.82e-05
7.61355	0.000255							7.61355	-5.5e-05
7.61794	0.000259							7.61794	-5.17e-05
7.62233	0.000262							7.62233	-4.69e-05
7.62671	0.000267							7.62671	-3.91e-05
7.6311	0.000268							7.6311	-3.29e-05
7.63548	0.00027							7.63548	-2.88e-05
7.63987	0.000275							7.63987	-2.9e-05
7.64426	0.000281							7.64426	-2.91e-05
7.64864	0.000285							7.64864	-1.87e-05
7.65303	0.000284							7.65303	-1.47e-05
7.65741	0.000283							7.65741	-1.08e-05
7.6618	0.000281							7.6618	-8.13e-06
7.66619	0.000286							7.66619	-5.46e-06
7.67057	0.000288							7.67057	-1.39e-06
7.67496	0.00029							7.67496	1.73e-05
7.67934	0.000289							7.67934	2.03e-05
7.68373	0.000288							7.68373	2.33e-05
7.68812	0.000283							7.68812	3.08e-05
7.6925	0.000281							7.6925	3.05e-05
7.69689	0.000288							7.69689	3.35e-05
7.70127	0.00029							7.70127	4.76e-05
7.70566	0.000291							7.70566	5.38e-05
7.71005	0.000293							7.71005	5.44e-05
7.71443	0.000283							7.71443	5.49e-05
7.71882	0.000285							7.71882	5.89e-05
7.7232	0.000288							7.7232	5.99e-05
7.72759	0.000289							7.72759	5.87e-05
7.73198	0.00029							7.73198	5.75e-05
7.73636	0.000291							7.73636	7.24e-05
7.74075	0.000293							7.74075	7.64e-05
7.74513	0.000294							7.74513	8.04e-05
7.74952	0.000297							7.74952	8.9e-05
7.75391	0.0003							7.75391	9.95e-05
7.75829	0.000303							7.75829	0.000103
7.76268	0.00031							7.76268	0.000106
7.76706	0.000314							7.76706	0.000108
7.77145	0.000307							7.77145	0.000108
7.77584	0.000301							7.77584	0.000121
7.78022	0.000284							7.78022	0.000126
7.78461	0.000278							7.78461	0.000129
7.78899	0.000273							7.78899	0.000138
7.79338	0.000263							7.79338	0.000148
7.79777	0.000257							7.79777	0.000151
7.80215	0.000258							7.80215	0.000152
7.80654	0.000259							7.80654	0.000153
7.81092	0.000256							7.81092	0.000164
7.81531	0.00026							7.81531	0.000179
7.8197	0.000262							7.8197	0.000181
7.82408	0.000263							7.82408	0.000189
7.82847	0.000264							7.82847	0.000202
7.83285	0.000263							7.83285	0.000215
7.83724	0.00025							7.83724	0.000216
7.84163	0.000246							7.84163	0.000217
7.84601	0.000251							7.84601	0.000223
7.8504	0.000253							7.8504	0.000245
7.85478	0.000255							7.85478	0.000255
7.85917	0.000235							7.85917	0.000265
7.86356	0.000228							7.86356	0.000268
7.86794	0.00023							7.86794	0.000278
7.87233	0.000232							7.87233	0.000281
7.87671	0.000234							7.87671	0.000287
7.8811	0.000235							7.8811	0.0003
7.88549	0.000235							7.88549	0.000309
7.88987	0.000229							7.88987	0.000327
7.89426	0.00023							7.89426	0.00034
7.89864	0.000232							7.89864	0.000351
7.90303	0.00023							7.90303	0.00036
7.90742	0.000233							7.90742	0.000365
7.9118	0.000234							7.9118	0.000371
7.91619	0.000235							7.91619	0.000383
7.92057	0.000238							7.92057	0.000396
7.92496	0.00024							7.92496	0.000407
7.92935	0.000241							7.92935	0.000415
7.93373	0.000242							7.93373	0.000426
7.93812	0.000243							7.93812	0.000446
7.9425	0.000243							7.9425	0.00046
7.94689	0.000239							7.94689	0.000468
7.95128	0.000241							7.95128	0.000487
7.95566	0.000245							7.95566	0.00051
7.96005	0.000248							7.96005	0.000518
7.96443	0.000249							7.96443	0.000522
7.96882	0.00025							7.96882	0.00054
7.97321	0.000243							7.97321	0.000561
7.97759	0.000242							7.97759	0.000569
7.98198	0.000243							7.98198	0.000593
7.98636	0.000244							7.98636	0.000611
7.99075	0.000243							7.99075	0.000617
7.99514	0.000241							7.99514	0.000635
7.99952	0.000246							7.99952	0.000655
8.00391	0.00025							8.00391	0.000668
8.00829	0.000255							8.00829	0.000674
8.01268	0.000261							8.01268	0.000683
8.01707	0.000263							8.01707	0.000702
8.02145	0.000263							8.02145	0.000724
8.02584	0.000263							8.02584	0.000729
8.03022	0.00026							8.03022	0.00073
8.03461	0.000263							8.03461	0.00074
8.039	0.000271							8.039	0.000755
8.04338	0.000275							8.04338	0.000766
8.04777	0.000271							8.04777	0.000781
8.05215	0.000267							8.05215	0.000801
8.05654	0.000269							8.05654	0.00082
8.06093	0.000281							8.06093	0.00084
8.06531	0.000287							8.06531	0.000845
8.0697	0.000288							8.0697	0.000846
8.07408	0.000289							8.07408	0.000867
8.07847	0.000287							8.07847	0.000888
8.08286	0.000277							8.08286	0.000915
8.08724	0.000288							8.08724	0.000934
8.09163	0.000293							8.09163	0.000944
8.09601	0.000296							8.09601	0.00096
8.1004	0.000297							8.1004	0.000977
8.10479	0.000298							8.10479	0.000993
8.10917	0.000294							8.10917	0.001012
8.11356	0.000297							8.11356	0.00103
8.11794	0.0003							8.11794	0.001049
8.12233	0.000302							8.12233	0.001064
8.12672	0.000308							8.12672	0.00107
8.1311	0.000314							8.1311	0.001098
8.13549	0.000316							8.13549	0.001122
8.13987	0.000318							8.13987	0.001136
8.14426	0.000317							8.14426	0.001154
8.14865	0.000314							8.14865	0.001163
8.15303	0.000331							8.15303	0.001186
8.15742	0.000348							8.15742	0.001203
8.1618	0.000355							8.1618	0.001215
8.16619	0.000366							8.16619	0.001232
8.17058	0.000368							8.17058	0.00126
8.17496	0.000372							8.17496	0.001281
8.17935	0.000374							8.17935	0.001291
8.18373	0.000377							8.18373	0.00131
8.18812	0.000384							8.18812	0.001333
8.19251	0.000401							8.19251	0.001353
8.19689	0.000409							8.19689	0.001364
8.20128	0.000409							8.20128	0.001393
8.20566	0.000409							8.20566	0.001421
8.21005	0.000406							8.21005	0.001436
8.21444	0.000401							8.21444	0.001452
8.21882	0.000407							8.21882	0.001464
8.22321	0.000419							8.22321	0.001478
8.22759	0.000432							8.22759	0.001506
8.23198	0.000442							8.23198	0.001512
8.23637	0.000453							8.23637	0.001527
8.24075	0.00046							8.24075	0.00156
8.24514	0.000463							8.24514	0.00158
8.24952	0.000466							8.24952	0.001606
8.25391	0.000475							8.25391	0.001614
8.2583	0.000489							8.2583	0.001616
8.26268	0.000502							8.26268	0.001646
8.26707	0.000511							8.26707	0.001666
8.27145	0.00052							8.27145	0.001675
8.27584	0.000523							8.27584	0.001699
8.28023	0.000526							8.28023	0.001706
8.28461	0.000537							8.28461	0.001711
8.289	0.00055							8.289	0.001722
8.29338	0.000555							8.29338	0.001726
8.29777	0.000563							8.29777	0.001747
8.30216	0.000575							8.30216	0.001767
8.30654	0.000587							8.30654	0.001779
8.31093	0.000593							8.31093	0.001788
8.31531	0.0006							8.31531	0.00179
8.3197	0.000608							8.3197	0.001791
8.32409	0.000619							8.32409	0.001802
8.32847	0.000625							8.32847	0.001806
8.33286	0.000631							8.33286	0.001809
8.33724	0.000634							8.33724	0.001816
8.34163	0.000636							8.34163	0.001821
8.34602	0.000645							8.34602	0.001823
8.3504	0.000652							8.3504	0.001825
8.35479	0.000658							8.35479	0.001825
8.35917	0.00066							8.35917	0.001825
8.36356	0.000661							8.36356	0.001824
8.36795	0.000661							8.36795	0.001823
8.37233	0.000667							8.37233	0.001818
8.37672	0.000672							8.37672	0.001815
8.3811	0.000669							8.3811	0.001811
8.38549	0.000666							8.38549	0.001803
8.38988	0.000666							8.38988	0.001799
8.39426	0.000665							8.39426	0.001796
8.39865	0.000665							8.39865	0.001792
8.40303	0.000668							8.40303	0.00179
8.40742	0.000683							8.40742	0.001783
8.41181	0.000689							8.41181	0.00178
8.41619	0.000692							8.41619	0.001775
8.42058	0.000696							8.42058	0.001771
8.42496	0.000698							8.42496	0.001767
8.42935	0.000705							8.42935	0.001751
8.43374	0.000706							8.43374	0.001739
8.43812	0.000708							8.43812	0.001738
8.44251	0.000708							8.44251	0.001734
8.44689	0.000702							8.44689	0.001722
8.45128	0.000704							8.45128	0.001707
8.45567	0.000708							8.45567	0.001689
8.46005	0.000711							8.46005	0.001682
8.46444	0.000711							8.46444	0.001665
8.46882	0.000711							8.46882	0.001655
8.47321	0.000712							8.47321	0.001649
8.4776	0.000714							8.4776	0.001635
8.48198	0.00071							8.48198	0.001615
8.48637	0.000711							8.48637	0.001604
8.49075	0.00071							8.49075	0.001591
8.49514	0.000711							8.49514	0.001567
8.49953	0.000713							8.49953	0.001553
8.50391	0.000708							8.50391	0.001547
8.5083	0.000706							8.5083	0.001535
8.51268	0.000703							8.51268	0.00152
8.51707	0.000704							8.51707	0.001509
8.52146	0.00071							8.52146	0.001506
8.52584	0.000713							8.52584	0.001504
8.53023	0.000717							8.53023	0.001487
[truncated: 3,699 more rows]

## Sheet: Fig1d
volume (mL)	220526_TPOR_zip (dRI)			volume (mL)	220526_TPOR_zip (Molar mass)			volume (mL)	220526_TPOn (dRI)			volume (mL)	220526_TPOn (Molar mass)			volume (mL)	220526_TPO-TPOR (dRI)			volume (mL)	220526_TPO-TPOR_zip (Molar mass)
-0.2376	-0.00733			3.32732	136034			-0.2376	9.96e-05			4.57125	22207.8			-0.2376	5.78e-05			3.41626	173911
-0.23322	-0.00716			3.33141	136548			-0.23322	0.000411			4.57535	22231.5			-0.23322	0.00024			3.42036	173119
-0.22883	-0.00702			3.33551	136150			-0.22883	0.000475			4.57944	22193.6			-0.22883	0.000372			3.42445	172073
-0.22445	-0.00694			3.3396	135780			-0.22445	0.000465			4.58354	22119			-0.22445	0.000373			3.42855	171058
-0.22006	-0.00693			3.3437	135469			-0.22006	0.000455			4.58763	22028			-0.22006	0.000369			3.43264	170146
-0.21567	-0.00696			3.34779	135233			-0.21567	0.000422			4.59173	22016.5			-0.21567	0.000365			3.43674	169290
-0.21129	-0.00698			3.35188	134964			-0.21129	0.000337			4.59582	22037.4			-0.21129	0.000321			3.44083	168546
-0.2069	-0.00701			3.35598	134770			-0.2069	0.000307			4.59991	22055.5			-0.2069	0.000269			3.44493	167887
-0.20252	-0.00704			3.36008	134512			-0.20252	0.000273			4.60401	22088.7			-0.20252	0.000241			3.44902	167231
-0.19813	-0.00705			3.36417	134284			-0.19813	0.000243			4.6081	22130.7			-0.19813	0.000227			3.45311	166632
-0.19374	-0.00705			3.36827	134187			-0.19374	0.000223			4.6122	22142.9			-0.19374	0.000214			3.45721	166027
-0.18936	-0.00706			3.37236	134310			-0.18936	0.000194			4.61629	22109.6			-0.18936	0.000196			3.4613	165446
-0.18497	-0.00707			3.37645	134122			-0.18497	0.000172			4.62039	22042.2			-0.18497	0.000183			3.4654	164881
-0.18059	-0.00706			3.38055	133990			-0.18059	0.000156			4.62448	22001.9			-0.18059	0.00018			3.4695	164365
-0.1762	-0.00706			3.38464	133670			-0.1762	0.000151			4.62858	21994.5			-0.1762	0.000177			3.47359	163888
-0.17181	-0.00706			3.38874	133601			-0.17181	0.000141			4.63267	21999.5			-0.17181	0.000151			3.47768	163420
-0.16743	-0.00706			3.39283	133526			-0.16743	0.000139			4.63677	22045			-0.16743	0.000156			3.48178	163007
-0.16304	-0.00706			3.39693	133490			-0.16304	0.000136			4.64086	22118.8			-0.16304	0.000157			3.48587	162619
-0.15866	-0.00706			3.40102	133498			-0.15866	0.000129			4.64496	22150.8			-0.15866	0.000157			3.48997	162244
-0.15427	-0.00707			3.40512	133413			-0.15427	0.000126			4.64905	22166.5			-0.15427	0.00015			3.49406	161968
-0.14988	-0.0071			3.40921	133320			-0.14988	0.000123			4.65315	22111.4			-0.14988	0.000143			3.49816	161688
-0.1455	-0.00713			3.41331	133257			-0.1455	0.000115			4.65724	22132.5			-0.1455	0.000124			3.50225	161472
-0.14111	-0.00714			3.4174	133127			-0.14111	0.000126			4.66134	22184.8			-0.14111	0.000115			3.50635	161131
-0.13673	-0.00714			3.4215	133055			-0.13673	0.000124			4.66543	22188.5			-0.13673	0.000107			3.51044	160823
-0.13234	-0.00713			3.42559	133203			-0.13234	0.000123			4.66953	22233.7			-0.13234	9.86e-05			3.51454	160634
-0.12795	-0.00712			3.42969	133411			-0.12795	0.000119			4.67362	22268			-0.12795	9.65e-05			3.51863	160357
-0.12357	-0.00711			3.43378	133340			-0.12357	0.00011			4.67772	22235.6			-0.12357	9.48e-05			3.52273	160003
-0.11918	-0.00711			3.43788	133274			-0.11918	0.000113			4.68181	22213.2			-0.11918	9.32e-05			3.52682	159760
-0.1148	-0.00711			3.44197	133284			-0.1148	0.000115			4.68591	22207.6			-0.1148	8.75e-05			3.53092	159544
-0.11041	-0.00713			3.44607	133184			-0.11041	0.000115			4.69	22218.7			-0.11041	6.33e-05			3.53501	159381
-0.10602	-0.00712			3.45016	132934			-0.10602	0.000108			4.6941	22185.5			-0.10602	8.23e-05			3.53911	159135
-0.10164	-0.0071			3.45426	132862			-0.10164	0.000101			4.69819	22212.8			-0.10164	8.29e-05			3.5432	158948
-0.09725	-0.00709			3.45835	132904			-0.09725	8.74e-05			4.70229	22283			-0.09725	8.17e-05			3.5473	158723
-0.09287	-0.00709			3.46245	132945			-0.09287	6.42e-05			4.70638	22292.9			-0.09287	8.06e-05			3.55139	158497
-0.08848	-0.00709			3.46654	133130			-0.08848	7.57e-05			4.71048	22289.8			-0.08848	9.13e-05			3.55549	158360
-0.08409	-0.00709			3.47064	133383			-0.08409	9.62e-05			4.71457	22314.2			-0.08409	9.51e-05			3.55958	158302
-0.07971	-0.0071			3.47473	133704			-0.07971	0.00012			4.71867	22362.8			-0.07971	9.58e-05			3.56368	158298
-0.07532	-0.0071			3.47883	133948			-0.07532	0.00013			4.72276	22378.4			-0.07532	9.21e-05			3.56777	158374
-0.07094	-0.00711			3.48292	133888			-0.07094	0.000128			4.72686	22433.8			-0.07094	8.85e-05			3.57187	158165
-0.06655	-0.00713			3.48702	133836			-0.06655	0.000126			4.73095	22553.5			-0.06655	8.24e-05			3.57596	158143
-0.06216	-0.00711			3.49111	133946			-0.06216	0.000121			4.73505	22640.4			-0.06216	6.51e-05			3.58006	158092
-0.05778	-0.00709			3.49521	134006			-0.05778	9.64e-05			4.73914	22661.4			-0.05778	6.37e-05			3.58415	157762
-0.05339	-0.00706			3.4993	134059			-0.05339	0.000108			4.74324	22619.4			-0.05339	6.22e-05			3.58825	157308
-0.04901	-0.00706			3.5034	134160			-0.04901	0.000123			4.74733	22632			-0.04901	5.34e-05			3.59234	157003
-0.04462	-0.00706			3.50749	134230			-0.04462	0.000122			4.75143	22448.4			-0.04462	4.98e-05			3.59644	156871
-0.04023	-0.00707			3.51159	134235			-0.04023	0.000121							-0.04023	4.61e-05			3.60053	156774
-0.03585	-0.00707			3.51568	134434			-0.03585	0.000109							-0.03585	4.52e-05			3.60463	156657
-0.03146	-0.00708			3.51978	134694			-0.03146	0.000123							-0.03146	5.94e-05			3.60872	156487
-0.02708	-0.00711			3.52387	134666			-0.02708	0.000125							-0.02708	6.32e-05			3.61282	156443
-0.02269	-0.00708			3.52797	134769			-0.02269	0.000136							-0.02269	5.23e-05			3.61691	156442
-0.0183	-0.00707			3.53206	135044			-0.0183	0.000136							-0.0183	4.14e-05			3.62101	156206
-0.01392	-0.00707			3.53616	133733			-0.01392	0.000135							-0.01392	3.22e-05			3.6251	156057
-0.00953	-0.00706							-0.00953	0.000138							-0.00953	7.2e-05			3.6292	156091
-0.00515	-0.00706							-0.00515	0.000156							-0.00515	0.000134			3.63329	154196
-0.00076	-0.00708							-0.00076	0.000157							-0.00076	0.00012
0.003625	-0.00709							0.003625	0.000157							0.003625	0.000106
0.008011	-0.00709							0.008011	0.000141							0.008011	7.63e-05
0.012397	-0.00709							0.012397	0.000125							0.012397	5.51e-05
0.016783	-0.00708							0.016783	0.000104							0.016783	8.39e-05
0.021169	-0.00708							0.021169	7.3e-05							0.021169	9.69e-05
0.025555	-0.00707							0.025555	6.84e-05							0.025555	9.8e-05
0.029941	-0.00707							0.029941	5.51e-05							0.029941	9.67e-05
0.034327	-0.00707							0.034327	4.18e-05							0.034327	9.54e-05
0.038713	-0.00708							0.038713	5.51e-05							0.038713	8.09e-05
0.043099	-0.00709							0.043099	5.91e-05							0.043099	8.49e-05
0.047485	-0.00709							0.047485	5.96e-05							0.047485	8.89e-05
0.051871	-0.00708							0.051871	5.64e-05							0.051871	9.38e-05
0.056257	-0.00708							0.056257	5.33e-05							0.056257	0.000109
0.060643	-0.00707							0.060643	5.42e-05							0.060643	0.000123
0.065029	-0.00706							0.065029	5.11e-05							0.065029	0.000124
0.069415	-0.00706							0.069415	4.81e-05							0.069415	0.000122
0.073801	-0.00706							0.073801	5.45e-05							0.073801	0.00012
0.078187	-0.00706							0.078187	8.49e-05							0.078187	0.000141
0.082573	-0.00705							0.082573	8.6e-05							0.082573	0.000146
0.086959	-0.00704							0.086959	8.74e-05							0.086959	0.000144
0.091345	-0.00704							0.091345	8.72e-05							0.091345	0.000143
0.095731	-0.00705							0.095731	8.04e-05							0.095731	0.000139
0.100117	-0.00705							0.100117	7.35e-05							0.100117	0.000135
0.104503	-0.00705							0.104503	6.76e-05							0.104503	0.000122
0.108889	-0.00706							0.108889	6.75e-05							0.108889	0.000115
0.113275	-0.00706							0.113275	7.02e-05							0.113275	0.000139
0.117661	-0.00705							0.117661	6.55e-05							0.117661	0.000151
0.122047	-0.00705							0.122047	6.08e-05							0.122047	0.000164
0.126433	-0.00705							0.126433	4.76e-05							0.126433	0.000177
0.130819	-0.00705							0.130819	6.4e-05							0.130819	0.000182
0.135205	-0.00705							0.135205	8.99e-05							0.135205	0.000187
0.139591	-0.00705							0.139591	9.61e-05							0.139591	0.000193
0.143977	-0.00705							0.143977	0.000102							0.143977	0.000219
0.148363	-0.00706							0.148363	0.000103							0.148363	0.000225
0.152749	-0.00705							0.152749	0.000122							0.152749	0.000248
0.157135	-0.00704							0.157135	0.000129							0.157135	0.000274
0.161521	-0.00704							0.161521	0.000142							0.161521	0.000273
0.165907	-0.00704							0.165907	0.000144							0.165907	0.000272
0.170293	-0.00705							0.170293	0.000141							0.170293	0.000265
0.174679	-0.00705							0.174679	0.000138							0.174679	0.000246
0.179065	-0.00708							0.179065	0.000132							0.179065	0.000242
0.183451	-0.00706							0.183451	0.000126							0.183451	0.000226
0.187837	-0.00704							0.187837	0.000119							0.187837	0.00022
0.192223	-0.00703							0.192223	0.000107							0.192223	0.000214
0.196609	-0.00703							0.196609	0.000133							0.196609	0.000201
0.200995	-0.00703							0.200995	0.000135							0.200995	0.000212
0.205381	-0.00702							0.205381	0.000137							0.205381	0.000245
0.209767	-0.00702							0.209767	0.000136							0.209767	0.000266
0.214153	-0.00702							0.214153	0.000134							0.214153	0.00027
0.218539	-0.00702							0.218539	0.000133							0.218539	0.000272
0.222925	-0.00702							0.222925	0.000127							0.222925	0.000267
0.227311	-0.00702							0.227311	0.000121							0.227311	0.000262
0.231697	-0.00703							0.231697	0.000108							0.231697	0.00025
0.236083	-0.00702							0.236083	0.000101							0.236083	0.000211
0.240469	-0.00702							0.240469	7.21e-05							0.240469	0.000208
0.244855	-0.00702							0.244855	7.73e-05							0.244855	0.000232
0.249241	-0.00702							0.249241	9.19e-05							0.249241	0.000228
0.253627	-0.00702							0.253627	8.66e-05							0.253627	0.000224
0.258013	-0.00701							0.258013	8.14e-05							0.258013	0.000213
0.262399	-0.00699							0.262399	6.82e-05							0.262399	0.000196
0.266785	-0.00698							0.266785	4.84e-05							0.266785	0.000195
0.271171	-0.00698							0.271171	4.55e-05							0.271171	0.00017
0.275557	-0.00698							0.275557	4.26e-05							0.275557	0.000158
0.279943	-0.00698							0.279943	3.75e-05							0.279943	0.000164
0.284329	-0.007							0.284329	3.56e-05							0.284329	0.000162
0.288715	-0.007							0.288715	3.37e-05							0.288715	0.000161
0.293101	-0.00699							0.293101	2.93e-05							0.293101	0.000169
0.297487	-0.00699							0.297487	2.11e-05							0.297487	0.000186
0.301873	-0.007							0.301873	4.07e-05							0.301873	0.000189
0.306259	-0.007							0.306259	6.18e-05							0.306259	0.000215
0.310645	-0.00702							0.310645	7.08e-05							0.310645	0.000227
0.315031	-0.00702							0.315031	7.3e-05							0.315031	0.000226
0.319417	-0.00701							0.319417	6.76e-05							0.319417	0.000225
0.323803	-0.00701							0.323803	6.21e-05							0.323803	0.000223
0.328189	-0.00701							0.328189	5.76e-05							0.328189	0.000222
0.332575	-0.00701							0.332575	4.03e-05							0.332575	0.000225
0.336961	-0.00702							0.336961	3.62e-05							0.336961	0.000223
0.341347	-0.007							0.341347	2.91e-05							0.341347	0.000222
0.345733	-0.00698							0.345733	2.21e-05							0.345733	0.000228
0.350119	-0.00698							0.350119	7.06e-06							0.350119	0.000225
0.354505	-0.00698							0.354505	-6.54e-06							0.354505	0.000221
0.358891	-0.00699							0.358891	-7.87e-06							0.358891	0.000205
0.363277	-0.00699							0.363277	-9.19e-06							0.363277	0.000235
0.367663	-0.00699							0.367663	-1.43e-05							0.367663	0.00024
0.372049	-0.007							0.372049	-1.94e-05							0.372049	0.000246
0.376435	-0.00701							0.376435	-3.83e-05							0.376435	0.000245
0.380821	-0.00702							0.380821	-4.49e-05							0.380821	0.000244
0.385207	-0.00702							0.385207	-2.86e-05							0.385207	0.00024
0.389593	-0.00704							0.389593	5.1e-08							0.389593	0.000218
0.393979	-0.00702							0.393979	4.51e-05							0.393979	0.000229
0.398365	-0.00702							0.398365	5.07e-05							0.398365	0.000226
0.402751	-0.00701							0.402751	4.86e-05							0.402751	0.000223
0.407137	-0.00702							0.407137	4.64e-05							0.407137	0.000214
0.411523	-0.00703							0.411523	3.99e-05							0.411523	0.000196
0.415909	-0.00704							0.415909	2.4e-05							0.415909	0.000191
0.420295	-0.00705							0.420295	1.07e-05							0.420295	0.000217
0.424681	-0.00704							0.424681	-5.79e-06							0.424681	0.000223
0.429067	-0.00702							0.429067	-2.46e-05							0.429067	0.000224
0.433453	-0.00702							0.433453	-3.45e-05							0.433453	0.000226
0.437839	-0.00702							0.437839	-3.81e-05							0.437839	0.000229
0.442225	-0.00702							0.442225	-4.16e-05							0.442225	0.000233
0.446611	-0.00703							0.446611	-4.83e-05							0.446611	0.000228
0.450997	-0.00703							0.450997	-3.38e-05							0.450997	0.000224
0.455383	-0.00705							0.455383	-2.75e-05							0.455383	0.000208
0.459769	-0.00708							0.459769	-3.13e-05							0.459769	0.00021
0.464155	-0.00705							0.464155	-3.51e-05							0.464155	0.000228
0.468541	-0.00705							0.468541	-2.57e-05							0.468541	0.000233
0.472927	-0.00705							0.472927	-1.8e-05							0.472927	0.000237
0.477313	-0.00705							0.477313	-1.39e-05							0.477313	0.000243
0.481699	-0.00703							0.481699	-1.26e-05							0.481699	0.000243
0.486085	-0.00703							0.486085	-1.12e-05							0.486085	0.000243
0.490471	-0.00704							0.490471	-1.29e-05							0.490471	0.000236
0.494857	-0.00705							0.494857	-1.46e-05							0.494857	0.000244
0.499243	-0.00705							0.499243	-1.7e-05							0.499243	0.000245
0.503629	-0.00705							0.503629	-3.15e-05							0.503629	0.000244
0.508015	-0.00705							0.508015	-3.79e-05							0.508015	0.000244
0.512401	-0.00701							0.512401	-5.54e-05							0.512401	0.00025
0.516787	-0.00702							0.516787	-7.28e-05							0.516787	0.000251
0.521173	-0.00702							0.521173	-8.22e-05							0.521173	0.000253
0.525559	-0.00703							0.525559	-6.88e-05							0.525559	0.000253
0.529945	-0.00705							0.529945	-5.54e-05							0.529945	0.000252
0.534331	-0.00705							0.534331	-3.95e-05							0.534331	0.000251
0.538717	-0.00705							0.538717	-4.41e-05							0.538717	0.000248
0.543103	-0.00705							0.543103	-4.87e-05							0.543103	0.000265
0.547489	-0.00706							0.547489	-5.97e-05							0.547489	0.000302
0.551875	-0.00704							0.551875	-6.55e-05							0.551875	0.00031
0.556261	-0.00704							0.556261	-6.47e-05							0.556261	0.000311
0.560647	-0.00702							0.560647	-6.64e-05							0.560647	0.000313
0.565033	-0.00701							0.565033	-6.81e-05							0.565033	0.000305
0.569419	-0.00701							0.569419	-7.09e-05							0.569419	0.000297
0.573805	-0.00702							0.573805	-6.23e-05							0.573805	0.000279
0.578191	-0.00703							0.578191	-6.66e-05							0.578191	0.000295
0.582577	-0.00704							0.582577	-7.1e-05							0.582577	0.000302
0.586963	-0.007							0.586963	-8.38e-05							0.586963	0.000299
0.591349	-0.00699							0.591349	-9.92e-05							0.591349	0.000297
0.595735	-0.007							0.595735	-9.68e-05							0.595735	0.000283
0.600121	-0.00699							0.600121	-9.72e-05							0.600121	0.000282
0.604507	-0.00699							0.604507	-0.0001							0.604507	0.000281
0.608893	-0.007							0.608893	-0.00011							0.608893	0.000288
0.613279	-0.007							0.613279	-0.00015							0.613279	0.000292
0.617665	-0.00701							0.617665	-0.00016							0.617665	0.000296
0.622051	-0.00701							0.622051	-0.00018							0.622051	0.000304
0.626437	-0.00701							0.626437	-0.00019							0.626437	0.000306
0.630823	-0.00702							0.630823	-0.00019							0.630823	0.000309
0.635209	-0.00702							0.635209	-0.0002							0.635209	0.000308
0.639595	-0.00701							0.639595	-0.0002							0.639595	0.000308
0.643981	-0.00701							0.643981	-0.00021							0.643981	0.000306
0.648367	-0.00701							0.648367	-0.00016							0.648367	0.000327
0.652753	-0.007							0.652753	-0.00016							0.652753	0.000328
0.657139	-0.007							0.657139	-0.00016							0.657139	0.000328
0.661525	-0.007							0.661525	-0.00016							0.661525	0.000328
0.665911	-0.00701							0.665911	-0.00016							0.665911	0.000311
0.670297	-0.00704							0.670297	-0.00018							0.670297	0.000289
0.674683	-0.00703							0.674683	-0.00016							0.674683	0.000263
0.679069	-0.00702							0.679069	-0.00015							0.679069	0.000259
0.683455	-0.00701							0.683455	-0.00014							0.683455	0.000256
0.687841	-0.00699							0.687841	-0.00011							0.687841	0.000244
0.692227	-0.00698							0.692227	-0.0001							0.692227	0.000234
0.696613	-0.00699							0.696613	-0.00011							0.696613	0.000243
0.700999	-0.00699							0.700999	-0.00011							0.700999	0.000277
0.705385	-0.007							0.705385	-0.00012							0.705385	0.000287
0.709771	-0.00701							0.709771	-0.00012							0.709771	0.000303
0.714157	-0.00703							0.714157	-0.00011							0.714157	0.000313
0.718543	-0.00703							0.718543	-9.23e-05							0.718543	0.000319
0.722929	-0.007							0.722929	-8.59e-05							0.722929	0.000336
0.727315	-0.007							0.727315	-8.99e-05							0.727315	0.000344
0.731701	-0.00701							0.731701	-9.38e-05							0.731701	0.000351
0.736087	-0.00702							0.736087	-0.0001							0.736087	0.000351
0.740473	-0.00699							0.740473	-0.00011							0.740473	0.000351
0.744859	-0.00698							0.744859	-0.00011							0.744859	0.000349
0.749245	-0.00698							0.749245	-0.00013							0.749245	0.000344
0.753631	-0.00698							0.753631	-0.00014							0.753631	0.000337
0.758017	-0.00698							0.758017	-0.00015							0.758017	0.000336
0.762403	-0.00696							0.762403	-0.00015							0.762403	0.000336
0.766789	-0.00696							0.766789	-0.00013							0.766789	0.000318
0.771175	-0.00695							0.771175	-0.00013							0.771175	0.000322
0.775561	-0.00695							0.775561	-0.00013							0.775561	0.000323
0.779947	-0.00695							0.779947	-0.00013							0.779947	0.000324
0.784333	-0.00695							0.784333	-0.00013							0.784333	0.000327
0.788719	-0.00693							0.788719	-0.00014							0.788719	0.000333
0.793105	-0.00691							0.793105	-0.00015							0.793105	0.000331
0.797491	-0.00691							0.797491	-0.00015							0.797491	0.000328
0.801877	-0.0069							0.801877	-0.00015							0.801877	0.000321
0.806263	-0.00687							0.806263	-0.00016							0.806263	0.000319
0.810649	-0.00685							0.810649	-0.00017							0.810649	0.000318
0.815035	-0.00685							0.815035	-0.00017							0.815035	0.000325
0.819421	-0.00685							0.819421	-0.00017							0.819421	0.000338
0.823807	-0.00685							0.823807	-0.00017							0.823807	0.00034
0.828193	-0.00686							0.828193	-0.00017							0.828193	0.000338
0.832579	-0.00685							0.832579	-0.00015							0.832579	0.000335
0.836965	-0.00683							0.836965	-0.00015							0.836965	0.000324
0.841351	-0.00682							0.841351	-0.00016							0.841351	0.00033
0.845737	-0.00682							0.845737	-0.00016							0.845737	0.000332
0.850123	-0.00682							0.850123	-0.00015							0.850123	0.000328
0.854509	-0.00681							0.854509	-0.00013							0.854509	0.000323
0.858895	-0.00681							0.858895	-0.00013							0.858895	0.000338
0.863281	-0.00681							0.863281	-0.00013							0.863281	0.000339
0.867667	-0.00681							0.867667	-0.00013							0.867667	0.000342
0.872053	-0.00681							0.872053	-0.00013							0.872053	0.00034
0.876439	-0.00682							0.876439	-0.00012							0.876439	0.000338
0.880825	-0.00682							0.880825	-0.00012							0.880825	0.00033
0.885211	-0.0068							0.885211	-0.00012							0.885211	0.000316
0.889597	-0.00679							0.889597	-0.00013							0.889597	0.000302
0.893983	-0.00678							0.893983	-0.00013							0.893983	0.000291
0.898369	-0.00678							0.898369	-0.00015							0.898369	0.00031
0.902755	-0.00679							0.902755	-0.00016							0.902755	0.000314
0.907141	-0.00679							0.907141	-0.00015							0.907141	0.000312
0.911527	-0.00684							0.911527	-0.00015							0.911527	0.000311
0.915913	-0.00685							0.915913	-0.00015							0.915913	0.000307
0.920299	-0.00683							0.920299	-0.00013							0.920299	0.000296
0.924685	-0.00681							0.924685	-0.00013							0.924685	0.000301
0.929071	-0.00678							0.929071	-0.00013							0.929071	0.000305
0.933457	-0.00677							0.933457	-0.00014							0.933457	0.000308
0.937843	-0.00678							0.937843	-0.00015							0.937843	0.000307
0.942229	-0.00678							0.942229	-0.00011							0.942229	0.000306
0.946615	-0.00678							0.946615	-5.76e-05							0.946615	0.000302
0.951001	-0.00679							0.951001	-5.32e-05							0.951001	0.000299
0.955387	-0.00678							0.955387	-5.39e-05							0.955387	0.000299
0.959773	-0.00676							0.959773	-6.06e-05							0.959773	0.000304
0.964159	-0.00676							0.964159	-6.72e-05							0.964159	0.000305
0.968545	-0.00675							0.968545	-8.23e-05							0.968545	0.000294
0.972931	-0.00673							0.972931	-9.12e-05							0.972931	0.000283
0.977317	-0.00674							0.977317	-8.17e-05							0.977317	0.000273
0.981703	-0.00675							0.981703	-7.85e-05							0.981703	0.000285
0.986089	-0.00677							0.986089	-9.15e-05							0.986089	0.000295
0.990475	-0.00678							0.990475	-0.0001							0.990475	0.000309
0.994861	-0.00678							0.994861	-0.00013							0.994861	0.000308
0.999247	-0.00679							0.999247	-0.0001							0.999247	0.000308
1.00363	-0.00679							1.00363	-9.21e-05							1.00363	0.000304
1.00802	-0.0068							1.00802	-9.21e-05							1.00802	0.000298
1.0124	-0.0068							1.0124	-9.28e-05							1.0124	0.000308
1.01679	-0.00681							1.01679	-9.35e-05							1.01679	0.000316
1.02118	-0.00683							1.02118	-9.99e-05							1.02118	0.000311
1.02556	-0.0068							1.02556	-0.00011							1.02556	0.000305
1.02995	-0.0068							1.02995	-0.00012							1.02995	0.000288
1.03434	-0.00681							1.03434	-0.0001							1.03434	0.000284
1.03872	-0.00681							1.03872	-9.52e-05							1.03872	0.000289
1.04311	-0.00682							1.04311	-9.5e-05							1.04311	0.000295
1.04749	-0.00682							1.04749	-9.74e-05							1.04749	0.000295
1.05188	-0.00682							1.05188	-9.99e-05							1.05188	0.000295
1.05627	-0.00682							1.05627	-9.93e-05							1.05627	0.000293
1.06065	-0.00682							1.06065	-0.0001							1.06065	0.00026
1.06504	-0.00683							1.06504	-0.0001							1.06504	0.000276
1.06942	-0.00683							1.06942	-0.00011							1.06942	0.000279
1.07381	-0.00683							1.07381	-0.00011							1.07381	0.000275
1.0782	-0.00683							1.0782	-8.63e-05							1.0782	0.000272
1.08258	-0.00683							1.08258	-8.21e-05							1.08258	0.000237
1.08697	-0.00684							1.08697	-8.09e-05							1.08697	0.000247
1.09135	-0.00682							1.09135	-9.65e-05							1.09135	0.000252
1.09574	-0.00676							1.09574	-0.00011							1.09574	0.00025
1.10013	-0.00675							1.10013	-0.00012							1.10013	0.000249
1.10451	-0.00675							1.10451	-0.00012							1.10451	0.000241
1.1089	-0.00671							1.1089	-0.00012							1.1089	0.000229
1.11328	-0.00672							1.11328	-0.00012							1.11328	0.000208
1.11767	-0.00672							1.11767	-0.00012							1.11767	0.000223
1.12206	-0.00673							1.12206	-0.00015							1.12206	0.000221
1.12644	-0.00673							1.12644	-0.00012							1.12644	0.00022
1.13083	-0.00673							1.13083	-0.00012							1.13083	0.000216
1.13521	-0.00673							1.13521	-0.00011							1.13521	0.000212
1.1396	-0.00672							1.1396	-0.00011							1.1396	0.000227
1.14399	-0.00672							1.14399	-8.61e-05							1.14399	0.000238
1.14837	-0.00672							1.14837	-2.04e-05							1.14837	0.00024
1.15276	-0.00672							1.15276	-2.11e-05							1.15276	0.000242
1.15714	-0.00672							1.15714	-2.18e-05							1.15714	0.00025
1.16153	-0.00671							1.16153	-7.04e-06							1.16153	0.000255
1.16592	-0.00668							1.16592	4.71e-06							1.16592	0.00025
1.1703	-0.00665							1.1703	4.14e-06							1.1703	0.000245
1.17469	-0.00664							1.17469	9.14e-07							1.17469	0.00024
1.17907	-0.00662							1.17907	-2.31e-06							1.17907	0.000237
1.18346	-0.00661							1.18346	4.69e-07							1.18346	0.000235
1.18785	-0.00662							1.18785	3.24e-06							1.18785	0.000224
1.19223	-0.00662							1.19223	1.3e-05							1.19223	0.000251
1.19662	-0.00662							1.19662	1.2e-05							1.19662	0.00027
1.201	-0.00663							1.201	7.31e-06							1.201	0.00029
1.20539	-0.00663							1.20539	2.67e-06							1.20539	0.00029
1.20978	-0.00662							1.20978	-5.59e-06							1.20978	0.000289
1.21416	-0.00661							1.21416	-1.21e-05							1.21416	0.000288
1.21855	-0.00658							1.21855	-7.11e-07							1.21855	0.000286
1.22293	-0.00659							1.22293	1.07e-05							1.22293	0.000284
1.22732	-0.0066							1.22732	2.3e-05							1.22732	0.00028
1.23171	-0.00664							1.23171	5.09e-05							1.23171	0.000273
1.23609	-0.00662							1.23609	4.75e-05							1.23609	0.000265
1.24048	-0.00654							1.24048	4.41e-05							1.24048	0.000253
1.24486	-0.00654							1.24486	3.43e-05							1.24486	0.000252
1.24925	-0.00654							1.24925	2.14e-05							1.24925	0.000252
1.25364	-0.00653							1.25364	1.34e-05							1.25364	0.000254
1.25802	-0.00653							1.25802	1.12e-05							1.25802	0.000259
1.26241	-0.00653							1.26241	-5.61e-06							1.26241	0.000259
1.26679	-0.00653							1.26679	-4.34e-06							1.26679	0.000259
1.27118	-0.00653							1.27118	-2.65e-06							1.27118	0.000242
1.27557	-0.00655							1.27557	-3.96e-06							1.27557	0.000239
1.27995	-0.00655							1.27995	-5.28e-06							1.27995	0.00023
1.28434	-0.00655							1.28434	-9.6e-06							1.28434	0.000233
1.28872	-0.00655							1.28872	-3.71e-06							1.28872	0.000234
1.29311	-0.00655							1.29311	4.7e-06							1.29311	0.000228
1.2975	-0.00654							1.2975	1.31e-05							1.2975	0.000223
1.30188	-0.00654							1.30188	2.9e-05							1.30188	0.00021
1.30627	-0.00654							1.30627	5.69e-05							1.30627	0.000205
1.31065	-0.00654							1.31065	6.13e-05							1.31065	0.000199
1.31504	-0.00658							1.31504	6.57e-05							1.31504	0.000166
1.31943	-0.00658							1.31943	6.49e-05							1.31943	0.000165
1.32381	-0.0066							1.32381	7.41e-05							1.32381	0.000165
1.3282	-0.00658							1.3282	7.83e-05							1.3282	0.000161
1.33258	-0.00657							1.33258	9.07e-05							1.33258	0.000157
1.33697	-0.00657							1.33697	9.07e-05							1.33697	0.000169
1.34136	-0.00657							1.34136	0.000104							1.34136	0.000181
1.34574	-0.00658							1.34574	0.000109							1.34574	0.000184
1.35013	-0.00658							1.35013	0.000108							1.35013	0.000189
1.35451	-0.00654							1.35451	0.000108							1.35451	0.000191
1.3589	-0.00653							1.3589	0.000106							1.3589	0.000192
1.36329	-0.00653							1.36329	0.000104							1.36329	0.000201
1.36767	-0.00653							1.36767	9.78e-05							1.36767	0.000195
1.37206	-0.00655							1.37206	0.000107							1.37206	0.00019
1.37644	-0.00656							1.37644	0.000114							1.37644	0.000176
1.38083	-0.00655							1.38083	0.000113							1.38083	0.00018
1.38522	-0.00655							1.38522	0.000112							1.38522	0.000188
1.3896	-0.00655							1.3896	0.000112							1.3896	0.000192
1.39399	-0.00655							1.39399	0.00012							1.39399	0.000193
1.39837	-0.00652							1.39837	0.000125							1.39837	0.000185
1.40276	-0.0065							1.40276	0.000127							1.40276	0.000177
1.40715	-0.0065							1.40715	0.000128							1.40715	0.000161
1.41153	-0.0065							1.41153	0.000144							1.41153	0.000143
1.41592	-0.0065							1.41592	0.000152							1.41592	0.000142
1.4203	-0.0065							1.4203	0.000159							1.4203	0.000134
1.42469	-0.0065							1.42469	0.000161							1.42469	0.000126
1.42908	-0.0065							1.42908	0.000173							1.42908	0.000103
1.43346	-0.00651							1.43346	0.000193							1.43346	0.000112
1.43785	-0.00651							1.43785	0.00021							1.43785	0.000117
1.44223	-0.00649							1.44223	0.00023							1.44223	0.000118
1.44662	-0.00649							1.44662	0.00023							1.44662	0.00012
1.45101	-0.00649							1.45101	0.000232							1.45101	0.000122
1.45539	-0.00649							1.45539	0.000229							1.45539	0.000129
1.45978	-0.00647							1.45978	0.000226							1.45978	0.000131
1.46416	-0.00646							1.46416	0.000214							1.46416	0.000123
1.46855	-0.00646							1.46855	0.000247							1.46855	0.000116
1.47294	-0.00646							1.47294	0.000276							1.47294	0.000128
1.47732	-0.00646							1.47732	0.000273							1.47732	0.000122
1.48171	-0.00646							1.48171	0.00027							1.48171	0.000117
1.48609	-0.00646							1.48609	0.00026							1.48609	0.000104
1.49048	-0.00648							1.49048	0.000303							1.49048	9.09e-05
1.49487	-0.00648							1.49487	0.000308							1.49487	0.00013
1.49925	-0.00646							1.49925	0.000314							1.49925	0.000123
1.50364	-0.00645							1.50364	0.00034							1.50364	0.000116
1.50802	-0.00644							1.50802	0.00034							1.50802	9.81e-05
1.51241	-0.00643							1.51241	0.000341							1.51241	5.68e-05
1.51679	-0.00642							1.51679	0.000345							1.51679	6.72e-05
1.52118	-0.00642							1.52118	0.000375							1.52118	7.34e-05
1.52557	-0.00642							1.52557	0.000385							1.52557	7.49e-05
1.52995	-0.00644							1.52995	0.000379							1.52995	7.64e-05
1.53434	-0.00645							1.53434	0.000373							1.53434	8.5e-05
1.53872	-0.00645							1.53872	0.00036							1.53872	8.84e-05
1.54311	-0.00644							1.54311	0.00035							1.54311	8.92e-05
1.5475	-0.00644							1.5475	0.000352							1.5475	7.01e-05
1.55188	-0.00645							1.55188	0.000348							1.55188	5.1e-05
1.55627	-0.00642							1.55627	0.000345							1.55627	3.18e-05
1.56065	-0.0064							1.56065	0.000354							1.56065	3.34e-05
1.56504	-0.0064							1.56504	0.000354							1.56504	3.08e-05
1.56943	-0.0064							1.56943	0.000354							1.56943	2.82e-05
1.57381	-0.0064							1.57381	0.000377							1.57381	2.28e-05
1.5782	-0.00641							1.5782	0.000375							1.5782	1.75e-05
1.58258	-0.0064							1.58258	0.000373							1.58258	2.77e-06
1.58697	-0.0064							1.58697	0.000368							1.58697	-1.28e-05
1.59136	-0.0064							1.59136	0.000364							1.59136	1.63e-06
1.59574	-0.0064							1.59574	0.000375							1.59574	7.77e-06
1.60013	-0.0064							1.60013	0.000391							1.60013	9.78e-06
1.60451	-0.00641							1.60451	0.000398							1.60451	4.29e-06
1.6089	-0.00642							1.6089	0.000404							1.6089	-1.19e-06
1.61329	-0.00641							1.61329	0.000407							1.61329	1.46e-05
1.61767	-0.00638							1.61767	0.000406							1.61767	2.53e-05
1.62206	-0.00637							1.62206	0.000406							1.62206	4.33e-05
1.62644	-0.00636							1.62644	0.000428							1.62644	4.19e-05
1.63083	-0.00635							1.63083	0.000448							1.63083	4.04e-05
1.63522	-0.00635							1.63522	0.000454							1.63522	3.67e-05
1.6396	-0.00635							1.6396	0.000461							1.6396	3.87e-05
1.64399	-0.00634							1.64399	0.000464							1.64399	4.07e-05
1.64837	-0.00633							1.64837	0.000474							1.64837	4.35e-05
1.65276	-0.00634							1.65276	0.000482							1.65276	4.66e-05
1.65715	-0.00634							1.65715	0.000487							1.65715	5.02e-05
1.66153	-0.00633							1.66153	0.000484							1.66153	4.87e-05
1.66592	-0.0063							1.66592	0.000482							1.66592	4.72e-05
1.6703	-0.00627							1.6703	0.000475							1.6703	4.06e-05
1.67469	-0.00627							1.67469	0.000476							1.67469	3.84e-05
1.67908	-0.00627							1.67908	0.000475							1.67908	3.63e-05
1.68346	-0.00627							1.68346	0.000473							1.68346	3.17e-05
1.68785	-0.00627							1.68785	0.000471							1.68785	2.98e-05
1.69223	-0.0063							1.69223	0.000455							1.69223	1.62e-05
1.69662	-0.00629							1.69662	0.000433							1.69662	1.74e-05
1.70101	-0.00629							1.70101	0.000446							1.70101	1.09e-05
1.70539	-0.00629							1.70539	0.000459							1.70539	4.36e-06
1.70978	-0.00629							1.70978	0.000472							1.70978	-2.83e-05
1.71416	-0.00627							1.71416	0.000474							1.71416	-5.76e-06
1.71855	-0.00623							1.71855	0.000475							1.71855	3.8e-07
1.72294	-0.00624							1.72294	0.000474							1.72294	2.98e-06
1.72732	-0.00625							1.72732	0.000473							1.72732	4.43e-07
1.73171	-0.00627							1.73171	0.000472							1.73171	-2.09e-06
1.73609	-0.00624							1.73609	0.000476							1.73609	6.76e-06
1.74048	-0.00623							1.74048	0.000478							1.74048	9.1e-06
1.74487	-0.00623							1.74487	0.000475							1.74487	3.14e-05
1.74925	-0.00623							1.74925	0.000472							1.74925	4.86e-05
1.75364	-0.00624							1.75364	0.000487							1.75364	5.74e-05
1.75802	-0.00625							1.75802	0.000487							1.75802	5.15e-05
1.76241	-0.00626							1.76241	0.000484							1.76241	4.56e-05
1.7668	-0.00622							1.7668	0.000481							1.7668	1e-05
1.77118	-0.00622							1.77118	0.000478							1.77118	4.64e-06
1.77557	-0.00622							1.77557	0.000443							1.77557	1.56e-05
1.77995	-0.00623							1.77995	0.000465							1.77995	3.18e-05
1.78434	-0.00625							1.78434	0.000517							1.78434	3.31e-05
1.78873	-0.00625							1.78873	0.000521							1.78873	3.44e-05
1.79311	-0.00622							1.79311	0.000525							1.79311	3.21e-05
1.7975	-0.00618							1.7975	0.000533							1.7975	2.99e-05
1.80188	-0.00618							1.80188	0.000537							1.80188	2.27e-05
1.80627	-0.00612							1.80627	0.000543							1.80627	1.84e-05
1.81066	-0.00612							1.81066	0.000554							1.81066	1.4e-05
1.81504	-0.00612							1.81504	0.000559							1.81504	6.39e-07
1.81943	-0.00612							1.81943	0.000558							1.81943	3.09e-06
1.82381	-0.00613							1.82381	0.000555							1.82381	3.38e-06
1.8282	-0.00614							1.8282	0.000551							1.8282	7.82e-07
1.83259	-0.00614							1.83259	0.000554							1.83259	-1.82e-06
1.83697	-0.00612							1.83697	0.000565							1.83697	-7.2e-06
1.84136	-0.00611							1.84136	0.000574							1.84136	-1.26e-05
1.84574	-0.0061							1.84574	0.000568							1.84574	-2.88e-05
1.85013	-0.00608							1.85013	0.000562							1.85013	-2.58e-05
1.85452	-0.00608							1.85452	0.000549							1.85452	-2.28e-05
1.8589	-0.00608							1.8589	0.000568							1.8589	-2.28e-05
1.86329	-0.00608							1.86329	0.000564							1.86329	-2.29e-05
1.86767	-0.00609							1.86767	0.00056							1.86767	-1.92e-06
1.87206	-0.00609							1.87206	0.000551							1.87206	7.61e-06
1.87645	-0.00608							1.87645	0.000548							1.87645	9.25e-06
1.88083	-0.00606							1.88083	0.000574							1.88083	1.02e-05
1.88522	-0.00605							1.88522	0.000574							1.88522	-1e-06
1.8896	-0.00604							1.8896	0.00058							1.8896	-1.22e-05
1.89399	-0.00603							1.89399	0.000583							1.89399	-4.77e-06
1.89838	-0.00602							1.89838	0.000585							1.89838	1.29e-05
1.90276	-0.00602							1.90276	0.00059							1.90276	1.29e-05
1.90715	-0.00602							1.90715	0.000591							1.90715	1.28e-05
1.91153	-0.006							1.91153	0.000586							1.91153	8.78e-06
1.91592	-0.00599							1.91592	0.000582							1.91592	-5.06e-06
1.92031	-0.00599							1.92031	0.000575							1.92031	-1.89e-05
1.92469	-0.00599							1.92469	0.000612							1.92469	-1.69e-05
1.92908	-0.00598							1.92908	0.000627							1.92908	2.97e-05
1.93346	-0.00596							1.93346	0.000628							1.93346	2.85e-05
1.93785	-0.00595							1.93785	0.000622							1.93785	2.73e-05
1.94224	-0.00595							1.94224	0.000616							1.94224	7.54e-06
1.94662	-0.00595							1.94662	0.000622							1.94662	2.99e-06
1.95101	-0.00595							1.95101	0.000632							1.95101	-1.56e-06
1.95539	-0.00595							1.95539	0.000634							1.95539	-2.21e-05
1.95978	-0.00594							1.95978	0.000635							1.95978	3.48e-06
1.96417	-0.00594							1.96417	0.000637							1.96417	8.17e-06
1.96855	-0.00594							1.96855	0.000632							1.96855	1.29e-05
1.97294	-0.00594							1.97294	0.000627							1.97294	1.17e-05
1.97732	-0.00594							1.97732	0.000608							1.97732	1.06e-05
1.98171	-0.00595							1.98171	0.000599							1.98171	2.22e-06
1.9861	-0.00593							1.9861	0.000596							1.9861	2.3e-07
1.99048	-0.00592							1.99048	0.000613							1.99048	6.3e-06
1.99487	-0.00592							1.99487	0.000615							1.99487	6.12e-06
1.99926	-0.00593							1.99926	0.000623							1.99926	5.94e-06
2.00364	-0.00595							2.00364	0.000625							2.00364	1.93e-06
2.00803	-0.00594							2.00803	0.000632							2.00803	1.29e-05
2.01241	-0.00592							2.01241	0.00063							2.01241	2.24e-05
2.0168	-0.00592							2.0168	0.000628							2.0168	3.18e-05
2.02119	-0.00593							2.02119	0.000626							2.02119	3.76e-05
2.02557	-0.00594							2.02557	0.000619							2.02557	3.76e-05
2.02996	-0.00592							2.02996	0.000651							2.02996	3.76e-05
2.03434	-0.00592							2.03434	0.000657							2.03434	3.32e-05
2.03873	-0.00592							2.03873	0.000659							2.03873	3.01e-05
2.04311	-0.00591							2.04311	0.000674							2.04311	2.7e-05
2.0475	-0.0059							2.0475	0.000669							2.0475	1.18e-05
2.05189	-0.0059							2.05189	0.000665							2.05189	2.83e-05
2.05627	-0.00588							2.05627	0.000656							2.05627	3.35e-05
2.06066	-0.00586							2.06066	0.000642							2.06066	2.85e-05
2.06505	-0.00584							2.06505	0.000645							2.06505	2.35e-05
2.06943	-0.00583							2.06943	0.000646							2.06943	1.15e-05
2.07382	-0.00583							2.07382	0.000642							2.07382	1.55e-06
2.0782	-0.00583							2.0782	0.000639							2.0782	1.33e-05
2.08259	-0.00584							2.08259	0.000632							2.08259	1.56e-05
2.08697	-0.00584							2.08697	0.000621							2.08697	1.79e-05
2.09136	-0.00582							2.09136	0.000641							2.09136	2.2e-05
2.09575	-0.00579							2.09575	0.000656							2.09575	4.72e-05
2.10013	-0.00579							2.10013	0.000656							2.10013	4.89e-05
2.10452	-0.00579							2.10452	0.000653							2.10452	4.78e-05
2.10891	-0.00579							2.10891	0.00065							2.10891	4.66e-05
2.11329	-0.00579							2.11329	0.000643							2.11329	3.65e-05
2.11768	-0.00579							2.11768	0.000585							2.11768	2.44e-05
2.12206	-0.00576							2.12206	0.000599							2.12206	4.29e-05
2.12645	-0.00576							2.12645	0.000622							2.12645	5.12e-05
2.13083	-0.00576							2.13083	0.000623							2.13083	5.94e-05
2.13522	-0.00575							2.13522	0.000622							2.13522	6.43e-05
2.13961	-0.00575							2.13961	0.00062							2.13961	6.91e-05
2.14399	-0.00575							2.14399	0.000609							2.14399	7.73e-05
2.14838	-0.00575							2.14838	0.000589							2.14838	9.25e-05
2.15277	-0.00576							2.15277	0.000588							2.15277	0.000107
2.15715	-0.00576							2.15715	0.000588							2.15715	0.000112
2.16154	-0.00577							2.16154	0.00058							2.16154	0.000117
2.16592	-0.00577							2.16592	0.000572							2.16592	0.000126
2.17031	-0.00576							2.17031	0.000556							2.17031	0.000135
2.17469	-0.00574							2.17469	0.000567							2.17469	0.000139
2.17908	-0.00574							2.17908	0.000572							2.17908	0.000138
2.18347	-0.00574							2.18347	0.000574							2.18347	0.000136
2.18785	-0.00573							2.18785	0.000576							2.18785	0.000135
2.19224	-0.00573							2.19224	0.000583							2.19224	0.000133
2.19663	-0.00573							2.19663	0.000587							2.19663	0.000101
2.20101	-0.00573							2.20101	0.000587							2.20101	0.000108
2.2054	-0.00573							2.2054	0.000587							2.2054	0.000111
2.20978	-0.00572							2.20978	0.000608							2.20978	0.000115
2.21417	-0.0057							2.21417	0.000602							2.21417	0.000115
2.21855	-0.00571							2.21855	0.000597							2.21855	0.000154
2.22294	-0.00571							2.22294	0.000587							2.22294	0.00016
2.22733	-0.00572							2.22733	0.000584							2.22733	0.000161
2.23171	-0.00571							2.23171	0.000582							2.23171	0.00015
2.2361	-0.0057							2.2361	0.000564							2.2361	0.000139
2.24049	-0.00568							2.24049	0.000573							2.24049	0.000142
2.24487	-0.00568							2.24487	0.000593							2.24487	0.00018
2.24926	-0.00568							2.24926	0.000588							2.24926	0.000191
2.25364	-0.00568							2.25364	0.000582							2.25364	0.000194
2.25803	-0.00565							2.25803	0.000572							2.25803	0.000189
2.26241	-0.00565							2.26241	0.000546							2.26241	0.000184
2.2668	-0.00565							2.2668	0.000563							2.2668	0.000173
2.27119	-0.00567							2.27119	0.00057							2.27119	0.000183
2.27557	-0.00565							2.27557	0.000571							2.27557	0.000186
2.27996	-0.00562							2.27996	0.000572							2.27996	0.000185
2.28435	-0.00561							2.28435	0.00058							2.28435	0.000185
2.28873	-0.00559							2.28873	0.000595							2.28873	0.000192
2.29312	-0.00559							2.29312	0.000603							2.29312	0.000195
2.2975	-0.00559							2.2975	0.000597							2.2975	0.000198
2.30189	-0.00558							2.30189	0.00059							2.30189	0.000199
2.30627	-0.00558							2.30627	0.000573							2.30627	0.000201
2.31066	-0.00558							2.31066	0.000577							2.31066	0.000206
2.31505	-0.00557							2.31505	0.00059							2.31505	0.000212
2.31943	-0.00557							2.31943	0.000594							2.31943	0.000213
2.32382	-0.00557							2.32382	0.000605							2.32382	0.000213
2.32821	-0.00558							2.32821	0.000618							2.32821	0.00021
2.33259	-0.00561							2.33259	0.000623							2.33259	0.000206
2.33698	-0.0056							2.33698	0.000645							2.33698	0.000223
2.34136	-0.00558							2.34136	0.000649							2.34136	0.000228
2.34575	-0.00559							2.34575	0.000646							2.34575	0.000232
2.35013	-0.00559							2.35013	0.000644							2.35013	0.000243
2.35452	-0.0056							2.35452	0.000629							2.35452	0.000264
2.35891	-0.00562							2.35891	0.000634							2.35891	0.000273
2.36329	-0.00562							2.36329	0.000642							2.36329	0.000276
2.36768	-0.00562							2.36768	0.000645							2.36768	0.000268
2.37207	-0.00563							2.37207	0.000648							2.37207	0.00026
2.37645	-0.00563							2.37645	0.000675							2.37645	0.000232
2.38084	-0.00561							2.38084	0.000684							2.38084	0.000214
2.38522	-0.0056							2.38522	0.000683							2.38522	0.000201
2.38961	-0.00559							2.38961	0.000681							2.38961	0.000206
2.39399	-0.00558							2.39399	0.00068							2.39399	0.000205
2.39838	-0.00558							2.39838	0.000677							2.39838	0.000203
2.40277	-0.00557							2.40277	0.000684							2.40277	0.000218
2.40715	-0.00557							2.40715	0.000682							2.40715	0.000226
2.41154	-0.00555							2.41154	0.00068							2.41154	0.000226
2.41593	-0.00551							2.41593	0.000672							2.41593	0.000226
2.42031	-0.00549							2.42031	0.000692							2.42031	0.000226
2.4247	-0.00549							2.4247	0.000694							2.4247	0.000212
2.42908	-0.00547							2.42908	0.000687							2.42908	0.000201
2.43347	-0.00544							2.43347	0.000679							2.43347	0.000182
2.43785	-0.00543							2.43785	0.000695							2.43785	0.000198
2.44224	-0.00543							2.44224	0.0007							2.44224	0.000214
2.44663	-0.00543							2.44663	0.000705							2.44663	0.000229
2.45101	-0.00543							2.45101	0.000705							2.45101	0.000236
2.4554	-0.00543							2.4554	0.000704							2.4554	0.000238
2.45979	-0.00541							2.45979	0.000702							2.45979	0.00024
2.46417	-0.0054							2.46417	0.000683							2.46417	0.00024
2.46856	-0.00538							2.46856	0.000673							2.46856	0.000238
2.47294	-0.00537							2.47294	0.000676							2.47294	0.000236
2.47733	-0.00536							2.47733	0.000681							2.47733	0.000242
2.48171	-0.00534							2.48171	0.000681							2.48171	0.000248
2.4861	-0.00532							2.4861	0.00068							2.4861	0.000274
2.49049	-0.00531							2.49049	0.000677							2.49049	0.000284
2.49487	-0.00531							2.49487	0.000674							2.49487	0.000286
2.49926	-0.00531							2.49926	0.000689							2.49926	0.000302
2.50365	-0.00531							2.50365	0.000698							2.50365	0.000314
2.50803	-0.0053							2.50803	0.000701							2.50803	0.000319
2.51242	-0.00528							2.51242	0.000724							2.51242	0.000326
2.5168	-0.00528							2.5168	0.000733							2.5168	0.00034
2.52119	-0.00528							2.52119	0.000733							2.52119	0.000348
2.52557	-0.00528							2.52557	0.000732							2.52557	0.000359
2.52996	-0.00528							2.52996	0.00073							2.52996	0.000391
2.53435	-0.00524							2.53435	0.000727							2.53435	0.000411
2.53873	-0.00524							2.53873	0.000733							2.53873	0.000422
2.54312	-0.0052							2.54312	0.00073							2.54312	0.000423
2.54751	-0.00515							2.54751	0.000727							2.54751	0.000424
2.55189	-0.00514							2.55189	0.000721							2.55189	0.000443
2.55628	-0.00514							2.55628	0.000756							2.55628	0.00045
2.56066	-0.00513							2.56066	0.000752							2.56066	0.000458
2.56505	-0.00513							2.56505	0.000748							2.56505	0.000492
2.56943	-0.00507							2.56943	0.00073							2.56943	0.000509
2.57382	-0.00506							2.57382	0.000724							2.57382	0.00051
2.57821	-0.00505							2.57821	0.000762							2.57821	0.000543
2.58259	-0.005							2.58259	0.000765							2.58259	0.000563
2.58698	-0.00498							2.58698	0.000764							2.58698	0.000574
2.59137	-0.00495							2.59137	0.000763							2.59137	0.000603
2.59575	-0.00489							2.59575	0.000811							2.59575	0.000633
2.60014	-0.00486							2.60014	0.00082							2.60014	0.000663
2.60452	-0.00483							2.60452	0.00083							2.60452	0.000672
2.60891	-0.0048							2.60891	0.000828							2.60891	0.000682
2.6133	-0.00476							2.6133	0.000826							2.6133	0.000711
2.61768	-0.00476							2.61768	0.000821							2.61768	0.000738
2.62207	-0.00474							2.62207	0.00082							2.62207	0.000784
2.62645	-0.00472							2.62645	0.000861							2.62645	0.000851
2.63084	-0.00465							2.63084	0.000913							2.63084	0.000918
2.63523	-0.00457							2.63523	0.000938							2.63523	0.000998
2.63961	-0.00453							2.63961	0.000983							2.63961	0.001064
2.644	-0.00449							2.644	0.001042							2.644	0.001133
2.64838	-0.00442							2.64838	0.001082							2.64838	0.001247
2.65277	-0.00436							2.65277	0.001164							2.65277	0.001374
2.65716	-0.00427							2.65716	0.001295							2.65716	0.001502
2.66154	-0.00417							2.66154	0.001439							2.66154	0.001639
2.66593	-0.00411							2.66593	0.001597							2.66593	0.001828
2.67031	-0.00401							2.67031	0.00176							2.67031	0.002026
2.6747	-0.00392							2.6747	0.001931							2.6747	0.002248
2.67909	-0.0038							2.67909	0.002137							2.67909	0.002509
2.68347	-0.00367							2.68347	0.002339							2.68347	0.00275
2.68786	-0.00355							2.68786	0.00252							2.68786	0.003019
2.69224	-0.00344							2.69224	0.002758							2.69224	0.003317
2.69663	-0.0033							2.69663	0.00301							2.69663	0.003613
2.70102	-0.00316							2.70102	0.003235							2.70102	0.003906
2.7054	-0.00301							2.7054	0.00346							2.7054	0.004218
2.70979	-0.00282							2.70979	0.003686							2.70979	0.004563
2.71417	-0.00262							2.71417	0.003921							2.71417	0.004933
2.71856	-0.00238							2.71856	0.004144							2.71856	0.005279
2.72295	-0.00218							2.72295	0.004325							2.72295	0.005618
2.72733	-0.002							2.72733	0.004478							2.72733	0.005998
2.73172	-0.00177							2.73172	0.004642							2.73172	0.006392
2.7361	-0.00149							2.7361	0.004811							2.7361	0.006805
2.74049	-0.00121							2.74049	0.004946							2.74049	0.007238
2.74488	-0.00088							2.74488	0.005091							2.74488	0.007674
2.74926	-0.00056							2.74926	0.005224							2.74926	0.008149
2.75365	-0.00024							2.75365	0.005364							2.75365	0.008661
2.75803	0.00012							2.75803	0.005526							2.75803	0.009225
2.76242	0.00055							2.76242	0.005626							2.76242	0.009804
2.76681	0.001009							2.76681	0.00575							2.76681	0.010377
2.77119	0.001478							2.77119	0.005905							2.77119	0.011011
2.77558	0.001988							2.77558	0.006043							2.77558	0.011715
2.77996	0.002495							2.77996	0.006158							2.77996	0.012435
2.78435	0.003009							2.78435	0.006271							2.78435	0.013173
2.78874	0.003606							2.78874	0.006422							2.78874	0.013949
2.79312	0.004247							2.79312	0.006572							2.79312	0.014786
2.79751	0.004866							2.79751	0.006682							2.79751	0.015677
2.80189	0.005507							2.80189	0.006786							2.80189	0.016592
2.80628	0.006171							2.80628	0.006915							2.80628	0.017523
2.81067	0.006866							2.81067	0.007007							2.81067	0.018481
2.81505	0.007573							2.81505	0.007073							2.81505	0.019486
2.81944	0.008269							2.81944	0.007186							2.81944	0.020497
2.82382	0.008956							2.82382	0.007288							2.82382	0.021487
2.82821	0.009661							2.82821	0.007347							2.82821	0.02251
2.8326	0.010348							2.8326	0.007354							2.8326	0.023559
2.83698	0.010977							2.83698	0.007354							2.83698	0.024603
2.84137	0.011581							2.84137	0.007395							2.84137	0.025671
2.84575	0.012155							2.84575	0.007437							2.84575	0.02675
2.85014	0.012685							2.85014	0.007444							2.85014	0.027856
2.85453	0.013165							2.85453	0.007442							2.85453	0.029024
2.85891	0.013612							2.85891	0.00744							2.85891	0.030244
2.8633	0.014013							2.8633	0.007433							2.8633	0.031504
2.86768	0.014351							2.86768	0.007393							2.86768	0.032831
2.87207	0.014656							2.87207	0.007361							2.87207	0.034242
2.87646	0.014912							2.87646	0.007341							2.87646	0.035757
2.88084	0.015132							2.88084	0.007284							2.88084	0.037354
2.88523	0.015321							2.88523	0.007228							2.88523	0.039022
2.88961	0.015448							2.88961	0.0072							2.88961	0.040798
2.894	0.015544							2.894	0.007152							2.894	0.042685
2.89839	0.015653							2.89839	0.00709							2.89839	0.044663
2.90277	0.015705							2.90277	0.007024							2.90277	0.046731
2.90716	0.015729							2.90716	0.006925							2.90716	0.048891
2.91154	0.01574							2.91154	0.006861							2.91154	0.051124
2.91593	0.015751							2.91593	0.006803							2.91593	0.053397
2.92032	0.015752							2.92032	0.006719							2.92032	0.055691
2.9247	0.015753							2.9247	0.006645							2.9247	0.058015
2.92909	0.015752							2.92909	0.006539							2.92909	0.06038
2.93347	0.015752							2.93347	0.006461							2.93347	0.062736
2.93786	0.015754							2.93786	0.006391							2.93786	0.065036
2.94225	0.015785							2.94225	0.006305							2.94225	0.067343
2.94663	0.015838							2.94663	0.006236							2.94663	0.069614
2.95102	0.015896							2.95102	0.006185							2.95102	0.071794
2.9554	0.015946							2.9554	0.006111							2.9554	0.073943
2.95979	0.015997							2.95979	0.006032							2.95979	0.076044
2.96418	0.016121							2.96418	0.005967							2.96418	0.078095
2.96856	0.01627							2.96856	0.005877							2.96856	0.080067
2.97295	0.016405							2.97295	0.005795							2.97295	0.08194
2.97733	0.016611							2.97733	0.00575							2.97733	0.083726
2.98172	0.016864							2.98172	0.005716							2.98172	0.085474
2.98611	0.017123							2.98611	0.005679							2.98611	0.087123
2.99049	0.017399							2.99049	0.005642							2.99049	0.088658
2.99488	0.017689							2.99488	0.005601							2.99488	0.090156
2.99926	0.018039							2.99926	0.005553							2.99926	0.091571
3.00365	0.018417							3.00365	0.005488							3.00365	0.092896
3.00804	0.01884							3.00804	0.005445							3.00804	0.094164
3.01242	0.019279							3.01242	0.005406							3.01242	0.095364
3.01681	0.019702							3.01681	0.005364							3.01681	0.096509
3.02119	0.020128							3.02119	0.005314							3.02119	0.097605
3.02558	0.020579							3.02558	0.005277							3.02558	0.098633
3.02997	0.021054							3.02997	0.005266							3.02997	0.099588
3.03435	0.021524							3.03435	0.00523							3.03435	0.10048
3.03874	0.022008							3.03874	0.005154							3.03874	0.101364
3.04312	0.022491							3.04312	0.00509							3.04312	0.102182
3.04751	0.02296							3.04751	0.005059							3.04751	0.102937
3.0519	0.023413							3.0519	0.005011							3.0519	0.103678
3.05628	0.023882							3.05628	0.00497							3.05628	0.104406
3.06067	0.024361							3.06067	0.00495							3.06067	0.105067
3.06505	0.024787							3.06505	0.004924							3.06505	0.105673
3.06944	0.025164							3.06944	0.004902							3.06944	0.106247
3.07383	0.025532							3.07383	0.004859							3.07383	0.106774
3.07821	0.025893							3.07821	0.004834							3.07821	0.107286
3.0826	0.02625							3.0826	0.004827							3.0826	0.107737
3.08698	0.026556							3.08698	0.004784							3.08698	0.108148
3.09137	0.026815							3.09137	0.00477							3.09137	0.108538
3.09576	0.027072							3.09576	0.004769							3.09576	0.108865
3.10014	0.02733							3.10014	0.004773							3.10014	0.109156
3.10453	0.027583							3.10453	0.004769							3.10453	0.109412
3.10891	0.027788							3.10891	0.004766							3.10891	0.109668
3.1133	0.027952							3.1133	0.004763							3.1133	0.109906
3.11769	0.028119							3.11769	0.004761							3.11769	0.110062
3.12207	0.028275							3.12207	0.004756							3.12207	0.110226
3.12646	0.028431							3.12646	0.00475							3.12646	0.11037
3.13084	0.028604							3.13084	0.004745							3.13084	0.110441
3.13523	0.028745							3.13523	0.004741							3.13523	0.110519
3.13962	0.028887							3.13962	0.004738							3.13962	0.110611
3.144	0.02914							3.144	0.004727							3.144	0.11071
3.14839	0.029393							3.14839	0.004698							3.14839	0.110792
3.15277	0.029656							3.15277	0.0047							3.15277	0.110858
3.15716	0.03003							3.15716	0.004709							3.15716	0.110925
3.16155	0.030477							3.16155	0.004706							3.16155	0.111001
3.16593	0.031027							3.16593	0.004703							3.16593	0.111087
3.17032	0.031721							3.17032	0.004664							3.17032	0.111193
3.1747	0.032587							3.1747	0.004679							3.1747	0.111342
3.17909	0.033674							3.17909	0.004693							3.17909	0.111517
3.18348	0.035089							3.18348	0.004703							3.18348	0.111731
3.18786	0.036957							3.18786	0.004707							3.18786	0.111979
3.19225	0.039134							3.19225	0.004706							3.19225	0.112294
3.19663	0.041512							3.19663	0.004705							3.19663	0.112659
3.20102	0.04428							3.20102	0.004703							3.20102	0.113043
3.20541	0.047589							3.20541	0.004702							3.20541	0.113552
3.20979	0.051476							3.20979	0.0047							3.20979	0.114135
3.21418	0.055966							3.21418	0.004691							3.21418	0.114752
3.21856	0.061186							3.21856	0.004668							3.21856	0.115448
3.22295	0.067201							3.22295	0.004663							3.22295	0.116236
3.22734	0.074068							3.22734	0.004711							3.22734	0.117154
3.23172	0.081823							3.23172	0.004722							3.23172	0.118151
3.23611	0.090485							3.23611	0.004734							3.23611	0.119223
3.24049	0.10018							3.24049	0.004741							3.24049	0.12046
3.24488	0.110909							3.24488	0.004741							3.24488	0.121843
3.24927	0.122651							3.24927	0.004755							3.24927	0.123307
3.25365	0.135469							3.25365	0.004767							3.25365	0.125234
3.25804	0.149793							3.25804	0.004768							3.25804	0.127847
3.26242	0.165464							3.26242	0.00476							3.26242	0.130311
3.26681	0.181569							3.26681	0.004752							3.26681	0.132453
3.2712	0.198208							3.2712	0.004723							3.2712	0.134759
3.27558	0.215625							3.27558	0.004713							3.27558	0.137257
3.27997	0.233695							3.27997	0.004714							3.27997	0.139963
3.28435	0.252335							3.28435	0.004724							3.28435	0.142893
3.28874	0.271386							3.28874	0.004735							3.28874	0.146067
3.29313	0.290613							3.29313	0.004736							3.29313	0.149484
3.29751	0.309949							3.29751	0.004734							3.29751	0.15314
3.3019	0.329194							3.3019	0.004731							3.3019	0.157085
3.30628	0.348158							3.30628	0.004715							3.30628	0.161342
3.31067	0.366753							3.31067	0.004722							3.31067	0.165891
3.31506	0.384721							3.31506	0.00474							3.31506	0.170742
3.31944	0.401279							3.31944	0.004759							3.31944	0.175915
3.32383	0.416819							3.32383	0.004761							3.32383	0.181461
3.32821	0.431967							3.32821	0.004775							3.32821	0.187327
3.3326	0.4461							3.3326	0.004792							3.3326	0.193542
3.33699	0.459012							3.33699	0.004793							3.33699	0.200131
3.34137	0.470601							3.34137	0.004828							3.34137	0.207022
3.34576	0.480834							3.34576	0.004861							3.34576	0.214287
3.35014	0.489665							3.35014	0.004859							3.35014	0.221893
3.35453	0.497018							3.35453	0.004856							3.35453	0.229763
3.35892	0.502929							3.35892	0.004843							3.35892	0.23801
3.3633	0.507431							3.3633	0.004831							3.3633	0.246592
3.36769	0.510518							3.36769	0.004846							3.36769	0.255443
3.37207	0.511331							3.37207	0.004856							3.37207	0.264507
3.37646	0.511679							3.37646	0.004882							3.37646	0.273838
3.38085	0.51089							3.38085	0.004885							3.38085	0.283403
3.38523	0.510102							3.38523	0.004889							3.38523	0.293125
3.38962	0.507131							3.38962	0.004895							3.38962	0.303034
3.394	0.503157							3.394	0.004909							3.394	0.313012
3.39839	0.498259							3.39839	0.004928							3.39839	0.322996
3.40278	0.492546							3.40278	0.004937							3.40278	0.333025
3.40716	0.486135							3.40716	0.004959							3.40716	0.343054
3.41155	0.479091							3.41155	0.00498							3.41155	0.352984
3.41593	0.471504							3.41593	0.004994							3.41593	0.362004
3.42032	0.463472							3.42032	0.005025							3.42032	0.370849
3.42471	0.455047							3.42471	0.005069							3.42471	0.380258
3.42909	0.446331							3.42909	0.005087							3.42909	0.389424
3.43348	0.437358							3.43348	0.005104							3.43348	0.398228
3.43786	0.428186							3.43786	0.005158							3.43786	0.406689
3.44225	0.418915							3.44225	0.005164							3.44225	0.414811
3.44664	0.410198							3.44664	0.005162							3.44664	0.422445
3.45102	0.401592							3.45102	0.005161							3.45102	0.429558
3.45541	0.392407							3.45541	0.005156							3.45541	0.436167
3.45979	0.383103							3.45979	0.005197							3.45979	0.442208
3.46418	0.373856							3.46418	0.005225							3.46418	0.447662
3.46857	0.364759							3.46857	0.005255							3.46857	0.452509
3.47295	0.355803							3.47295	0.005295							3.47295	0.456694
3.47734	0.347033							3.47734	0.005301							3.47734	0.460217
3.48172	0.338449							3.48172	0.005308							3.48172	0.463054
3.48611	0.330008							3.48611	0.00531							3.48611	0.465236
3.4905	0.321751							3.4905	0.00533							3.4905	0.46673
3.49488	0.313732							3.49488	0.005354							3.49488	0.467022
3.49927	0.305934							3.49927	0.005376							3.49927	0.46707
3.50365	0.298333							3.50365	0.005396							3.50365	0.466486
3.50804	0.290954							3.50804	0.005435							3.50804	0.465901
3.51243	0.28382							3.51243	0.005469							3.51243	0.46405
3.51681	0.276884							3.51681	0.005498							3.51681	0.461628
3.5212	0.270147							3.5212	0.005535							3.5212	0.458634
3.52558	0.263616							3.52558	0.005575							3.52558	0.455063
3.52997	0.257237							3.52997	0.005601							3.52997	0.450946
3.53436	0.251097							3.53436	0.005648							3.53436	0.446368
3.53874	0.245262							3.53874	0.005677							3.53874	0.441382
3.54313	0.239543							3.54313	0.005702							3.54313	0.435966
3.54751	0.233954							3.54751	0.005769							3.54751	0.430179
3.5519	0.228589							3.5519	0.00584							3.5519	0.424063
3.55629	0.223384							3.55629	0.005901							3.55629	0.417631
3.56067	0.218352							3.56067	0.005955							3.56067	0.410977
3.56506	0.213502							3.56506	0.006055							3.56506	0.404105
3.56944	0.208771							3.56944	0.006112							3.56944	0.397049
3.57383	0.204196							3.57383	0.006142							3.57383	0.389902
3.57822	0.199803							3.57822	0.006209							3.57822	0.382614
3.5826	0.195517							3.5826	0.006262							3.5826	0.375248
3.58699	0.191352							3.58699	0.006322							3.58699	0.36832
3.59137	0.187311							3.59137	0.006397							3.59137	0.361669
3.59576	0.183395							3.59576	0.006463							3.59576	0.354538
3.60015	0.179595							3.60015	0.006511							3.60015	0.347144
3.60453	0.175906							3.60453	0.00658							3.60453	0.339814
3.60892	0.172315							3.60892	0.006654							3.60892	0.332546
3.6133	0.168841							3.6133	0.006742							3.6133	0.325403
3.61769	0.165503							3.61769	0.006825							3.61769	0.318381
3.62208	0.161937							3.62208	0.006912							3.62208	0.311487
3.62646	0.157938							3.62646	0.00702							3.62646	0.304726
3.63085	0.154348							3.63085	0.007112							3.63085	0.298075
3.63523	0.151352							3.63523	0.007203							3.63523	0.291616
3.63962	0.148438							3.63962	0.007272							3.63962	0.285312
3.64401	0.145594							3.64401	0.007347							3.64401	0.279134
3.64839	0.142853							3.64839	0.007436							3.64839	0.273117
3.65278	0.14019							3.65278	0.007532							3.65278	0.267293
3.65716	0.137555							3.65716	0.00763							3.65716	0.261661
3.66155	0.135016							3.66155	0.007725							3.66155	0.256173
3.66594	0.132557							3.66594	0.007848							3.66594	0.250862
3.67032	0.130145							3.67032	0.007967							3.67032	0.245748
3.67471	0.127804							3.67471	0.008055							3.67471	0.240788
3.67909	0.12553							3.67909	0.008179							3.67909	0.235968
3.68348	0.123312							3.68348	0.00834							3.68348	0.231302
3.68787	0.121119							3.68787	0.008468							3.68787	0.226755
3.69225	0.118957							3.69225	0.008584							3.69225	0.222355
3.69664	0.116865							3.69664	0.008729							3.69664	0.218101
3.70102	0.114864							3.70102	0.00885							3.70102	0.214002
3.70541	0.112885							3.70541	0.008974							3.70541	0.210038
3.7098	0.110928							3.7098	0.009133							3.7098	0.206201
3.71418	0.109022							3.71418	0.009283							3.71418	0.202476
3.71857	0.107159							3.71857	0.009411							3.71857	0.198873
3.72295	0.105356							3.72295	0.009576							3.72295	0.195393
3.72734	0.103547							3.72734	0.009762							3.72734	0.192005
3.73173	0.10179							3.73173	0.009915							3.73173	0.188737
3.73611	0.100125							3.73611	0.01008							3.73611	0.185583
3.7405	0.098503							3.7405	0.010244							3.7405	0.182487
3.74488	0.096886							3.74488	0.010386							3.74488	0.179501
3.74927	0.095276							3.74927	0.010528							3.74927	0.176608
3.75366	0.093704							3.75366	0.010682							3.75366	0.173777
3.75804	0.092145							3.75804	0.010818							3.75804	0.171021
3.76243	0.090649							3.76243	0.01098							3.76243	0.168336
3.76681	0.089189							3.76681	0.011146							3.76681	0.165722
3.7712	0.087739							3.7712	0.011295							3.7712	0.16315
3.77559	0.086315							3.77559	0.011494							3.77559	0.160677
3.77997	0.08489							3.77997	0.01166							3.77997	0.158258
3.78436	0.083518							3.78436	0.011798							3.78436	0.155897
3.78874	0.082159							3.78874	0.011962							3.78874	0.153581
3.79313	0.080805							3.79313	0.012113							3.79313	0.151296
3.79752	0.079497							3.79752	0.01224							3.79752	0.149093
3.8019	0.078217							3.8019	0.0124							3.8019	0.146933
3.80629	0.076941							3.80629	0.012573							3.80629	0.144812
3.81067	0.075689							3.81067	0.012701							3.81067	0.142752
3.81506	0.074468							3.81506	0.012852							3.81506	0.140734
3.81945	0.07323							3.81945	0.013009							3.81945	0.138748
3.82383	0.072019							3.82383	0.01313							3.82383	0.136804
3.82822	0.070828							3.82822	0.01328							3.82822	0.13489
3.8326	0.069657							3.8326	0.013449							3.8326	0.133013
3.83699	0.068494							3.83699	0.013579							3.83699	0.13121
3.84138	0.067338							3.84138	0.013743							3.84138	0.128774
3.84576	0.066215							3.84576	0.013931							3.84576	0.126171
3.85015	0.065076							3.85015	0.014105							3.85015	0.124244
3.85453	0.063953							3.85453	0.0143							3.85453	0.122538
3.85892	0.062879							3.85892	0.014494							3.85892	0.120914
3.86331	0.061788							3.86331	0.014702							3.86331	0.119316
3.86769	0.060711							3.86769	0.014901							3.86769	0.117725
3.87208	0.059659							3.87208	0.015087							3.87208	0.116155
3.87646	0.058624							3.87646	0.015297							3.87646	0.114632
3.88085	0.057619							3.88085	0.015526							3.88085	0.11314
3.88524	0.056587							3.88524	0.015756							3.88524	0.111662
3.88962	0.055571							3.88962	0.015986							3.88962	0.110217
3.89401	0.054592							3.89401	0.016221							3.89401	0.108799
3.89839	0.053593							3.89839	0.016453							3.89839	0.107432
3.90278	0.052604							3.90278	0.016696							3.90278	0.10607
3.90717	0.051644							3.90717	0.016945							3.90717	0.104703
3.91155	0.050703							3.91155	0.01719							3.91155	0.103386
3.91594	0.049762							3.91594	0.017412							3.91594	0.102099
3.92032	0.048836							3.92032	0.01766							3.92032	0.100848
3.92471	0.047953							3.92471	0.01791							3.92471	0.09959
3.9291	0.047049							3.9291	0.018131							3.9291	0.09835
3.93348	0.046149							3.93348	0.01838							3.93348	0.097111
3.93787	0.045283							3.93787	0.018636							3.93787	0.095899
3.94225	0.044421							3.94225	0.018896							3.94225	0.094741
3.94664	0.043566							3.94664	0.019131							3.94664	0.093556
3.95103	0.042751							3.95103	0.019331							3.95103	0.092397
3.95541	0.041932							3.95541	0.019539							3.95541	0.09124
3.9598	0.04112							3.9598	0.019767							3.9598	0.090101
3.96418	0.040314							3.96418	0.019983							3.96418	0.088964
3.96857	0.039501							3.96857	0.020209							3.96857	0.087837
3.97296	0.038703							3.97296	0.020436							3.97296	0.086765
3.97734	0.037741							3.97734	0.020628							3.97734	0.085655
3.98173	0.036784							3.98173	0.020793							3.98173	0.084591
3.98611	0.035941							3.98611	0.020951							3.98611	0.083543
3.9905	0.035139							3.9905	0.021113							3.9905	0.082454
3.99489	0.034417							3.99489	0.021238							3.99489	0.081415
3.99927	0.033714							3.99927	0.021397							3.99927	0.080413
4.00366	0.033025							4.00366	0.021529							4.00366	0.079422
4.00804	0.032334							4.00804	0.021659							4.00804	0.07841
4.01243	0.031664							4.01243	0.021819							4.01243	0.077406
4.01682	0.03099							4.01682	0.021951							4.01682	0.076446
4.0212	0.030322							4.0212	0.022083							4.0212	0.075499
4.02559	0.029715							4.02559	0.022164							4.02559	0.074569
4.02997	0.029107							4.02997	0.022246							4.02997	0.07366
4.03436	0.028496							4.03436	0.022382							4.03436	0.072732
4.03875	0.027912							4.03875	0.022501							4.03875	0.071828
4.04313	0.02731							4.04313	0.0226							4.04313	0.070949
4.04752	0.026727							4.04752	0.022711							4.04752	0.070081
4.0519	0.026174							4.0519	0.022836							4.0519	0.06926
4.05629	0.025627							4.05629	0.022972							4.05629	0.068453
4.06068	0.025101							4.06068	0.023085							4.06068	0.067642
4.06506	0.024557							4.06506	0.023225							4.06506	0.066822
4.06945	0.024006							4.06945	0.023361							4.06945	0.066033
4.07383	0.023487							4.07383	0.023479							4.07383	0.065278
4.07822	0.022985							4.07822	0.023608							4.07822	0.064556
4.08261	0.022452							4.08261	0.023712							4.08261	0.063891
4.08699	0.021938							4.08699	0.023854							4.08699	0.063204
4.09138	0.021449							4.09138	0.023977							4.09138	0.062477
4.09576	0.020969							4.09576	0.024121							4.09576	0.061819
4.10015	0.020489							4.10015	0.024282							4.10015	0.061191
4.10454	0.019968							4.10454	0.024455							4.10454	0.060528
4.10892	0.019485							4.10892	0.024625							4.10892	0.059903
4.11331	0.019039							4.11331	0.024729							4.11331	0.0593
4.11769	0.018588							4.11769	0.024864							4.11769	0.058701
4.12208	0.018153							4.12208	0.025024							4.12208	0.058123
4.12647	0.017708							4.12647	0.02516							4.12647	0.057539
4.13085	0.017285							4.13085	0.025285							4.13085	0.056971
4.13524	0.016896							4.13524	0.025418							4.13524	0.056427
4.13962	0.01651							4.13962	0.025517							4.13962	0.055881
4.14401	0.016098							4.14401	0.025588							4.14401	0.055335
4.1484	0.01567							4.1484	0.02567							4.1484	0.054813
4.15278	0.015291							4.15278	0.025754							4.15278	0.054301
4.15717	0.014912							4.15717	0.025842							4.15717	0.053811
4.16155	0.014528							4.16155	0.025926							4.16155	0.053345
4.16594	0.014158							4.16594	0.025962							4.16594	0.052843
4.17033	0.013815							4.17033	0.026014							4.17033	0.052313
4.17471	0.013474							4.17471	0.026056							4.17471	0.051839
4.1791	0.013114							4.1791	0.026058							4.1791	0.05139
4.18348	0.012748							4.18348	0.026068							4.18348	0.050924
4.18787	0.012401							4.18787	0.026071							4.18787	0.05046
4.19226	0.012079							4.19226	0.02606							4.19226	0.049996
4.19664	0.011756							4.19664	0.026048							4.19664	0.049545
4.20103	0.011412							4.20103	0.026033							4.20103	0.049101
4.20541	0.011084							4.20541	0.025964							4.20541	0.048668
4.2098	0.010787							4.2098	0.025895							4.2098	0.048236
4.21419	0.01047							4.21419	0.025806							4.21419	0.047824
4.21857	0.010153							4.21857	0.0257							4.21857	0.04743
4.22296	0.00986							4.22296	0.025631							4.22296	0.047036
4.22734	0.009598							4.22734	0.025538							4.22734	0.046649
4.23173	0.009357							4.23173	0.025423							4.23173	0.046284
4.23612	0.009103							4.23612	0.025322							4.23612	0.045967
4.2405	0.008817							4.2405	0.025219							4.2405	0.045621
4.24489	0.008549							4.24489	0.025085							4.24489	0.045262
4.24927	0.008289							4.24927	0.024968							4.24927	0.04496
4.25366	0.00802							4.25366	0.024864							4.25366	0.044682
4.25805	0.007765							4.25805	0.024733							4.25805	0.044415
4.26243	0.007545							4.26243	0.024573							4.26243	0.044128
4.26682	0.007299							4.26682	0.024442							4.26682	0.043836
4.2712	0.007027							4.2712	0.024356							4.2712	0.043582
4.27559	0.006808							4.27559	0.024259							4.27559	0.043376
4.27998	0.006597							4.27998	0.024173							4.27998	0.043165
4.28436	0.006376							4.28436	0.024069							4.28436	0.042963
4.28875	0.006186							4.28875	0.02395							4.28875	0.042797
4.29313	0.005979							4.29313	0.023854							4.29313	0.042657
4.29752	0.005757							4.29752	0.023793							4.29752	0.042523
4.30191	0.005584							4.30191	0.023709							4.30191	0.042412
4.30629	0.005393							4.30629	0.023625							4.30629	0.042308
4.31068	0.005194							4.31068	0.023582							4.31068	0.042214
4.31506	0.005053							4.31506	0.023538							4.31506	0.042177
4.31945	0.004907							4.31945	0.023524							4.31945	0.04217
4.32384	0.00473							4.32384	0.023538							4.32384	0.042188
4.32822	0.004569							4.32822	0.023561							4.32822	0.042218
4.33261	0.004417							4.33261	0.023578							4.33261	0.042294
4.33699	0.004267							4.33699	0.023618							4.33699	0.042398
4.34138	0.004105							4.34138	0.023692							4.34138	0.042517
4.34577	0.00394							4.34577	0.023778							4.34577	0.042701
4.35015	0.0038							4.35015	0.023882							4.35015	0.042906
4.35454	0.003651							4.35454	0.023986							4.35454	0.043128
4.35892	0.003497							4.35892	0.024138							4.35892	0.043393
4.36331	0.003345							4.36331	0.024368							4.36331	0.043718
4.3677	0.00319							4.3677	0.024599							4.3677	0.044064
4.37208	0.003051							4.37208	0.024831							4.37208	0.044427
4.37647	0.002913							4.37647	0.025112							4.37647	0.044899
4.38085	0.002778							4.38085	0.025468							4.38085	0.045418
4.38524	0.002645							4.38524	0.025868							4.38524	0.04594
4.38963	0.002533							4.38963	0.026296							4.38963	0.046522
4.39401	0.0024							4.39401	0.026792							4.39401	0.047213
4.3984	0.002284							4.3984	0.027358							4.3984	0.047969
4.40278	0.002174							4.40278	0.027985							4.40278	0.048763
4.40717	0.002035							4.40717	0.0287							4.40717	0.049626
4.41156	0.00192							4.41156	0.02949							4.41156	0.050557
4.41594	0.001826							4.41594	0.03036							4.41594	0.051568
4.42033	0.001731							4.42033	0.031352							4.42033	0.052649
4.42471	0.001611							4.42471	0.032484							4.42471	0.053809
4.4291	0.001512							4.4291	0.03374							4.4291	0.055076
4.43349	0.001427							4.43349	0.035087							4.43349	0.056402
4.43787	0.001351							4.43787	0.036585							4.43787	0.05782
4.44226	0.001253							4.44226	0.038298							4.44226	0.059359
4.44664	0.001136							4.44664	0.040177							4.44664	0.060996
4.45103	0.001058							4.45103	0.042227							4.45103	0.062702
4.45542	0.000999							4.45542	0.044491							4.45542	0.064518
4.4598	0.00093							4.4598	0.047							4.4598	0.066502
4.46419	0.000851							4.46419	0.049784							4.46419	0.068587
4.46857	0.000788							4.46857	0.05288							4.46857	0.070752
4.47296	0.00073							4.47296	0.056308							4.47296	0.073037
4.47735	0.000661							4.47735	0.060051							4.47735	0.075447
4.48173	0.000586							4.48173	0.064188							4.48173	0.078002
4.48612	0.000519							4.48612	0.068788							4.48612	0.080682
4.4905	0.000459							4.4905	0.073864							4.4905	0.083452
4.49489	0.000392							4.49489	0.079465							4.49489	0.086343
4.49928	0.000321							4.49928	0.085627							4.49928	0.089391
4.50366	0.000251							4.50366	0.092369							4.50366	0.092569
4.50805	0.000164							4.50805	0.099753							4.50805	0.095858
4.51243	9.19e-05							4.51243	0.107806							4.51243	0.099276
4.51682	5.85e-05							4.51682	0.117014							4.51682	0.102783
4.52121	2.87e-05							4.52121	0.127236							4.52121	0.106385
4.52559	-3.25e-05							4.52559	0.137712							4.52559	0.110088
4.52998	-0.00013							4.52998	0.148511							4.52998	0.113815
4.53436	-0.00019							4.53436	0.1599							4.53436	0.117589
4.53875	-0.00024							4.53875	0.171935							4.53875	0.121387
4.54314	-0.00029							4.54314	0.18447							4.54314	0.125815
4.54752	-0.00035							4.54752	0.19743							4.54752	0.1304
4.55191	-0.00036							4.55191	0.210824							4.55191	0.134235
4.55629	-0.0004							4.55629	0.224461							4.55629	0.137787
4.56068	-0.00045							4.56068	0.238255							4.56068	0.141224
4.56507	-0.00046							4.56507	0.252122							4.56507	0.144523
4.56945	-0.00048							4.56945	0.265899							4.56945	0.147632
4.57384	-0.00053							4.57384	0.279478							4.57384	0.150505
4.57822	-0.00056							4.57822	0.292769							4.57822	0.153157
4.58261	-0.00059							4.58261	0.305675							4.58261	0.155577
4.587	-0.00062							4.587	0.318003							4.587	0.157676
4.59138	-0.00063							4.59138	0.329662							4.59138	0.159453
4.59577	-0.00065							4.59577	0.340603							4.59577	0.160958
4.60015	-0.0007							4.60015	0.350708							4.60015	0.162148
4.60454	-0.00077							4.60454	0.359452							4.60454	0.163008
4.60893	-0.00082							4.60893	0.366918							4.60893	0.163569
4.61331	-0.00086							4.61331	0.373848							4.61331	0.163533
4.6177	-0.00089							4.6177	0.380098							4.6177	0.163498
4.62208	-0.00091							4.62208	0.385359							4.62208	0.163355
4.62647	-0.00094							4.62647	0.389578							4.62647	0.162691
4.63086	-0.00097							4.63086	0.392753							4.63086	0.161755
4.63524	-0.001							4.63524	0.394945							4.63524	0.160593
4.63963	-0.00103							4.63963	0.395492							4.63963	0.159195
4.64401	-0.00107							4.64401	0.395697							4.64401	0.157574
4.6484	-0.0011							4.6484	0.39513							4.6484	0.15576
4.65279	-0.00114							4.65279	0.394562							4.65279	0.153787
4.65717	-0.00118							4.65717	0.392442							4.65717	0.151647
4.66156	-0.00119							4.66156	0.389629							4.66156	0.149376
4.66594	-0.00119							4.66594	0.386177							4.66594	0.147025
4.67033	-0.00121							4.67033	0.382162							4.67033	0.144621
4.67472	-0.00123							4.67472	0.377685							4.67472	0.142091
4.6791	-0.00127							4.6791	0.372732							4.6791	0.139466
4.68349	-0.0013							4.68349	0.367694							4.68349	0.136847
4.68787	-0.00133							4.68787	0.362832							4.68787	0.134205
4.69226	-0.00136							4.69226	0.357372							4.69226	0.131368
4.69665	-0.00138							4.69665	0.351256							4.69665	0.127878
4.70103	-0.0014							4.70103	0.344937							4.70103	0.124594
4.70542	-0.00142							4.70542	0.338445							4.70542	0.121963
4.7098	-0.00143							4.7098	0.331888							4.7098	0.119376
4.71419	-0.00144							4.71419	0.325291							4.71419	0.116849
4.71858	-0.00144							4.71858	0.318699							4.71858	0.114343
4.72296	-0.00145							4.72296	0.312092							4.72296	0.111837
4.72735	-0.00148							4.72735	0.305504							4.72735	0.109421
4.73173	-0.00152							4.73173	0.298968							4.73173	0.107096
4.73612	-0.00153							4.73612	0.292512							4.73612	0.10479
4.74051	-0.00155							4.74051	0.286178							4.74051	0.102528
4.74489	-0.00155							4.74489	0.279924							4.74489	0.100289
4.74928	-0.00156							4.74928	0.273768							4.74928	0.098125
4.75366	-0.00157							4.75366	0.267765							4.75366	0.096044
4.75805	-0.00159							4.75805	0.261915							4.75805	0.09404
4.76244	-0.0016							4.76244	0.256165							4.76244	0.092083
4.76682	-0.00166							4.76682	0.250552							4.76682	0.090144
4.77121	-0.00166							4.77121	0.245107							4.77121	0.088251
4.77559	-0.00166							4.77559	0.239806							4.77559	0.08643
4.77998	-0.00166							4.77998	0.234648							4.77998	0.084655
4.78437	-0.00169							4.78437	0.229651							4.78437	0.082929
4.78875	-0.00169							4.78875	0.224766							4.78875	0.081259
4.79314	-0.00169							4.79314	0.220032							4.79314	0.079638
4.79752	-0.00172							4.79752	0.215434							4.79752	0.078061
4.80191	-0.00171							4.80191	0.210908							4.80191	0.076539
4.8063	-0.00171							4.8063	0.206555							4.8063	0.07508
4.81068	-0.00171							4.81068	0.202336							4.81068	0.073663
4.81507	-0.00172							4.81507	0.198212							4.81507	0.072276
4.81945	-0.00174							4.81945	0.194236							4.81945	0.070876
4.82384	-0.00173							4.82384	0.19038							4.82384	0.069509
4.82823	-0.00173							4.82823	0.186607							4.82823	0.06821
4.83261	-0.00172							4.83261	0.18293							4.83261	0.066948
4.837	-0.00172							4.837	0.179355							4.837	0.065713
4.84138	-0.00174							4.84138	0.175856							4.84138	0.064494
4.84577	-0.00175							4.84577	0.172496							4.84577	0.063295
4.85016	-0.00177							4.85016	0.16918							4.85016	0.062147
4.85454	-0.00177							4.85454	0.165889							4.85454	0.061009
4.85893	-0.00177							4.85893	0.162752							4.85893	0.059918
4.86331	-0.00177							4.86331	0.159687							4.86331	0.058821
4.8677	-0.00179							4.8677	0.156648							4.8677	0.057709
4.87209	-0.00179							4.87209	0.153673							4.87209	0.056669
4.87647	-0.0018							4.87647	0.150798							4.87647	0.055612
4.88086	-0.0018							4.88086	0.147995							4.88086	0.054616
4.88524	-0.0018							4.88524	0.145173							4.88524	0.05366
4.88963	-0.00182							4.88963	0.142427							4.88963	0.052667
4.89402	-0.00182							4.89402	0.139788							4.89402	0.051714
4.8984	-0.00183							4.8984	0.137133							4.8984	0.050772
4.90279	-0.00183							4.90279	0.134553							4.90279	0.049833
4.90717	-0.00183							4.90717	0.132077							4.90717	0.048941
4.91156	-0.00184							4.91156	0.129594							4.91156	0.048052
4.91595	-0.00187							4.91595	0.126447							4.91595	0.047171
4.92033	-0.00189							4.92033	0.123217							4.92033	0.046288
4.92472	-0.00189							4.92472	0.120714							4.92472	0.045433
4.9291	-0.00189							4.9291	0.118396							4.9291	0.044609
4.93349	-0.0019							4.93349	0.116115							4.93349	0.04379
4.93788	-0.00191							4.93788	0.113883							4.93788	0.042986
4.94226	-0.00191							4.94226	0.111651							4.94226	0.042168
4.94665	-0.00191							4.94665	0.109444							4.94665	0.041362
4.95103	-0.00192							4.95103	0.107294							4.95103	0.040601
4.95542	-0.00192							4.95542	0.105188							4.95542	0.039879
4.95981	-0.00192							4.95981	0.103138							4.95981	0.03913
4.96419	-0.00192							4.96419	0.101093							4.96419	0.038386
4.96858	-0.00192							4.96858	0.099085							4.96858	0.037663
4.97296	-0.00192							4.97296	0.097155							4.97296	0.036952
4.97735	-0.00193							4.97735	0.09524							4.97735	0.03626
4.98174	-0.00197							4.98174	0.093329							4.98174	0.035585
4.98612	-0.00196							4.98612	0.091462							4.98612	0.034946
4.99051	-0.00194							4.99051	0.089614							4.99051	0.034298
4.99489	-0.00194							4.99489	0.087809							4.99489	0.033625
4.99928	-0.00194							4.99928	0.086047							4.99928	0.032963
5.00367	-0.00194							5.00367	0.084269							5.00367	0.032345
5.00805	-0.00194							5.00805	0.082523							5.00805	0.031737
5.01244	-0.00194							5.01244	0.080839							5.01244	0.031114
5.01682	-0.00196							5.01682	0.079162							5.01682	0.030478
5.02121	-0.00198							5.02121	0.077489							5.02121	0.029894
5.0256	-0.00199							5.0256	0.075842							5.0256	0.029349
5.02998	-0.00202							5.02998	0.074281							5.02998	0.028799
5.03437	-0.00204							5.03437	0.072725							5.03437	0.02826
5.03875	-0.00201							5.03875	0.071176							5.03875	0.027702
5.04314	-0.00201							5.04314	0.069685							5.04314	0.027123
5.04753	-0.002							5.04753	0.068201							5.04753	0.026558
5.05191	-0.002							5.05191	0.066738							5.05191	0.026031
5.0563	-0.002							5.0563	0.065287							5.0563	0.025503
5.06068	-0.002							5.06068	0.063864							5.06068	0.024979
5.06507	-0.00199							5.06507	0.062456							5.06507	0.024483
5.06946	-0.002							5.06946	0.061078							5.06946	0.023983
5.07384	-0.002							5.07384	0.059727							5.07384	0.02347
5.07823	-0.002							5.07823	0.058403							5.07823	0.022999
5.08261	-0.00198							5.08261	0.057127							5.08261	0.022539
5.087	-0.00198							5.087	0.055873							5.087	0.022036
5.09139	-0.00198							5.09139	0.054604							5.09139	0.021561
5.09577	-0.00199							5.09577	0.053362							5.09577	0.021119
5.10016	-0.002							5.10016	0.052146							5.10016	0.020704
5.10454	-0.00201							5.10454	0.050936							5.10454	0.0203
5.10893	-0.00202							5.10893	0.049747							5.10893	0.019893
5.11332	-0.002							5.11332	0.048604							5.11332	0.019464
5.1177	-0.002							5.1177	0.047506							5.1177	0.019031
5.12209	-0.00201							5.12209	0.046417							5.12209	0.018637
5.12647	-0.00201							5.12647	0.045347							5.12647	0.018289
5.13086	-0.00202							5.13086	0.044303							5.13086	0.01793
5.13525	-0.00202							5.13525	0.043267							5.13525	0.01753
5.13963	-0.00206							5.13963	0.042237							5.13963	0.017186
5.14402	-0.00208							5.14402	0.041223							5.14402	0.016837
5.1484	-0.00209							5.1484	0.040249							5.1484	0.016487
5.15279	-0.00209							5.15279	0.03929							5.15279	0.016181
5.15718	-0.00211							5.15718	0.038348							5.15718	0.015826
5.16156	-0.0021							5.16156	0.037422							5.16156	0.015445
5.16595	-0.0021							5.16595	0.036493							5.16595	0.015097
5.17033	-0.0021							5.17033	0.035637							5.17033	0.014775
5.17472	-0.0021							5.17472	0.034808							5.17472	0.014461
5.17911	-0.0021							5.17911	0.033982							5.17911	0.014166
5.18349	-0.00209							5.18349	0.033153							5.18349	0.013879
5.18788	-0.00208							5.18788	0.03233							5.18788	0.013582
5.19226	-0.00208							5.19226	0.031537							5.19226	0.013275
5.19665	-0.00209							5.19665	0.030755							5.19665	0.01295
5.20104	-0.00211							5.20104	0.030025							5.20104	0.012676
5.20542	-0.00211							5.20542	0.02931							5.20542	0.01243
5.20981	-0.00211							5.20981	0.028569							5.20981	0.012175
5.21419	-0.0021							5.21419	0.027861							5.21419	0.011936
5.21858	-0.0021							5.21858	0.027209							5.21858	0.011689
5.22297	-0.0021							5.22297	0.026538							5.22297	0.011413
5.22735	-0.00211							5.22735	0.025857							5.22735	0.011165
5.23174	-0.00212							5.23174	0.02521							5.23174	0.010964
5.23612	-0.00213							5.23612	0.024569							5.23612	0.010748
5.24051	-0.00214							5.24051	0.023984							5.24051	0.010507
5.2449	-0.00215							5.2449	0.02342							5.2449	0.010254
5.24928	-0.00215							5.24928	0.022817							5.24928	0.010043
5.25367	-0.00217							5.25367	0.022244							5.25367	0.009828
5.25805	-0.00218							5.25805	0.02171							5.25805	0.009587
5.26244	-0.00217							5.26244	0.021185							5.26244	0.009396
5.26683	-0.00217							5.26683	0.020648							5.26683	0.009229
5.27121	-0.00215							5.27121	0.020123							5.27121	0.009029
5.2756	-0.00216							5.2756	0.019649							5.2756	0.008846
5.27998	-0.00216							5.27998	0.019197							5.27998	0.008691
5.28437	-0.00217							5.28437	0.018727							5.28437	0.008484
5.28876	-0.0022							5.28876	0.018262							5.28876	0.008304
5.29314	-0.00219							5.29314	0.017824							5.29314	0.008176
5.29753	-0.00219							5.29753	0.017413							5.29753	0.00801
5.30191	-0.0022							5.30191	0.017018							5.30191	0.007846
5.3063	-0.00221							5.3063	0.016605							5.3063	0.007703
5.31069	-0.00221							5.31069	0.016216							5.31069	0.007548
5.31507	-0.00221							5.31507	0.015841							5.31507	0.007381
5.31946	-0.00223							5.31946	0.015474							5.31946	0.007232
5.32384	-0.0022							5.32384	0.015142							5.32384	0.007091
5.32823	-0.00217							5.32823	0.014792							5.32823	0.006941
5.33262	-0.00215							5.33262	0.014435							5.33262	0.006803
5.337	-0.00215							5.337	0.014097							5.337	0.006693
5.34139	-0.00214							5.34139	0.013771							5.34139	0.00659
5.34577	-0.00213							5.34577	0.01346							5.34577	0.00647
5.35016	-0.00213							5.35016	0.013166							5.35016	0.006346
5.35455	-0.00213							5.35455	0.012869							5.35455	0.006227
5.35893	-0.0021							5.35893	0.012612							5.35893	0.006132
5.36332	-0.0021							5.36332	0.012365							5.36332	0.006025
5.3677	-0.0021							5.3677	0.012085							5.3677	0.005904
5.37209	-0.0021							5.37209	0.011821							5.37209	0.005807
5.37648	-0.0021							5.37648	0.011588							5.37648	0.005717
5.38086	-0.00211							5.38086	0.011373							5.38086	0.005626
5.38525	-0.0021							5.38525	0.011148							5.38525	0.005564
5.38963	-0.00207							5.38963	0.010916							5.38963	0.005466
5.39402	-0.00203							5.39402	0.010681							5.39402	0.005328
5.39841	-0.00203							5.39841	0.010486							5.39841	0.005257
5.40279	-0.00203							5.40279	0.010281							5.40279	0.005176
5.40718	-0.00203							5.40718	0.010046							5.40718	0.005088
5.41156	-0.00204							5.41156	0.009852							5.41156	0.005034
5.41595	-0.00204							5.41595	0.009677							5.41595	0.004976
5.42034	-0.00205							5.42034	0.009491							5.42034	0.004888
5.42472	-0.00203							5.42472	0.009279							5.42472	0.004782
5.42911	-0.00203							5.42911	0.009111							5.42911	0.004698
5.43349	-0.00202							5.43349	0.008978							5.43349	0.004648
5.43788	-0.00203							5.43788	0.008834							5.43788	0.004599
5.44227	-0.00203							5.44227	0.008678							5.44227	0.004526
5.44665	-0.00204							5.44665	0.008495							5.44665	0.004461
5.45104	-0.00205							5.45104	0.008345							5.45104	0.004407
5.45542	-0.00203							5.45542	0.008213							5.45542	0.004321
5.45981	-0.00203							5.45981	0.008097							5.45981	0.004254
5.4642	-0.00204							5.4642	0.00799							5.4642	0.004203
5.46858	-0.00204							5.46858	0.007866							5.46858	0.004134
5.47297	-0.00207							5.47297	0.007744							5.47297	0.004108
5.47735	-0.00201							5.47735	0.007632							5.47735	0.004082
5.48174	-0.00201							5.48174	0.007565							5.48174	0.004019
5.48613	-0.00201							5.48613	0.007506							5.48613	0.003964
5.49051	-0.00202							5.49051	0.007426							5.49051	0.003926
5.4949	-0.00201							5.4949	0.007353							5.4949	0.003891
5.49928	-0.00201							5.49928	0.007283							5.49928	0.00389
5.50367	-0.00201							5.50367	0.00723							5.50367	0.003881
5.50806	-0.00201							5.50806	0.007194							5.50806	0.003814
5.51244	-0.00199							5.51244	0.007147							5.51244	0.003752
5.51683	-0.00196							5.51683	0.007094							5.51683	0.003726
5.52121	-0.00195							5.52121	0.007069							5.52121	0.003707
5.5256	-0.00194							5.5256	0.007066							5.5256	0.003677
5.52999	-0.00194							5.52999	0.007042							5.52999	0.003658
5.53437	-0.00194							5.53437	0.007039							5.53437	0.00364
5.53876	-0.00194							5.53876	0.00707							5.53876	0.003639
5.54314	-0.00194							5.54314	0.007093							5.54314	0.003639
5.54753	-0.00194							5.54753	0.007151							5.54753	0.003624
5.55192	-0.00193							5.55192	0.007181							5.55192	0.003597
5.5563	-0.00191							5.5563	0.007227							5.5563	0.003587
5.56069	-0.00187							5.56069	0.0073							5.56069	0.003602
5.56507	-0.00183							5.56507	0.007333							5.56507	0.003594
5.56946	-0.00182							5.56946	0.007401							5.56946	0.003586
5.57385	-0.00181							5.57385	0.007493							5.57385	0.003569
5.57823	-0.00181							5.57823	0.007584							5.57823	0.003561
5.58262	-0.0018							5.58262	0.007684							5.58262	0.003578
5.587	-0.00179							5.587	0.007764							5.587	0.003602
5.59139	-0.00179							5.59139	0.007855							5.59139	0.003616
5.59578	-0.00178							5.59578	0.007964							5.59578	0.003619
5.60016	-0.00175							5.60016	0.008061							5.60016	0.003621
5.60455	-0.00172							5.60455	0.008153							5.60455	0.003631
5.60893	-0.00171							5.60893	0.008253							5.60893	0.00367
5.61332	-0.00169							5.61332	0.008354							5.61332	0.003706
5.61771	-0.00165							5.61771	0.008475							5.61771	0.003736
5.62209	-0.00161							5.62209	0.008569							5.62209	0.003776
5.62648	-0.00156							5.62648	0.008652							5.62648	0.003804
5.63086	-0.00152							5.63086	0.008759							5.63086	0.003856
5.63525	-0.00151							5.63525	0.008836							5.63525	0.003903
5.63964	-0.00148							5.63964	0.008917							5.63964	0.003908
5.64402	-0.00142							5.64402	0.009014							5.64402	0.003946
5.64841	-0.00137							5.64841	0.009092							5.64841	0.004016
5.65279	-0.00136							5.65279	0.009161							5.65279	0.004081
5.65718	-0.0013							5.65718	0.009255							5.65718	0.004129
5.66157	-0.00122							5.66157	0.009362							5.66157	0.004211
5.66595	-0.00112							5.66595	0.009442							5.66595	0.004344
5.67034	-0.00101							5.67034	0.009497							5.67034	0.004477
5.67472	-0.00087							5.67472	0.009583							5.67472	0.004625
5.67911	-0.00067							5.67911	0.009684							5.67911	0.004844
5.6835	-0.00044							5.6835	0.009788							5.6835	0.005118
5.68788	-0.00019							5.68788	0.009884							5.68788	0.005422
5.69227	0.000103							5.69227	0.010014							5.69227	0.00578
5.69665	0.000475							5.69665	0.010138							5.69665	0.006233
5.70104	0.000929							5.70104	0.01024							5.70104	0.006826
5.70543	0.001477							5.70543	0.010413							5.70543	0.007582
5.70981	0.002137							5.70981	0.010601							5.70981	0.008447
5.7142	0.002961							5.7142	0.010792							5.7142	0.009465
5.71858	0.003998							5.71858	0.010997							5.71858	0.010728
5.72297	0.005222							5.72297	0.011208							5.72297	0.012224
5.72736	0.006661							5.72736	0.011486							5.72736	0.014002
5.73174	0.008356							5.73174	0.011824							5.73174	0.016114
5.73613	0.010347							5.73613	0.012191							5.73613	0.018578
5.74051	0.012703							5.74051	0.0126							5.74051	0.021451
5.7449	0.015466							5.7449	0.013079							5.7449	0.024797
5.74929	0.018675							5.74929	0.013595							5.74929	0.028683
5.75367	0.022404							5.75367	0.014111							5.75367	0.033155
5.75806	0.026678							5.75806	0.014719							5.75806	0.038298
5.76244	0.03154							5.76244	0.015373							5.76244	0.044156
5.76683	0.037292							5.76683	0.016076							5.76683	0.050758
5.77122	0.04379							5.77122	0.016894							5.77122	0.058202
5.7756	0.050795							5.7756	0.017756							5.7756	0.066505
5.77999	0.058518							5.77999	0.018687							5.77999	0.075773
5.78437	0.067055							5.78437	0.019711							5.78437	0.086004
5.78876	0.07637							5.78876	0.020837							5.78876	0.097178
5.79315	0.086555							5.79315	0.022051							5.79315	0.109387
5.79753	0.097595							5.79753	0.02334							5.79753	0.123276
5.80192	0.109497							5.80192	0.024727							5.80192	0.138373
5.8063	0.122219							5.8063	0.026228							5.8063	0.153862
5.81069	0.135717							5.81069	0.027877							5.81069	0.170108
5.81508	0.150506							5.81508	0.029614							5.81508	0.187285
5.81946	0.16633							5.81946	0.031475							5.81946	0.205372
5.82385	0.182374							5.82385	0.033463							5.82385	0.224271
5.82823	0.198621							5.82823	0.035544							5.82823	0.243972
5.83262	0.215384							5.83262	0.037812							5.83262	0.264326
5.83701	0.232619							5.83701	0.040225							5.83701	0.285211
5.84139	0.250094							5.84139	0.042746							5.84139	0.306601
5.84578	0.267804							5.84578	0.045403							5.84578	0.328364
5.85016	0.285654							5.85016	0.048139							5.85016	0.349994
5.85455	0.303514							5.85455	0.051032							5.85455	0.371258
5.85894	0.321336							5.85894	0.054079							5.85894	0.392842
5.86332	0.338972							5.86332	0.057181							5.86332	0.414744
5.86771	0.356277							5.86771	0.060377							5.86771	0.436421
5.87209	0.373199							5.87209	0.063672							5.87209	0.457747
5.87648	0.389627							5.87648	0.067033							5.87648	0.478547
5.88087	0.404822							5.88087	0.070443							5.88087	0.49876
5.88525	0.419223							5.88525	0.073888							5.88525	0.518318
5.88964	0.433476							5.88964	0.077358							5.88964	0.53707
5.89402	0.447105							5.89402	0.080854							5.89402	0.554838
5.89841	0.459865							5.89841	0.084342							5.89841	0.571655
5.9028	0.47166							5.9028	0.087805							5.9028	0.587432
5.90718	0.482477							5.90718	0.091241							5.90718	0.602067
5.91157	0.492258							5.91157	0.094604							5.91157	0.615538
5.91595	0.501012							5.91595	0.097865							5.91595	0.627783
5.92034	0.508702							5.92034	0.101064							5.92034	0.638714
5.92473	0.515294							5.92473	0.104164							5.92473	0.648323
5.92911	0.520784							5.92911	0.107127							5.92911	0.65663
5.9335	0.525131							5.9335	0.109956							5.9335	0.663573
5.93788	0.528367							5.93788	0.112604							5.93788	0.669151
5.94227	0.530532							5.94227	0.115096							5.94227	0.673397
5.94666	0.530672							5.94666	0.117423							5.94666	0.676313
5.95104	0.530618							5.95104	0.11953							5.95104	0.67692
5.95543	0.530564							5.95543	0.121443							5.95543	0.677037
5.95981	0.528551							5.95981	0.124011							5.95981	0.67598
5.9642	0.525585							5.9642	0.12637							5.9642	0.674923
5.96859	0.521695							5.96859	0.127644							5.96859	0.671488
5.97297	0.516933							5.97297	0.12874							5.97297	0.666926
5.97736	0.511371							5.97736	0.129599							5.97736	0.661265
5.98174	0.505015							5.98174	0.130207							5.98174	0.654552
5.98613	0.497905							5.98613	0.130647							5.98613	0.646907
5.99052	0.49011							5.99052	0.130717							5.99052	0.638349
5.9949	0.481721							5.9949	0.130704							5.9949	0.628936
5.99929	0.472798							5.99929	0.13069							5.99929	0.618699
6.00367	0.463302							6.00367	0.130244							6.00367	0.60774
6.00806	0.453361							6.00806	0.129672							6.00806	0.596119
6.01245	0.44304							6.01245	0.12897							6.01245	0.583909
6.01683	0.432342							6.01683	0.128043							6.01683	0.571202
6.02122	0.421371							6.02122	0.126971							6.02122	0.558023
6.0256	0.410778							6.0256	0.125577							6.0256	0.544458
6.02999	0.400135							6.02999	0.123399							6.02999	0.530586
6.03438	0.388761							6.03438	0.121302							6.03438	0.516424
6.03876	0.377086							6.03876	0.119722							6.03876	0.502046
6.04315	0.365358							6.04315	0.11804							6.04315	0.487554
6.04753	0.353648							6.04753	0.116362							6.04753	0.472988
6.05192	0.341937							6.05192	0.114624							6.05192	0.458372
6.05631	0.330343							6.05631	0.112779							6.05631	0.443807
6.06069	0.318888							6.06069	0.110933							6.06069	0.429325
6.06508	0.307536							6.06508	0.109103							6.06508	0.414924
6.06946	0.29638							6.06946	0.107234							6.06946	0.400685
6.07385	0.285514							6.07385	0.105368							6.07385	0.386634
6.07824	0.274891							6.07824	0.103543							6.07824	0.373021
6.08262	0.2645							6.08262	0.101778							6.08262	0.360319
6.08701	0.254395							6.08701	0.100036							6.08701	0.347682
6.09139	0.244624							6.09139	0.098349							6.09139	0.334788
6.09578	0.235171							6.09578	0.096755							6.09578	0.322285
6.10017	0.226051							6.10017	0.095191							6.10017	0.310123
6.10455	0.217315							6.10455	0.093708							6.10455	0.298352
6.10894	0.208947							6.10894	0.09235							6.10894	0.286997
6.11332	0.200927							6.11332	0.091088							6.11332	0.276101
6.11771	0.193282							6.11771	0.089866							6.11771	0.265593
6.1221	0.185997							6.1221	0.088758							6.1221	0.255514
6.12648	0.179044							6.12648	0.087765							6.12648	0.245866
6.13087	0.172477							6.13087	0.086855							6.13087	0.236612
6.13525	0.16629							6.13525	0.086063							6.13525	0.227845
6.13964	0.159758							6.13964	0.085314							6.13964	0.219538
6.14403	0.153409							6.14403	0.084645							6.14403	0.211581
6.14841	0.148029							6.14841	0.084073							6.14841	0.204067
6.1528	0.14319							6.1528	0.083584							6.1528	0.196933
6.15718	0.138616							6.15718	0.083137							6.15718	0.190095
6.16157	0.134277							6.16157	0.082713							6.16157	0.183658
6.16596	0.130247							6.16596	0.082359							6.16596	0.177602
6.17034	0.126444							6.17034	0.08204							6.17034	0.17182
6.17473	0.122868							6.17473	0.081757							6.17473	0.166369
6.17911	0.119523							6.17911	0.081493							6.17911	0.161218
6.1835	0.116367							6.1835	0.081236							6.1835	0.156317
6.18789	0.113388							6.18789	0.080978							6.18789	0.151678
6.19227	0.110601							6.19227	0.080705							6.19227	0.147279
6.19666	0.107965							6.19666	0.080415							6.19666	0.143075
6.20104	0.105428							6.20104	0.080106							6.20104	0.139052
6.20543	0.102992							6.20543	0.079762							6.20543	0.135245
6.20982	0.100681							6.20982	0.079399							6.20982	0.131244
6.2142	0.098459							6.2142	0.078964							6.2142	0.126919
6.21859	0.096315							6.21859	0.07848							6.21859	0.123075
6.22297	0.09422							6.22297	0.077979							6.22297	0.119843
6.22736	0.092179							6.22736	0.077383							6.22736	0.116689
6.23175	0.090178							6.23175	0.076722							6.23175	0.113629
6.23613	0.08819							6.23613	0.076004							6.23613	0.110671
6.24052	0.086264							6.24052	0.075213							6.24052	0.107771
6.2449	0.08439							6.2449	0.074386							6.2449	0.104957
6.24929	0.082501							6.24929	0.073497							6.24929	0.102205
6.25368	0.0806							6.25368	0.072495							6.25368	0.099467
6.25806	0.078734							6.25806	0.071442							6.25806	0.096763
6.26245	0.076846							6.26245	0.070352							6.26245	0.094136
6.26683	0.074919							6.26683	0.069173							6.26683	0.091545
6.27122	0.073034							6.27122	0.067916							6.27122	0.088961
6.27561	0.071149							6.27561	0.066635							6.27561	0.086418
6.27999	0.069251							6.27999	0.065313							6.27999	0.083929
6.28438	0.067376							6.28438	0.063929							6.28438	0.081456
6.28876	0.065471							6.28876	0.062504							6.28876	0.079027
6.29315	0.063569							6.29315	0.061055							6.29315	0.076616
6.29754	0.061719							6.29754	0.059565							6.29754	0.074207
6.30192	0.059825							6.30192	0.057999							6.30192	0.071831
6.30631	0.057908							6.30631	0.056432							6.30631	0.069492
6.31069	0.056025							6.31069	0.054861							6.31069	0.067182
6.31508	0.054147							6.31508	0.053244							6.31508	0.064905
6.31947	0.052299							6.31947	0.051621							6.31947	0.06269
6.32385	0.050503							6.32385	0.050023							6.32385	0.060482
6.32824	0.048705							6.32824	0.048414							6.32824	0.058306
6.33262	0.046909							6.33262	0.046786							6.33262	0.056204
6.33701	0.04514							6.33701	0.045179							6.33701	0.054129
6.3414	0.043404							6.3414	0.043549							6.3414	0.05209
6.34578	0.041698							6.34578	0.04195							6.34578	0.05012
6.35017	0.040033							6.35017	0.04038							6.35017	0.048214
6.35455	0.038286							6.35455	0.038835							6.35455	0.046313
6.35894	0.03637							6.35894	0.037347							6.35894	0.044458
6.36333	0.034612							6.36333	0.035859							6.36333	0.042656
6.36771	0.033104							6.36771	0.034379							6.36771	0.040895
6.3721	0.03166							6.3721	0.032963							6.3721	0.039223
6.37648	0.030274							6.37648	0.031606							6.37648	0.037617
6.38087	0.028938							6.38087	0.030271							6.38087	0.036082
6.38526	0.027628							6.38526	0.028949							6.38526	0.034618
6.38964	0.026371							6.38964	0.027645							6.38964	0.033168
6.39403	0.025132							6.39403	0.026415							6.39403	0.031762
6.39841	0.023937							6.39841	0.025238							6.39841	0.030431
6.4028	0.022817							6.4028	0.02409							6.4028	0.029124
6.40719	0.021761							6.40719	0.022985							6.40719	0.02789
6.41157	0.02075							6.41157	0.02193							6.41157	0.026751
6.41596	0.019787							6.41596	0.020919							6.41596	0.025669
6.42034	0.018878							6.42034	0.019944							6.42034	0.02466
6.42473	0.017977							6.42473	0.019029							6.42473	0.023688
6.42912	0.017124							6.42912	0.018125							6.42912	0.022715
6.4335	0.016328							6.4335	0.017267							6.4335	0.021808
6.43789	0.015551							6.43789	0.016446							6.43789	0.020962
6.44227	0.014834							6.44227	0.015631							6.44227	0.020105
6.44666	0.014182							6.44666	0.014883							6.44666	0.019343
6.45105	0.013552							6.45105	0.014177							6.45105	0.01864
6.45543	0.012948							6.45543	0.013524							6.45543	0.017949
6.45982	0.012412							6.45982	0.012888							6.45982	0.017298
6.4642	0.011893							6.4642	0.012293							6.4642	0.016668
6.46859	0.011371							6.46859	0.011753							6.46859	0.016086
6.47298	0.01088							6.47298	0.011218							6.47298	0.015525
6.47736	0.010424							6.47736	0.010693							6.47736	0.014988
6.48175	0.009995							6.48175	0.010212							6.48175	0.014508
6.48613	0.009616							6.48613	0.00977							6.48613	0.014055
6.49052	0.009225							6.49052	0.009354							6.49052	0.013609
6.49491	0.008834							6.49491	0.00896							6.49491	0.013189
6.49929	0.008513							6.49929	0.008567							6.49929	0.01279
6.50368	0.008201							6.50368	0.008204							6.50368	0.01242
6.50806	0.007885							6.50806	0.007876							6.50806	0.012063
6.51245	0.00759							6.51245	0.007565							6.51245	0.011734
6.51684	0.0073							6.51684	0.00726							6.51684	0.011394
6.52122	0.00702							6.52122	0.006964							6.52122	0.011044
6.52561	0.006753							6.52561	0.006719							6.52561	0.010756
6.52999	0.006542							6.52999	0.006478							6.52999	0.010497
6.53438	0.006348							6.53438	0.006232							6.53438	0.010227
6.53877	0.006092							6.53877	0.006026							6.53877	0.009949
6.54315	0.005864							6.54315	0.005819							6.54315	0.009701
6.54754	0.005673							6.54754	0.005629							6.54754	0.009442
6.55192	0.005465							6.55192	0.005446							6.55192	0.009191
6.55631	0.005249							6.55631	0.005262							6.55631	0.008982
6.5607	0.005066							6.5607	0.005076							6.5607	0.00874
6.56508	0.004894							6.56508	0.004929							6.56508	0.008498
6.56947	0.004703							6.56947	0.004823							6.56947	0.008304
6.57385	0.004505							6.57385	0.004667							6.57385	0.008083
6.57824	0.00434							6.57824	0.004519							6.57824	0.007907
6.58263	0.004158							6.58263	0.004377							6.58263	0.007736
6.58701	0.003969							6.58701	0.004259							6.58701	0.007533
6.5914	0.003825							6.5914	0.004191							6.5914	0.007338
6.59578	0.003683							6.59578	0.004067							6.59578	0.007136
6.60017	0.003529							6.60017	0.003929							6.60017	0.006945
6.60456	0.00336							6.60456	0.003836							6.60456	0.006762
6.60894	0.003166							6.60894	0.003725							6.60894	0.006558
6.61333	0.003003							6.61333	0.003609							6.61333	0.006343
6.61771	0.002861							6.61771	0.003515							6.61771	0.006169
6.6221	0.002692							6.6221	0.003411							6.6221	0.005978
6.62649	0.00252							6.62649	0.003299							6.62649	0.005791
6.63087	0.002344							6.63087	0.003178							6.63087	0.005599
6.63526	0.002179							6.63526	0.003056							6.63526	0.005378
6.63964	0.00201							6.63964	0.002955							6.63964	0.005188
6.64403	0.001839							6.64403	0.002838							6.64403	0.005011
6.64842	0.0017							6.64842	0.002734							6.64842	0.004839
6.6528	0.001527							6.6528	0.002646							6.6528	0.004661
6.65719	0.00136							6.65719	0.002557							6.65719	0.004465
6.66157	0.001224							6.66157	0.002486							6.66157	0.004291
6.66596	0.001059							6.66596	0.002407							6.66596	0.004089
6.67035	0.000892							6.67035	0.002298							6.67035	0.003885
6.67473	0.00075							6.67473	0.002191							6.67473	0.00373
6.67912	0.000617							6.67912	0.002121							6.67912	0.003568
6.6835	0.000451							6.6835	0.00204							6.6835	0.003419
6.68789	0.000288							6.68789	0.001965							6.68789	0.003245
6.69228	0.000135							6.69228	0.001901							6.69228	0.003059
6.69666	-3.09e-05							6.69666	0.001804							6.69666	0.002899
6.70105	-0.00018							6.70105	0.001687							6.70105	0.002761
6.70543	-0.0003							6.70543	0.001588							6.70543	0.002596
6.70982	-0.00042							6.70982	0.001498							6.70982	0.002413
6.71421	-0.00056							6.71421	0.001379							6.71421	0.002281
6.71859	-0.00069							6.71859	0.001303							6.71859	0.002129
6.72298	-0.00083							6.72298	0.001232							6.72298	0.001956
6.72736	-0.00096							6.72736	0.001123							6.72736	0.001806
6.73175	-0.00107							6.73175	0.001028							6.73175	0.001665
6.73614	-0.0012							6.73614	0.000935							6.73614	0.001527
6.74052	-0.00131							6.74052	0.000861							6.74052	0.001387
6.74491	-0.00143							6.74491	0.000796							6.74491	0.001262
6.74929	-0.00159							6.74929	0.000715							6.74929	0.001151
6.75368	-0.0017							6.75368	0.000641							6.75368	0.001023
6.75807	-0.00179							6.75807	0.00054							6.75807	0.000888
6.76245	-0.00188							6.76245	0.000415							6.76245	0.000767
6.76684	-0.00198							6.76684	0.000346							6.76684	0.000651
6.77122	-0.00212							6.77122	0.000288							6.77122	0.000498
6.77561	-0.00222							6.77561	0.00019							6.77561	0.000403
6.78	-0.00231							6.78	0.000139							6.78	0.000371
6.78438	-0.00241							6.78438	0.000106							6.78438	0.00029
6.78877	-0.00245							6.78877	5.1e-05							6.78877	0.000191
6.79315	-0.00254							6.79315	-1.14e-05							6.79315	7.2e-05
6.79754	-0.00262							6.79754	-8.63e-05							6.79754	-3.56e-05
6.80193	-0.00267							6.80193	-0.00017							6.80193	-7.12e-05
6.80631	-0.00274							6.80631	-0.00022							6.80631	-0.00014
6.8107	-0.00282							6.8107	-0.00024							6.8107	-0.00024
6.81508	-0.00287							6.81508	-0.00029							6.81508	-0.00029
6.81947	-0.00288							6.81947	-0.00035							6.81947	-0.00036
6.82386	-0.00296							6.82386	-0.00043							6.82386	-0.00042
6.82824	-0.00303							6.82824	-0.00047							6.82824	-0.00047
6.83263	-0.00303							6.83263	-0.00048							6.83263	-0.00052
6.83701	-0.00306							6.83701	-0.00051							6.83701	-0.00058
6.8414	-0.00311							6.8414	-0.00055							6.8414	-0.00061
6.84579	-0.00316							6.84579	-0.00059							6.84579	-0.00064
6.85017	-0.00321							6.85017	-0.00062							6.85017	-0.0007
6.85456	-0.00324							6.85456	-0.00064							6.85456	-0.00072
6.85894	-0.00326							6.85894	-0.00065							6.85894	-0.00073
6.86333	-0.00328							6.86333	-0.00068							6.86333	-0.00074
6.86772	-0.00331							6.86772	-0.00069							6.86772	-0.00079
6.8721	-0.00331							6.8721	-0.00069							6.8721	-0.0008
6.87649	-0.00332							6.87649	-0.00071							6.87649	-0.00082
6.88087	-0.00332							6.88087	-0.00071							6.88087	-0.00083
6.88526	-0.0033							6.88526	-0.00072							6.88526	-0.00085
6.88965	-0.0033							6.88965	-0.00073							6.88965	-0.00085
6.89403	-0.0033							6.89403	-0.00075							6.89403	-0.00084
6.89842	-0.0033							6.89842	-0.00076							6.89842	-0.00084
6.9028	-0.0033							6.9028	-0.00075							6.9028	-0.00084
6.90719	-0.00329							6.90719	-0.00075							6.90719	-0.00084
6.91158	-0.00327							6.91158	-0.00075							6.91158	-0.00085
6.91596	-0.00324							6.91596	-0.00075							6.91596	-0.00084
6.92035	-0.00324							6.92035	-0.00071							6.92035	-0.00082
6.92473	-0.00323							6.92473	-0.0007							6.92473	-0.00079
6.92912	-0.00321							6.92912	-0.00069							6.92912	-0.00078
6.93351	-0.00318							6.93351	-0.00065							6.93351	-0.00078
6.93789	-0.00317							6.93789	-0.00065							6.93789	-0.00077
6.94228	-0.00314							6.94228	-0.00063							6.94228	-0.00073
6.94666	-0.00313							6.94666	-0.00062							6.94666	-0.00071
6.95105	-0.00313							6.95105	-0.00059							6.95105	-0.0007
6.95544	-0.0031							6.95544	-0.00057							6.95544	-0.00069
6.95982	-0.00303							6.95982	-0.00054							6.95982	-0.00069
6.96421	-0.00301							6.96421	-0.00054							6.96421	-0.00065
6.96859	-0.00299							6.96859	-0.0005							6.96859	-0.00063
6.97298	-0.00297							6.97298	-0.00047							6.97298	-0.00062
6.97737	-0.00291							6.97737	-0.00041							6.97737	-0.00059
6.98175	-0.00287							6.98175	-0.00039							6.98175	-0.00054
6.98614	-0.00282							6.98614	-0.00038							6.98614	-0.00052
6.99052	-0.00279							6.99052	-0.00037							6.99052	-0.00048
6.99491	-0.00278							6.99491	-0.00036							6.99491	-0.00043
6.9993	-0.00275							6.9993	-0.00035							6.9993	-0.00042
7.00368	-0.00275							7.00368	-0.00033							7.00368	-0.00038
7.00807	-0.00272							7.00807	-0.00031							7.00807	-0.00036
7.01245	-0.00268							7.01245	-0.00029							7.01245	-0.00035
7.01684	-0.00265							7.01684	-0.00027							7.01684	-0.00029
7.02123	-0.00262							7.02123	-0.00027							7.02123	-0.00022
7.02561	-0.0026							7.02561	-0.00026							7.02561	-0.00022
7.03	-0.00258							7.03	-0.00023							7.03	-0.00021
7.03438	-0.00256							7.03438	-0.0002							7.03438	-0.00017
7.03877	-0.00252							7.03877	-0.00018							7.03877	-0.00013
7.04316	-0.00249							7.04316	-0.00015							7.04316	-0.00012
7.04754	-0.00246							7.04754	-0.00012							7.04754	-0.0001
7.05193	-0.00243							7.05193	-0.00012							7.05193	-7.63e-05
7.05631	-0.00242							7.05631	-0.00012							7.05631	-6.01e-05
7.0607	-0.0024							7.0607	-9.62e-05							7.0607	-5.64e-05
7.06509	-0.00236							7.06509	-6.15e-05							7.06509	-5.5e-05
7.06947	-0.00231							7.06947	-4.33e-05							7.06947	-5.37e-05
7.07386	-0.00228							7.07386	-2.57e-05							7.07386	-2.25e-05
7.07824	-0.00224							7.07824	1.85e-06							7.07824	1.73e-06
7.08263	-0.00221							7.08263	1.4e-05							7.08263	6.55e-06
7.08702	-0.00221							7.08702	1.84e-05							7.08702	2.2e-05
7.0914	-0.00221							7.0914	3.49e-05							7.0914	4.59e-05
7.09579	-0.00217							7.09579	3.74e-05							7.09579	8.14e-05
7.10017	-0.00216							7.10017	5.93e-05							7.10017	0.000101
7.10456	-0.00214							7.10456	9e-05							7.10456	0.00012
7.10895	-0.00209							7.10895	0.000102							7.10895	0.000127
7.11333	-0.00205							7.11333	0.000111							7.11333	0.000177
7.11772	-0.00204							7.11772	0.000137							7.11772	0.000193
7.1221	-0.00199							7.1221	0.000154							7.1221	0.000199
7.12649	-0.00198							7.12649	0.00017							7.12649	0.000206
7.13088	-0.00197							7.13088	0.000172							7.13088	0.00022
7.13526	-0.00194							7.13526	0.000209							7.13526	0.000259
7.13965	-0.00188							7.13965	0.000237							7.13965	0.000301
7.14403	-0.00185							7.14403	0.000266							7.14403	0.000318
7.14842	-0.00184							7.14842	0.000295							7.14842	0.00032
7.15281	-0.0018							7.15281	0.000306							7.15281	0.000333
7.15719	-0.00176							7.15719	0.00031							7.15719	0.00035
7.16158	-0.00175							7.16158	0.000328							7.16158	0.000369
7.16596	-0.00174							7.16596	0.000347							7.16596	0.000404
7.17035	-0.00172							7.17035	0.000364							7.17035	0.000437
7.17474	-0.00168							7.17474	0.000377							7.17474	0.000455
7.17912	-0.00166							7.17912	0.000395							7.17912	0.000471
7.18351	-0.00166							7.18351	0.000417							7.18351	0.000498
7.18789	-0.00161							7.18789	0.000435							7.18789	0.000521
7.19228	-0.00159							7.19228	0.000439							7.19228	0.000554
7.19667	-0.00157							7.19667	0.000454							7.19667	0.000592
7.20105	-0.00155							7.20105	0.000471							7.20105	0.000598
7.20544	-0.00154							7.20544	0.000485							7.20544	0.0006
7.20982	-0.00152							7.20982	0.000516							7.20982	0.000602
7.21421	-0.00148							7.21421	0.000532							7.21421	0.000617
7.2186	-0.00144							7.2186	0.000539							7.2186	0.000626
7.22298	-0.00143							7.22298	0.000538							7.22298	0.000628
7.22737	-0.00139							7.22737	0.000533							7.22737	0.00063
7.23175	-0.00134							7.23175	0.000528							7.23175	0.000656
7.23614	-0.00133							7.23614	0.00052							7.23614	0.000672
7.24053	-0.00133							7.24053	0.000524							7.24053	0.000682
7.24491	-0.00133							7.24491	0.000532							7.24491	0.000725
7.2493	-0.00133							7.2493	0.000534							7.2493	0.000732
7.25368	-0.00134							7.25368	0.000537							7.25368	0.000735
7.25807	-0.00132							7.25807	0.000576							7.25807	0.000735
7.26246	-0.00128							7.26246	0.000582							7.26246	0.000734
7.26684	-0.00127							7.26684	0.000582							7.26684	0.00076
7.27123	-0.00125							7.27123	0.00058							7.27123	0.000777
7.27561	-0.00123							7.27561	0.000578							7.27561	0.000814
7.28	-0.00123							7.28	0.000597							7.28	0.000817
7.28439	-0.00123							7.28439	0.000639							7.28439	0.000818
7.28877	-0.00123							7.28877	0.000644							7.28877	0.000849
7.29316	-0.00123							7.29316	0.000646							7.29316	0.000871
7.29754	-0.00124							7.29754	0.000648							7.29754	0.000874
7.30193	-0.00124							7.30193	0.00065							7.30193	0.000876
7.30632	-0.00124							7.30632	0.000659							7.30632	0.000877
7.3107	-0.00122							7.3107	0.000658							7.3107	0.000889
7.31509	-0.0012							7.31509	0.000664							7.31509	0.000894
7.31947	-0.00117							7.31947	0.000671							7.31947	0.000898
7.32386	-0.00117							7.32386	0.000678							7.32386	0.000925
7.32825	-0.00116							7.32825	0.000682							7.32825	0.00093
7.33263	-0.00116							7.33263	0.00071							7.33263	0.000936
7.33702	-0.00116							7.33702	0.000714							7.33702	0.000931
7.3414	-0.00116							7.3414	0.000718							7.3414	0.000927
7.34579	-0.00116							7.34579	0.00073							7.34579	0.000917
7.35018	-0.00116							7.35018	0.000734							7.35018	0.000915
7.35456	-0.00115							7.35456	0.000737							7.35456	0.000908
7.35895	-0.00113							7.35895	0.000768							7.35895	0.000909
7.36333	-0.00112							7.36333	0.000782							7.36333	0.000904
7.36772	-0.00112							7.36772	0.000782							7.36772	0.0009
7.37211	-0.00113							7.37211	0.0008							7.37211	0.000914
7.37649	-0.00113							7.37649	0.000808							7.37649	0.000946
7.38088	-0.00112							7.38088	0.000815							7.38088	0.000956
7.38526	-0.00112							7.38526	0.000815							7.38526	0.000961
7.38965	-0.00113							7.38965	0.000815							7.38965	0.000961
7.39404	-0.00114							7.39404	0.000812							7.39404	0.000961
7.39842	-0.00113							7.39842	0.00081							7.39842	0.000927
7.40281	-0.00113							7.40281	0.000801							7.40281	0.000926
7.40719	-0.00113							7.40719	0.000797							7.40719	0.000912
7.41158	-0.00114							7.41158	0.000825							7.41158	0.000891
7.41597	-0.00115							7.41597	0.00085							7.41597	0.000895
7.42035	-0.00115							7.42035	0.000848							7.42035	0.000902
7.42474	-0.00115							7.42474	0.000847							7.42474	0.000903
7.42912	-0.00115							7.42912	0.000843							7.42912	0.000902
7.43351	-0.00115							7.43351	0.00084							7.43351	0.000901
7.4379	-0.00115							7.4379	0.00085							7.4379	0.000922
7.44228	-0.00113							7.44228	0.000848							7.44228	0.000921
7.44667	-0.00113							7.44667	0.000846							7.44667	0.000921
7.45105	-0.00112							7.45105	0.000838							7.45105	0.000919
7.45544	-0.00111							7.45544	0.000823							7.45544	0.00092
7.45983	-0.00112							7.45983	0.000828							7.45983	0.00092
7.46421	-0.00112							7.46421	0.00083							7.46421	0.000893
7.4686	-0.00113							7.4686	0.000832							7.4686	0.00091
7.47298	-0.00112							7.47298	0.000895							7.47298	0.000921
7.47737	-0.00112							7.47737	0.000905							7.47737	0.000928
7.48176	-0.00112							7.48176	0.000905							7.48176	0.000932
7.48614	-0.0011							7.48614	0.000905							7.48614	0.000935
7.49053	-0.00108							7.49053	0.000905							7.49053	0.000938
7.49491	-0.00107							7.49491	0.000902							7.49491	0.00094
7.4993	-0.00107							7.4993	0.0009							7.4993	0.000941
7.50369	-0.00107							7.50369	0.000889							7.50369	0.000938
7.50807	-0.00107							7.50807	0.000861							7.50807	0.000936
7.51246	-0.00107							7.51246	0.000859							7.51246	0.000931
7.51684	-0.00108							7.51684	0.000841							7.51684	0.000947
7.52123	-0.00108							7.52123	0.000831							7.52123	0.000952
7.52562	-0.00108							7.52562	0.000821							7.52562	0.000953
7.53	-0.0011							7.53	0.000811							7.53	0.000954
7.53439	-0.0011							7.53439	0.000815							7.53439	0.000965
7.53877	-0.00108							7.53877	0.000818							7.53877	0.000991
7.54316	-0.00105							7.54316	0.000823							7.54316	0.001008
7.54755	-0.00101							7.54755	0.000824							7.54755	0.001003
7.55193	-0.00099							7.55193	0.00082							7.55193	0.000999
7.55632	-0.00099							7.55632	0.000816							7.55632	0.000985
7.5607	-0.00099							7.5607	0.000826							7.5607	0.000974
7.56509	-0.001							7.56509	0.000861							7.56509	0.000967
7.56948	-0.00098							7.56948	0.000864							7.56948	0.000959
7.57386	-0.00097							7.57386	0.000856							7.57386	0.00094
7.57825	-0.00095							7.57825	0.000848							7.57825	0.000933
7.58263	-0.00095							7.58263	0.000829							7.58263	0.000926
7.58702	-0.00096							7.58702	0.000839							7.58702	0.000905
7.59141	-0.00096							7.59141	0.00084							7.59141	0.000904
7.59579	-0.001							7.59579	0.000841							7.59579	0.000903
7.60018	-0.00103							7.60018	0.000845							7.60018	0.000897
7.60456	-0.00101							7.60456	0.000847							7.60456	0.000898
7.60895	-0.001							7.60895	0.000844							7.60895	0.000914
7.61334	-0.001							7.61334	0.000841							7.61334	0.000918
7.61772	-0.00096							7.61772	0.00081							7.61772	0.000919
7.62211	-0.00093							7.62211	0.000809							7.62211	0.00092
7.62649	-0.00093							7.62649	0.00079							7.62649	0.000922
7.63088	-0.00094							7.63088	0.000765							7.63088	0.000923
7.63527	-0.00094							7.63527	0.000792							7.63527	0.000921
7.63965	-0.00097							7.63965	0.000831							7.63965	0.000919
7.64404	-0.00096							7.64404	0.00084							7.64404	0.000916
7.64842	-0.00095							7.64842	0.00085							7.64842	0.00092
7.65281	-0.00094							7.65281	0.000877							7.65281	0.00094
7.6572	-0.00093							7.6572	0.000877							7.6572	0.000944
7.66158	-0.00092							7.66158	0.000876							7.66158	0.000952
7.66597	-0.00089							7.66597	0.000875							7.66597	0.000964
7.67035	-0.00089							7.67035	0.000878							7.67035	0.000965
7.67474	-0.00089							7.67474	0.000881							7.67474	0.000994
7.67913	-0.00087							7.67913	0.000885							7.67913	0.000993
7.68351	-0.00086							7.68351	0.000882							7.68351	0.000991
7.6879	-0.00086							7.6879	0.000879							7.6879	0.000987
7.69228	-0.00086							7.69228	0.000877							7.69228	0.000987
7.69667	-0.00084							7.69667	0.000876							7.69667	0.000988
7.70106	-0.00082							7.70106	0.000873							7.70106	0.000987
7.70544	-0.00081							7.70544	0.000874							7.70544	0.00096
7.70983	-0.00082							7.70983	0.000876							7.70983	0.000958
7.71421	-0.00083							7.71421	0.000875							7.71421	0.000955
7.7186	-0.00084							7.7186	0.000873							7.7186	0.000947
7.72299	-0.00084							7.72299	0.000869							7.72299	0.000928
7.72737	-0.00082							7.72737	0.000864							7.72737	0.000955
7.73176	-0.00081							7.73176	0.00087							7.73176	0.000954
7.73614	-0.0008							7.73614	0.000879							7.73614	0.000954
7.74053	-0.0008							7.74053	0.000878							7.74053	0.000947
7.74492	-0.00078							7.74492	0.000876							7.74492	0.000945
7.7493	-0.00076							7.7493	0.000874							7.7493	0.000943
7.75369	-0.00077							7.75369	0.000881							7.75369	0.000936
7.75807	-0.00077							7.75807	0.000891							7.75807	0.000928
7.76246	-0.00078							7.76246	0.000891							7.76246	0.000938
7.76685	-0.00074							7.76685	0.000892							7.76685	0.00097
7.77123	-0.00074							7.77123	0.000892							7.77123	0.00098
7.77562	-0.00074							7.77562	0.000899							7.77562	0.000982
7.78	-0.00074							7.78	0.000897							7.78	0.000982
7.78439	-0.00072							7.78439	0.000895							7.78439	0.000982
7.78878	-0.00071							7.78878	0.000901							7.78878	0.000976
7.79316	-0.00071							7.79316	0.000903							7.79316	0.000975
7.79755	-0.00071							7.79755	0.000903							7.79755	0.000974
7.80193	-0.00071							7.80193	0.000904							7.80193	0.000977
7.80632	-0.00068							7.80632	0.000904							7.80632	0.000979
7.81071	-0.00065							7.81071	0.000905							7.81071	0.000982
7.81509	-0.00065							7.81509	0.000914							7.81509	0.000998
7.81948	-0.00066							7.81948	0.000913							7.81948	0.001006
7.82386	-0.00068							7.82386	0.000911							7.82386	0.001003
7.82825	-0.00069							7.82825	0.00089							7.82825	0.001
7.83264	-0.00066							7.83264	0.000885							7.83264	0.001022
7.83702	-0.00065							7.83702	0.000884							7.83702	0.001056
7.84141	-0.00063							7.84141	0.000897							7.84141	0.00106
7.84579	-0.0006							7.84579	0.000903							7.84579	0.001093
7.85018	-0.00061							7.85018	0.000908							7.85018	0.001124
7.85457	-0.00061							7.85457	0.000915							7.85457	0.001123
7.85895	-0.00063							7.85895	0.000934							7.85895	0.001123
7.86334	-0.00066							7.86334	0.000961							7.86334	0.00112
7.86772	-0.00065							7.86772	0.000962							7.86772	0.001113
7.87211	-0.00065							7.87211	0.000963							7.87211	0.001134
7.8765	-0.00065							7.8765	0.000972							7.8765	0.001194
7.88088	-0.00065							7.88088	0.000978							7.88088	0.001225
7.88527	-0.00061							7.88527	0.001001							7.88527	0.001234
7.88965	-0.0006							7.88965	0.001047							7.88965	0.001244
7.89404	-0.00059							7.89404	0.001054							7.89404	0.00127
7.89843	-0.00057							7.89843	0.001061							7.89843	0.001298
7.90281	-0.00055							7.90281	0.001097							7.90281	0.001303
7.9072	-0.00055							7.9072	0.001138							7.9072	0.001331
7.91158	-0.00055							7.91158	0.001163							7.91158	0.001379
7.91597	-0.00054							7.91597	0.001196							7.91597	0.001434
7.92036	-0.00048							7.92036	0.001227							7.92036	0.00148
7.92474	-0.00049							7.92474	0.001235							7.92474	0.001504
7.92913	-0.00049							7.92913	0.00129							7.92913	0.001531
7.93351	-0.0005							7.93351	0.001384							7.93351	0.001611
7.9379	-0.00048							7.9379	0.001427							7.9379	0.001675
7.94229	-0.00045							7.94229	0.001476							7.94229	0.001744
7.94667	-0.00041							7.94667	0.001563							7.94667	0.001836
7.95106	-0.00038							7.95106	0.00165							7.95106	0.001929
7.95544	-0.00037							7.95544	0.001725							7.95544	0.002015
7.95983	-0.00033							7.95983	0.00179							7.95983	0.00207
7.96422	-0.0003							7.96422	0.001861							7.96422	0.002176
7.9686	-0.00028							7.9686	0.001936							7.9686	0.002304
7.97299	-0.00025							7.97299	0.002067							7.97299	0.002428
7.97737	-0.00021							7.97737	0.002182							7.97737	0.002564
7.98176	-0.00016							7.98176	0.002254							7.98176	0.002673
7.98615	-0.00011							7.98615	0.002381							7.98615	0.002747
7.99053	-6.33e-05							7.99053	0.002535							7.99053	0.002838
7.99492	-5.58e-05							7.99492	0.002665							7.99492	0.002983
7.9993	-2.29e-05							7.9993	0.002776							7.9993	0.003148
8.00369	3.05e-05							8.00369	0.002918							8.00369	0.003284
8.00808	8.07e-05							8.00808	0.003025							8.00808	0.003416
8.01246	0.000141							8.01246	0.003168							8.01246	0.003586
8.01685	0.000189							8.01685	0.00337							8.01685	0.00376
8.02123	0.000236							8.02123	0.003515							8.02123	0.003913
8.02562	0.000286							8.02562	0.003667							8.02562	0.004073
8.03001	0.000342							8.03001	0.003825							8.03001	0.004222
8.03439	0.00038							8.03439	0.003966							8.03439	0.004374
8.03878	0.000416							8.03878	0.004133							8.03878	0.004537
8.04316	0.000455							8.04316	0.004311							8.04316	0.004713
8.04755	0.000502							8.04755	0.004457							8.04755	0.004883
8.05194	0.00055							8.05194	0.004655							8.05194	0.005024
8.05632	0.000585							8.05632	0.004872							8.05632	0.005168
8.06071	0.000631							8.06071	0.005027							8.06071	0.005339
8.06509	0.000674							8.06509	0.005196							8.06509	0.005542
8.06948	0.000708							8.06948	0.00539							8.06948	0.00571
8.07387	0.000707							8.07387	0.005559							8.07387	0.005855
8.07825	0.00074							8.07825	0.005718							8.07825	0.005999
8.08264	0.000781							8.08264	0.00588							8.08264	0.006126
8.08702	0.000824							8.08702	0.00601							8.08702	0.006272
8.09141	0.000851							8.09141	0.006166							8.09141	0.0064
8.0958	0.000862							8.0958	0.006334							8.0958	0.006511
8.10018	0.000874							8.10018	0.006468							8.10018	0.006638
8.10457	0.000903							8.10457	0.006584							8.10457	0.006744
8.10895	0.000937							8.10895	0.006728							8.10895	0.006826
8.11334	0.000941							8.11334	0.006876							8.11334	0.006927
8.11773	0.000958							8.11773	0.006986							8.11773	0.00705
8.12211	0.000966							8.12211	0.007064							8.12211	0.007121
8.1265	0.000953							8.1265	0.007137							8.1265	0.007177
8.13088	0.000939							8.13088	0.007248							8.13088	0.007256
8.13527	0.000928							8.13527	0.007322							8.13527	0.007269
8.13966	0.000934							8.13966	0.00735							8.13966	0.007281
8.14404	0.000939							8.14404	0.007395							8.14404	0.007291
8.14843	0.000936							8.14843	0.007451							8.14843	0.007311
8.15281	0.000933							8.15281	0.007458							8.15281	0.007309
8.1572	0.000924							8.1572	0.007485							8.1572	0.007308
8.16159	0.000923							8.16159	0.007474							8.16159	0.007297
8.16597	0.000921							8.16597	0.007464							8.16597	0.007273
8.17036	0.000911							8.17036	0.007442							8.17036	0.007211
8.17474	0.000901							8.17474	0.007418							8.17474	0.007153
8.17913	0.000869							8.17913	0.007404							8.17913	0.007104
8.18352	0.000862							8.18352	0.007353							8.18352	0.007017
8.1879	0.000813							8.1879	0.007267							8.1879	0.006935
8.19229	0.000773							8.19229	0.007191							8.19229	0.006838
8.19667	0.000763							8.19667	0.007092							8.19667	0.006743
8.20106	0.000753							8.20106	0.006986							8.20106	0.006654
8.20545	0.000735							8.20545	0.006882							8.20545	0.006583
8.20983	0.000729							8.20983	0.006756							8.20983	0.006504
8.21422	0.000702							8.21422	0.006654							8.21422	0.006384
8.2186	0.000655							8.2186	0.006534							8.2186	0.006273
8.22299	0.000598							8.22299	0.00639							8.22299	0.006183
8.22738	0.000591							8.22738	0.006257							8.22738	0.006053
8.23176	0.000572							8.23176	0.006159							8.23176	0.005951
8.23615	0.000533							8.23615	0.006047							8.23615	0.005853
8.24053	0.000493							8.24053	0.005905							8.24053	0.005722
8.24492	0.000488							8.24492	0.005765							8.24492	0.005591
8.24931	0.000474							8.24931	0.005603							8.24931	0.005444
8.25369	0.000422							8.25369	0.005443							8.25369	0.005274
8.25808	0.000394							8.25808	0.005325							8.25808	0.005139
8.26246	0.00038							8.26246	0.005197							8.26246	0.005019
8.26685	0.000364							8.26685	0.005033							8.26685	0.004891
8.27124	0.000344							8.27124	0.004885							8.27124	0.004768
8.27562	0.00032							8.27562	0.004765							8.27562	0.004622
8.28001	0.00031							8.28001	0.004633							8.28001	0.004471
8.28439	0.000296							8.28439	0.004476							8.28439	0.004328
8.28878	0.000278							8.28878	0.004321							8.28878	0.00421
8.29317	0.000245							8.29317	0.004191							8.29317	0.00408
8.29755	0.000207							8.29755	0.004079							8.29755	0.003946
8.30194	0.000192							8.30194	0.003945							8.30194	0.003831
8.30632	0.000187							8.30632	0.003794							8.30632	0.003731
8.31071	0.000155							8.31071	0.003617							8.31071	0.003624
8.3151	0.000113							8.3151	0.003477							8.3151	0.0035
8.31948	8.25e-05							8.31948	0.003354							8.31948	0.003377
8.32387	7.8e-05							8.32387	0.003226							8.32387	0.003292
8.32825	5.46e-05							8.32825	0.003111							8.32825	0.003229
8.33264	3.29e-05							8.33264	0.002999							8.33264	0.003131
8.33703	1.1e-05							8.33703	0.002891							8.33703	0.003021
8.34141	5.7e-06							8.34141	0.00276							8.34141	0.00296
8.3458	1.87e-05							8.3458	0.002649							8.3458	0.002858
8.35018	1.17e-05							8.35018	0.00254							8.35018	0.002719
8.35457	4.6e-06							8.35457	0.002428							8.35457	0.002639
8.35896	-9.49e-06							8.35896	0.002337							8.35896	0.002565
8.36334	-3.23e-05							8.36334	0.002258							8.36334	0.002484
8.36773	-3.83e-05							8.36773	0.00216							8.36773	0.002419
8.37211	-4.43e-05							8.37211	0.002081							8.37211	0.002337
8.3765	-8.24e-05							8.3765	0.002012							8.3765	0.002247
8.38089	-8.07e-05							8.38089	0.001927							8.38089	0.002183
8.38527	-8.28e-05							8.38527	0.001865							8.38527	0.002118
8.38966	-8.49e-05							8.38966	0.001778							8.38966	0.002058
8.39404	-0.00012							8.39404	0.001673							8.39404	0.001982
8.39843	-0.00013							8.39843	0.001596							8.39843	0.001915
8.40282	-0.00015							8.40282	0.001528							8.40282	0.001865
8.4072	-0.00015							8.4072	0.001477							8.4072	0.001794
8.41159	-0.00016							8.41159	0.001441							8.41159	0.001735
8.41597	-0.0002							8.41597	0.001378							8.41597	0.001677
8.42036	-0.0002							8.42036	0.001314							8.42036	0.00162
8.42475	-0.0002							8.42475	0.001239							8.42475	0.001585
8.42913	-0.0002							8.42913	0.001158							8.42913	0.00156
8.43352	-0.0002							8.43352	0.001094							8.43352	0.001521
8.4379	-0.00018							8.4379	0.001036							8.4379	0.001475
8.44229	-0.00018							8.44229	0.001014							8.44229	0.001445
8.44668	-0.00018							8.44668	0.000967							8.44668	0.001395
8.45106	-0.00019							8.45106	0.000936							8.45106	0.001353
8.45545	-0.00021							8.45545	0.000907							8.45545	0.001332
8.45983	-0.00024							8.45983	0.00086							8.45983	0.001266
8.46422	-0.00026							8.46422	0.000839							8.46422	0.001235
8.46861	-0.00025							8.46861	0.000795							8.46861	0.001203
8.47299	-0.00025							8.47299	0.000763							8.47299	0.00117
8.47738	-0.00025							8.47738	0.000715							8.47738	0.001157
8.48176	-0.00026							8.48176	0.000657							8.48176	0.001129
8.48615	-0.00027							8.48615	0.000627							8.48615	0.001107
8.49054	-0.00028							8.49054	0.000624							8.49054	0.001086
8.49492	-0.00029							8.49492	0.000622							8.49492	0.001073
8.49931	-0.0003							8.49931	0.000614							8.49931	0.001072
8.50369	-0.0003							8.50369	0.000596							8.50369	0.001046
8.50808	-0.0003							8.50808	0.000561							8.50808	0.001021
8.51247	-0.00029							8.51247	0.000538							8.51247	0.000973
8.51685	-0.00029							8.51685	0.000526							8.51685	0.000979
8.52124	-0.00029							8.52124	0.000505							8.52124	0.000969
8.52562	-0.0003							8.52562	0.000496							8.52562	0.000959
[truncated: 280 more rows]

## Sheet: Fig6
Time (s)	TpoR over Tpo	fit		time	Tpo over TpoR	fit		Time	Dimeric TpoR over Tpo	fit		Time (s)	Tpo over dimeric TpoR	fit
-39.6	-0.1258	0		-39.6	-0.8777	0		-39.6	-0.0365	0		-39.6	-0.0018	0
-39.5	-0.0525	0		-39.5	-0.7553	0		-39.5	0.638	0		-39.5	0.0462	0
-39.4	-0.064	0		-39.4	-1.053	0		-39.4	-1.6543	0		-39.4	-1.61219	0
-39.3	0.1192	0		-39.3	-0.8043	0		-39.3	-0.2685	0		-39.3	-0.5242	0
-39.2	-0.1794	0		-39.2	-0.6727	0		-39.2	-0.4499	0		-39.2	-0.8251	0
-39.1	-0.2222	0		-39.1	-0.6019	0		-39.1	-0.9622	0		-39.1	-0.7177	0
-39	-0.335	0		-39	-0.3617	0		-39	0.2744	0		-39	0.1381	0
-38.9	-0.14	0		-38.9	0.040299	0		-38.9	-0.1153	0		-38.9	-0.1355	0
-38.8	-0.0882	0		-38.8	-0.0034	0		-38.8	-0.098	0		-38.8	0.0303	0
-38.7	-0.0254	0		-38.7	0.0652	0		-38.7	-0.0696	0		-38.7	0.1217	0
-38.6	0.0277	0		-38.6	0.090698	0		-38.6	-0.0506	0		-38.6	0.122698	0
-38.5	0.0347	0		-38.5	0.1217	0		-38.5	-0.0075	0		-38.5	0.3707	0
-38.4	-0.0411	0		-38.4	0.027598	0		-38.4	-0.0048	0		-38.4	0.346398	0
-38.3	0.0137	0		-38.3	0.1737	0		-38.3	-0.0704	0		-38.3	0.5283	0
-38.2	0.0396	0		-38.2	0.2155	0		-38.2	0.23129	0		-38.2	0.5606	0
-38.1	0.0731	0		-38.1	0.308096	0		-38.1	0.398697	0		-38.1	0.6149	0
-38	0.0823	0		-38	0.3447	0		-38	0.498	0		-38	0.7289	0
-37.9	0.046799	0		-37.9	0.396197	0		-37.9	0.669702	0		-37.9	0.814402	0
-37.8	0.0253	0		-37.8	0.3798	0		-37.8	0.7274	0		-37.8	0.8337	0
-37.7	0.1223	0		-37.7	0.3678	0		-37.7	0.7182	0		-37.7	0.8077	0
-37.6	0.172199	0		-37.6	0.37	0		-37.6	0.0857	0		-37.6	0.329001	0
-37.5	0.1661	0		-37.5	0.36	0		-37.5	0.0288	0		-37.5	0.2357	0
-37.4	0.160301	0		-37.4	0.3057	0		-37.4	0.058699	0		-37.4	0.0801	0
-37.3	0.165	0		-37.3	0.2509	0		-37.3	0.1442	0		-37.3	-0.0376	0
-37.2	0.1295	0		-37.2	0.0634	0		-37.2	0.0764	0		-37.2	-0.046	0
-37.1	0.091	0		-37.1	-0.045	0		-37.1	0.0263	0		-37.1	-0.0485	0
-37	0.054	0		-37	-0.1554	0		-37	-0.0106	0		-37	-0.1522	0
-36.9	-0.0619	0		-36.9	-0.2535	0		-36.9	-0.0644	0		-36.9	-0.154	0
-36.8	-0.1009	0		-36.8	-0.3206	0		-36.8	-0.0814	0		-36.8	-0.1615	0
-36.7	-0.1514	0		-36.7	-0.3327	0		-36.7	-0.0673	0		-36.7	-0.1585	0
-36.6	-0.204	0		-36.6	-0.3367	0		-36.6	-0.0323	0		-36.6	-0.1658	0
-36.5	-0.2052	0		-36.5	-0.3357	0		-36.5	-0.0317	0		-36.5	-0.204	0
-36.4	-0.1734	0		-36.4	-0.3236	0		-36.4	-0.0397	0		-36.4	-0.2267	0
-36.3	-0.1713	0		-36.3	-0.2715	0		-36.3	-0.078	0		-36.3	-0.229	0
-36.2	-0.1598	0		-36.2	-0.2858	0		-36.2	-0.1115	0		-36.2	-0.2122	0
-36.1	-0.1412	0		-36.1	-0.2794	0		-36.1	-0.1036	0		-36.1	-0.2172	0
-36	-0.1271	0		-36	-0.268	0		-36	-0.1271	0		-36	-0.2015	0
-35.9	-0.1241	0		-35.9	-0.2529	0		-35.9	-0.1234	0		-35.9	-0.2071	0
-35.8	-0.1508	0		-35.8	-0.2704	0		-35.8	-0.1303	0		-35.8	-0.2037	0
-35.7	-0.1689	0		-35.7	-0.2566	0		-35.7	-0.1487	0		-35.7	-0.1897	0
-35.6	-0.1619	0		-35.6	-0.2443	0		-35.6	-0.1386	0		-35.6	-0.1867	0
-35.5	-0.1697	0		-35.5	-0.2443	0		-35.5	-0.1393	0		-35.5	-0.1618	0
-35.4	-0.1822	0		-35.4	-0.2642	0		-35.4	-0.1418	0		-35.4	-0.1642	0
-35.3	-0.1696	0		-35.3	-0.2712	0		-35.3	-0.156	0		-35.3	-0.1781	0
-35.2	-0.1585	0		-35.2	-0.2737	0		-35.2	-0.1559	0		-35.2	-0.1656	0
-35.1	-0.167	0		-35.1	-0.294	0		-35.1	-0.1623	0		-35.1	-0.1495	0
-35	-0.1633	0		-35	-0.299	0		-35	-0.1542	0		-35	-0.1362	0
-34.9	-0.1615	0		-34.9	-0.2973	0		-34.9	-0.1391	0		-34.9	-0.1427	0
-34.8	-0.1482	0		-34.8	-0.2963	0		-34.8	-0.1449	0		-34.8	-0.1263	0
-34.7	-0.152	0		-34.7	-0.281	0		-34.7	-0.1422	0		-34.7	-0.1261	0
-34.6	-0.1648	0		-34.6	-0.2757	0		-34.6	-0.1448	0		-34.6	-0.1217	0
-34.5	-0.1623	0		-34.5	-0.2706	0		-34.5	-0.1492	0		-34.5	-0.1221	0
-34.4	-0.1618	0		-34.4	-0.2576	0		-34.4	-0.1473	0		-34.4	-0.113	0
-34.3	-0.1576	0		-34.3	-0.2451	0		-34.3	-0.1471	0		-34.3	-0.1112	0
-34.2	-0.1634	0		-34.2	-0.2361	0		-34.2	-0.1407	0		-34.2	-0.1205	0
-34.1	-0.1596	0		-34.1	-0.2289	0		-34.1	-0.1369	0		-34.1	-0.1249	0
-34	-0.1541	0		-34	-0.2277	0		-34	-0.135	0		-34	-0.1245	0
-33.9	-0.1629	0		-33.9	-0.2169	0		-33.9	-0.1281	0		-33.9	-0.1221	0
-33.8	-0.1538	0		-33.8	-0.2164	0		-33.8	-0.1247	0		-33.8	-0.1166	0
-33.7	-0.1513	0		-33.7	-0.2148	0		-33.7	-0.1216	0		-33.7	-0.1132	0
-33.6	-0.1546	0		-33.6	-0.2128	0		-33.6	-0.121	0		-33.6	-0.1106	0
-33.5	-0.1547	0		-33.5	-0.2067	0		-33.5	-0.1239	0		-33.5	-0.1081	0
-33.4	-0.1523	0		-33.4	-0.2044	0		-33.4	-0.1259	0		-33.4	-0.1053	0
-33.3	-0.1577	0		-33.3	-0.2017	0		-33.3	-0.1272	0		-33.3	-0.1014	0
-33.2	-0.1596	0		-33.2	-0.1949	0		-33.2	-0.1253	0		-33.2	-0.0969	0
-33.1	-0.1651	0		-33.1	-0.1907	0		-33.1	-0.1253	0		-33.1	-0.0947	0
-33	-0.1578	0		-33	-0.1851	0		-33	-0.1254	0		-33	-0.0899	0
-32.9	-0.1577	0		-32.9	-0.1812	0		-32.9	-0.1236	0		-32.9	-0.0852	0
-32.8	-0.1588	0		-32.8	-0.1787	0		-32.8	-0.1259	0		-32.8	-0.0891	0
-32.7	-0.1582	0		-32.7	-0.1766	0		-32.7	-0.1272	0		-32.7	-0.0895	0
-32.6	-0.1573	0		-32.6	-0.1786	0		-32.6	-0.1285	0		-32.6	-0.0877	0
-32.5	-0.1518	0		-32.5	-0.1766	0		-32.5	-0.1316	0		-32.5	-0.0869	0
-32.4	-0.1525	0		-32.4	-0.1748	0		-32.4	-0.1291	0		-32.4	-0.0865	0
-32.3	-0.1535	0		-32.3	-0.1705	0		-32.3	-0.1332	0		-32.3	-0.0857	0
-32.2	-0.1547	0		-32.2	-0.168	0		-32.2	-0.1341	0		-32.2	-0.0823	0
-32.1	-0.1532	0		-32.1	-0.1689	0		-32.1	-0.1415	0		-32.1	-0.0793	0
-32	-0.1525	0		-32	-0.1707	0		-32	-0.1387	0		-32	-0.0811	0
-31.9	-0.1527	0		-31.9	-0.1707	0		-31.9	-0.1407	0		-31.9	-0.0834	0
-31.8	-0.1454	0		-31.8	-0.1634	0		-31.8	-0.1383	0		-31.8	-0.0796	0
-31.7	-0.1457	0		-31.7	-0.157	0		-31.7	-0.1339	0		-31.7	-0.077	0
-31.6	-0.1426	0		-31.6	-0.1568	0		-31.6	-0.1286	0		-31.6	-0.0813	0
-31.5	-0.1438	0		-31.5	-0.1568	0		-31.5	-0.1249	0		-31.5	-0.0837	0
-31.4	-0.1447	0		-31.4	-0.1541	0		-31.4	-0.1211	0		-31.4	-0.0829	0
-31.3	-0.1509	0		-31.3	-0.1558	0		-31.3	-0.1179	0		-31.3	-0.083	0
-31.2	-0.1547	0		-31.2	-0.1562	0		-31.2	-0.115	0		-31.2	-0.0834	0
-31.1	-0.1522	0		-31.1	-0.1524	0		-31.1	-0.1136	0		-31.1	-0.0815	0
-31	-0.1537	0		-31	-0.1522	0		-31	-0.1128	0		-31	-0.0846	0
-30.9	-0.1548	0		-30.9	-0.1495	0		-30.9	-0.1097	0		-30.9	-0.0821	0
-30.8	-0.1524	0		-30.8	-0.1374	0		-30.8	-0.1074	0		-30.8	-0.079	0
-30.7	-0.1522	0		-30.7	-0.1312	0		-30.7	-0.1061	0		-30.7	-0.0787	0
-30.6	-0.1527	0		-30.6	-0.127	0		-30.6	-0.1033	0		-30.6	-0.0783	0
-30.5	-0.1557	0		-30.5	-0.1237	0		-30.5	-0.1017	0		-30.5	-0.0772	0
-30.4	-0.1532	0		-30.4	-0.122	0		-30.4	-0.101	0		-30.4	-0.0758	0
-30.3	-0.1514	0		-30.3	-0.1219	0		-30.3	-0.0994	0		-30.3	-0.0722	0
-30.2	-0.148	0		-30.2	-0.1202	0		-30.2	-0.0954	0		-30.2	-0.0741	0
-30.1	-0.1448	0		-30.1	-0.1186	0		-30.1	-0.0979	0		-30.1	-0.0742	0
-30	-0.1445	0		-30	-0.1175	0		-30	-0.0988	0		-30	-0.0792	0
-29.9	-0.1418	0		-29.9	-0.1174	0		-29.9	-0.0985	0		-29.9	-0.0768	0
-29.8	-0.1466	0		-29.8	-0.116	0		-29.8	-0.0902	0		-29.8	-0.0778	0
-29.7	-0.1483	0		-29.7	-0.1177	0		-29.7	-0.085	0		-29.7	-0.0767	0
-29.6	-0.1515	0		-29.6	-0.12	0		-29.6	-0.0817	0		-29.6	-0.0744	0
-29.5	-0.1471	0		-29.5	-0.125	0		-29.5	-0.0829	0		-29.5	-0.0751	0
-29.4	-0.1419	0		-29.4	-0.1237	0		-29.4	-0.0842	0		-29.4	-0.0733	0
-29.3	-0.1334	0		-29.3	-0.1199	0		-29.3	-0.0824	0		-29.3	-0.0719	0
-29.2	-0.1315	0		-29.2	-0.1192	0		-29.2	-0.0775	0		-29.2	-0.0711	0
-29.1	-0.1284	0		-29.1	-0.1174	0		-29.1	-0.0744	0		-29.1	-0.0712	0
-29	-0.1263	0		-29	-0.113	0		-29	-0.0714	0		-29	-0.0713	0
-28.9	-0.1251	0		-28.9	-0.1134	0		-28.9	-0.071	0		-28.9	-0.073	0
-28.8	-0.1269	0		-28.8	-0.1139	0		-28.8	-0.0672	0		-28.8	-0.0733	0
-28.7	-0.1276	0		-28.7	-0.1139	0		-28.7	-0.0595	0		-28.7	-0.0724	0
-28.6	-0.1299	0		-28.6	-0.1136	0		-28.6	-0.0557	0		-28.6	-0.0703	0
-28.5	-0.1322	0		-28.5	-0.1116	0		-28.5	-0.0537	0		-28.5	-0.0666	0
-28.4	-0.1346	0		-28.4	-0.1103	0		-28.4	-0.0529	0		-28.4	-0.0635	0
-28.3	-0.1318	0		-28.3	-0.1085	0		-28.3	-0.0531	0		-28.3	-0.0621	0
-28.2	-0.1247	0		-28.2	-0.1105	0		-28.2	-0.0489	0		-28.2	-0.0609	0
-28.1	-0.1329	0		-28.1	-0.1122	0		-28.1	-0.0455	0		-28.1	-0.0588	0
-28	-0.136	0		-28	-0.1086	0		-28	-0.0492	0		-28	-0.0581	0
-27.9	-0.1352	0		-27.9	-0.1076	0		-27.9	-0.0479	0		-27.9	-0.057	0
-27.8	-0.1344	0		-27.8	-0.1071	0		-27.8	-0.0531	0		-27.8	-0.0563	0
-27.7	-0.1316	0		-27.7	-0.104	0		-27.7	-0.0537	0		-27.7	-0.0533	0
-27.6	-0.1296	0		-27.6	-0.1	0		-27.6	-0.0576	0		-27.6	-0.0504	0
-27.5	-0.1306	0		-27.5	-0.0959	0		-27.5	-0.0553	0		-27.5	-0.0537	0
-27.4	-0.1276	0		-27.4	-0.0956	0		-27.4	-0.0514	0		-27.4	-0.0579	0
-27.3	-0.1282	0		-27.3	-0.0928	0		-27.3	-0.0512	0		-27.3	-0.0563	0
-27.2	-0.1245	0		-27.2	-0.0948	0		-27.2	-0.0467	0		-27.2	-0.0673	0
-27.1	-0.1205	0		-27.1	-0.0952	0		-27.1	-0.0464	0		-27.1	-0.0676	0
-27	-0.1148	0		-27	-0.0956	0		-27	-0.0408	0		-27	-0.072	0
-26.9	-0.1182	0		-26.9	-0.097	0		-26.9	-0.0394	0		-26.9	-0.0769	0
-26.8	-0.1143	0		-26.8	-0.0951	0		-26.8	-0.0357	0		-26.8	-0.0772	0
-26.7	-0.1136	0		-26.7	-0.0968	0		-26.7	-0.0339	0		-26.7	-0.0714	0
-26.6	-0.1119	0		-26.6	-0.0941	0		-26.6	-0.038	0		-26.6	-0.0654	0
-26.5	-0.1081	0		-26.5	-0.0875	0		-26.5	-0.0386	0		-26.5	-0.0649	0
-26.4	-0.1071	0		-26.4	-0.0889	0		-26.4	-0.0361	0		-26.4	-0.0591	0
-26.3	-0.1026	0		-26.3	-0.09	0		-26.3	-0.0395	0		-26.3	-0.0552	0
-26.2	-0.1005	0		-26.2	-0.0938	0		-26.2	-0.0337	0		-26.2	-0.0574	0
-26.1	-0.0994	0		-26.1	-0.094	0		-26.1	-0.0321	0		-26.1	-0.059	0
-26	-0.0983	0		-26	-0.0934	0		-26	-0.0265	0		-26	-0.0608	0
-25.9	-0.0987	0		-25.9	-0.0919	0		-25.9	-0.0256	0		-25.9	-0.0614	0
-25.8	-0.096	0		-25.8	-0.0897	0		-25.8	-0.0232	0		-25.8	-0.0606	0
-25.7	-0.099	0		-25.7	-0.0906	0		-25.7	-0.026	0		-25.7	-0.0619	0
-25.6	-0.0989	0		-25.6	-0.0953	0		-25.6	-0.0242	0		-25.6	-0.0621	0
-25.5	-0.0987	0		-25.5	-0.0967	0		-25.5	-0.0306	0		-25.5	-0.0572	0
-25.4	-0.0984	0		-25.4	-0.1016	0		-25.4	-0.0304	0		-25.4	-0.0528	0
-25.3	-0.0941	0		-25.3	-0.1055	0		-25.3	-0.0292	0		-25.3	-0.0506	0
-25.2	-0.0876	0		-25.2	-0.1071	0		-25.2	-0.0301	0		-25.2	-0.0462	0
-25.1	-0.0817	0		-25.1	-0.1074	0		-25.1	-0.0352	0		-25.1	-0.0417	0
-25	-0.0764	0		-25	-0.1041	0		-25	-0.0371	0		-25	-0.0415	0
-24.9	-0.0724	0		-24.9	-0.1014	0		-24.9	-0.0348	0		-24.9	-0.0422	0
-24.8	-0.0689	0		-24.8	-0.1025	0		-24.8	-0.0399	0		-24.8	-0.0408	0
-24.7	-0.0708	0		-24.7	-0.1081	0		-24.7	-0.041	0		-24.7	-0.0401	0
-24.6	-0.0714	0		-24.6	-0.1121	0		-24.6	-0.0445	0		-24.6	-0.0359	0
-24.5	-0.0671	0		-24.5	-0.1127	0		-24.5	-0.0421	0		-24.5	-0.0328	0
-24.4	-0.0628	0		-24.4	-0.1117	0		-24.4	-0.0413	0		-24.4	-0.0346	0
-24.3	-0.0653	0		-24.3	-0.1096	0		-24.3	-0.0426	0		-24.3	-0.0361	0
-24.2	-0.0688	0		-24.2	-0.1091	0		-24.2	-0.0392	0		-24.2	-0.038	0
-24.1	-0.0688	0		-24.1	-0.1115	0		-24.1	-0.0368	0		-24.1	-0.0384	0
-24	-0.0661	0		-24	-0.1109	0		-24	-0.0343	0		-24	-0.0419	0
-23.9	-0.0624	0		-23.9	-0.1109	0		-23.9	-0.0319	0		-23.9	-0.0416	0
-23.8	-0.0574	0		-23.8	-0.1052	0		-23.8	-0.0298	0		-23.8	-0.0409	0
-23.7	-0.0532	0		-23.7	-0.1021	0		-23.7	-0.0318	0		-23.7	-0.04	0
-23.6	-0.0509	0		-23.6	-0.095	0		-23.6	-0.0364	0		-23.6	-0.0379	0
-23.5	-0.0468	0		-23.5	-0.0912	0		-23.5	-0.0332	0		-23.5	-0.04	0
-23.4	-0.0451	0		-23.4	-0.0934	0		-23.4	-0.0304	0		-23.4	-0.0397	0
-23.3	-0.0478	0		-23.3	-0.096	0		-23.3	-0.0278	0		-23.3	-0.042	0
-23.2	-0.0516	0		-23.2	-0.0945	0		-23.2	-0.0288	0		-23.2	-0.0382	0
-23.1	-0.0483	0		-23.1	-0.0959	0		-23.1	-0.0274	0		-23.1	-0.0364	0
-23	-0.0491	0		-23	-0.0918	0		-23	-0.0281	0		-23	-0.033	0
-22.9	-0.0482	0		-22.9	-0.0898	0		-22.9	-0.0284	0		-22.9	-0.0296	0
-22.8	-0.046	0		-22.8	-0.0869	0		-22.8	-0.0287	0		-22.8	-0.0318	0
-22.7	-0.0414	0		-22.7	-0.0831	0		-22.7	-0.0291	0		-22.7	-0.0347	0
-22.6	-0.0351	0		-22.6	-0.0805	0		-22.6	-0.0326	0		-22.6	-0.0337	0
-22.5	-0.0358	0		-22.5	-0.0897	0		-22.5	-0.0422	0		-22.5	-0.0304	0
-22.4	-0.0353	0		-22.4	-0.0915	0		-22.4	-0.0465	0		-22.4	-0.0224	0
-22.3	-0.0289	0		-22.3	-0.0928	0		-22.3	-0.0376	0		-22.3	-0.0246	0
-22.2	-0.0201	0		-22.2	-0.0947	0		-22.2	-0.0306	0		-22.2	-0.0217	0
-22.1	-0.0021	0		-22.1	-0.0823	0		-22.1	-0.0276	0		-22.1	-0.0292	0
-22	0.0116	0		-22	-0.0862	0		-22	-0.0243	0		-22	-0.0345	0
-21.9	0.0173	0		-21.9	-0.1099	0		-21.9	-0.0269	0		-21.9	-0.0273	0
-21.8	0.0161	0		-21.8	-0.1049	0		-21.8	-0.034	0		-21.8	-0.0248	0
-21.7	0.0188	0		-21.7	-0.1042	0		-21.7	-0.0433	0		-21.7	-0.0084	0
-21.6	0.0223	0		-21.6	-0.1071	0		-21.6	-0.0553	0		-21.6	0.0117	0
-21.5	0.0213	0		-21.5	-0.106	0		-21.5	-0.0655	0		-21.5	0.0167	0
-21.4	0.0185	0		-21.4	-0.1012	0		-21.4	-0.0651	0		-21.4	0.0135	0
-21.3	0.0141	0		-21.3	-0.0953	0		-21.3	-0.0601	0		-21.3	2.21e-07	0
-21.2	0.016	0		-21.2	-0.0936	0		-21.2	-0.0626	0		-21.2	0.003	0
-21.1	0.0117	0		-21.1	-0.0909	0		-21.1	-0.0599	0		-21.1	0.0046	0
-21	0.0043	0		-21	-0.0909	0		-21	-0.0549	0		-21	0.0109	0
-20.9	-0.0017	0		-20.9	-0.0896	0		-20.9	-0.058	0		-20.9	0.0093	0
-20.8	-0.0232	0		-20.8	-0.0834	0		-20.8	-0.0616	0		-20.8	0.0161	0
-20.7	-0.0496	0		-20.7	-0.0951	0		-20.7	-0.0616	0		-20.7	0.0151	0
-20.6	-0.0674	0		-20.6	-0.0974	0		-20.6	-0.0658	0		-20.6	0.0171	0
-20.5	-0.0745	0		-20.5	-0.0957	0		-20.5	-0.0655	0		-20.5	0.0117	0
-20.4	-0.0734	0		-20.4	-0.0954	0		-20.4	-0.0628	0		-20.4	0.0067	0
-20.3	-0.0691	0		-20.3	-0.0967	0		-20.3	-0.058	0		-20.3	0.0051	0
-20.2	-0.0624	0		-20.2	-0.0956	0		-20.2	-0.0464	0		-20.2	0.001	0
-20.1	-0.0433	0		-20.1	-0.0979	0		-20.1	-0.0354	0		-20.1	0.0005	0
-20	-0.0311	0		-20	-0.0983	0		-20	-0.0175	0		-20	-0.0017	0
-19.9	-0.0249	0		-19.9	-0.0979	0		-19.9	0.0068	0		-19.9	0.0045	0
-19.8	-0.0214	0		-19.8	-0.0802	0		-19.8	0.02	0		-19.8	0.0035	0
-19.7	-0.0124	0		-19.7	-0.083	0		-19.7	0.0232	0		-19.7	0.0021	0
-19.6	0.0107	0		-19.6	-0.0733	0		-19.6	0.0276	0		-19.6	0.0036	0
-19.5	0.0212	0		-19.5	-0.0703	0		-19.5	0.0317	0		-19.5	-0.0002	0
-19.4	0.0264	0		-19.4	-0.0596	0		-19.4	0.0325	0		-19.4	-0.0004	0
-19.3	0.0231	0		-19.3	-0.0505	0		-19.3	0.0377	0		-19.3	-0.0025	0
-19.2	0.0167	0		-19.2	-0.0461	0		-19.2	0.0299	0		-19.2	-0.0016	0
-19.1	0.0103	0		-19.1	-0.037	0		-19.1	0.0296	0		-19.1	0.0031	0
-19	-0.0065	0		-19	-0.0344	0		-19	0.0255	0		-19	0.0069	0
-18.9	-0.0198	0		-18.9	-0.0357	0		-18.9	0.039	0		-18.9	0.0212	0
-18.8	-0.0288	0		-18.8	-0.0379	0		-18.8	0.0486	0		-18.8	0.0294	0
-18.7	-0.0273	0		-18.7	-0.0334	0		-18.7	0.0459	0		-18.7	0.0221	0
-18.6	-0.0229	0		-18.6	-0.0301	0		-18.6	0.037	0		-18.6	0.02	0
-18.5	-0.0108	0		-18.5	-0.0295	0		-18.5	0.0311	0		-18.5	0.0148	0
-18.4	-0.0072	0		-18.4	-0.0375	0		-18.4	0.0235	0		-18.4	0.0104	0
-18.3	-0.0026	0		-18.3	-0.0406	0		-18.3	0.0119	0		-18.3	0.0166	0
-18.2	-0.0015	0		-18.2	-0.0371	0		-18.2	-0.0064	0		-18.2	0.0213	0
-18.1	-0.0018	0		-18.1	-0.0319	0		-18.1	-0.0091	0		-18.1	0.0258	0
-18	-0.0126	0		-18	-0.0167	0		-18	-0.0131	0		-18	0.025	0
-17.9	-0.0221	0		-17.9	-0.0102	0		-17.9	-0.0099	0		-17.9	0.0168	0
-17.8	-0.0393	0		-17.8	-0.0105	0		-17.8	-0.0139	0		-17.8	0.0086	0
-17.7	-0.0615	0		-17.7	-0.0171	0		-17.7	-0.003	0		-17.7	0.0131	0
-17.6	-0.0746	0		-17.6	-0.0189	0		-17.6	-0.0023	0		-17.6	0.0066	0
-17.5	-0.0938	0		-17.5	-0.0125	0		-17.5	-0.0065	0		-17.5	0.0055	0
-17.4	-0.106	0		-17.4	-0.0075	0		-17.4	-0.0155	0		-17.4	0.0212	0
-17.3	-0.1069	0		-17.3	-0.0146	0		-17.3	-0.0166	0		-17.3	0.0293	0
-17.2	-0.0941	0		-17.2	-0.0145	0		-17.2	-0.0302	0		-17.2	0.0393	0
-17.1	-0.0786	0		-17.1	-0.0183	0		-17.1	-0.0481	0		-17.1	0.0364	0
-17	-0.0705	0		-17	-0.0244	0		-17	-0.0586	0		-17	0.0355	0
-16.9	-0.0575	0		-16.9	-0.012	0		-16.9	-0.0718	0		-16.9	0.0394	0
-16.8	-0.0467	0		-16.8	-0.0026	0		-16.8	-0.0749	0		-16.8	0.036	0
-16.7	-0.0469	0		-16.7	0.0058	0		-16.7	-0.062	0		-16.7	0.0421	0
-16.6	-0.045	0		-16.6	0.0038	0		-16.6	-0.0516	0		-16.6	0.0508	0
-16.5	-0.0285	0		-16.5	0.0097	0		-16.5	-0.0372	0		-16.5	0.0601	0
-16.4	-0.0414	0		-16.4	0.0196	0		-16.4	-0.025	0		-16.4	0.0655	0
-16.3	-0.0537	0		-16.3	0.0123	0		-16.3	-0.012	0		-16.3	0.0581	0
-16.2	-0.0573	0		-16.2	0.0128	0		-16.2	-0.0187	0		-16.2	0.0523	0
-16.1	-0.0641	0		-16.1	0.0075	0		-16.1	-0.0271	0		-16.1	0.0545	0
-16	-0.0607	0		-16	0.0272	0		-16	-0.0324	0		-16	0.0539	0
-15.9	-0.0565	0		-15.9	0.0339	0		-15.9	-0.0452	0		-15.9	0.0524	0
-15.8	-0.0385	0		-15.8	0.0448	0		-15.8	-0.0899	0		-15.8	0.0562	0
-15.7	-0.0221	0		-15.7	0.0486	0		-15.7	-0.111	0		-15.7	0.0616	0
-15.6	-0.0109	0		-15.6	0.0505	0		-15.6	-0.096	0		-15.6	0.0649	0
-15.5	-0.0011	0		-15.5	0.0436	0		-15.5	-0.079	0		-15.5	0.0639	0
-15.4	0.0068	0		-15.4	0.0309	0		-15.4	-0.0487	0		-15.4	0.0634	0
-15.3	-0.0037	0		-15.3	0.0216	0		-15.3	-0.01	0		-15.3	0.0671	0
-15.2	-0.0263	0		-15.2	0.0207	0		-15.2	0.0339	0		-15.2	0.069	0
-15.1	-0.0361	0		-15.1	0.0096	0		-15.1	0.0459	0		-15.1	0.0671	0
-15	-0.0365	0		-15	-0.0091	0		-15	0.0759	0		-15	0.064	0
-14.9	-0.0424	0		-14.9	-0.0236	0		-14.9	0.0888	0		-14.9	0.0596	0
-14.8	-0.0323	0		-14.8	-0.0237	0		-14.8	0.0931	0		-14.8	0.0613	0
-14.7	-0.0127	0		-14.7	-0.0223	0		-14.7	0.0872	0		-14.7	0.0639	0
-14.6	-0.0103	0		-14.6	-0.0088	0		-14.6	0.0771	0		-14.6	0.06	0
-14.5	-0.0014	0		-14.5	-0.0048	0		-14.5	0.0679	0		-14.5	0.0488	0
-14.4	-0.007	0		-14.4	-0.0073	0		-14.4	0.0505	0		-14.4	0.0309	0
-14.3	-0.0126	0		-14.3	-0.0103	0		-14.3	0.0331	0		-14.3	0.0113	0
-14.2	-0.0154	0		-14.2	-0.005	0		-14.2	0.01	0		-14.2	0.012	0
-14.1	-0.0104	0		-14.1	-0.01	0		-14.1	-0.0106	0		-14.1	0.0124	0
-14	-0.0082	0		-14	-0.0272	0		-14	-0.0209	0		-14	0.0109	0
-13.9	-0.0119	0		-13.9	-0.038	0		-13.9	-0.0285	0		-13.9	0.0108	0
-13.8	-0.0102	0		-13.8	-0.0516	0		-13.8	-0.0422	0		-13.8	0.0178	0
-13.7	-0.0219	0		-13.7	-0.0711	0		-13.7	-0.0478	0		-13.7	0.0204	0
-13.6	-0.0333	0		-13.6	-0.0835	0		-13.6	-0.0552	0		-13.6	0.0095	0
-13.5	-0.0427	0		-13.5	-0.096	0		-13.5	-0.0584	0		-13.5	0.006	0
-13.4	-0.0312	0		-13.4	-0.0996	0		-13.4	-0.068	0		-13.4	0.0097	0
-13.3	-0.0384	0		-13.3	-0.102	0		-13.3	-0.0811	0		-13.3	0.0194	0
-13.2	-0.0511	0		-13.2	-0.0942	0		-13.2	-0.0972	0		-13.2	0.0184	0
-13.1	-0.0389	0		-13.1	-0.0896	0		-13.1	-0.1208	0		-13.1	0.0088	0
-13	-0.0335	0		-13	-0.0902	0		-13	-0.1379	0		-13	0.0062	0
-12.9	-0.035	0		-12.9	-0.0779	0		-12.9	-0.1452	0		-12.9	0.0131	0
-12.8	-0.0401	0		-12.8	-0.0693	0		-12.8	-0.1478	0		-12.8	0.0159	0
-12.7	-0.041	0		-12.7	-0.0715	0		-12.7	-0.131	0		-12.7	0.0033	0
-12.6	-0.0401	0		-12.6	-0.0788	0		-12.6	-0.0969	0		-12.6	0.0019	0
-12.5	-0.0455	0		-12.5	-0.0872	0		-12.5	-0.0573	0		-12.5	-0.0012	0
-12.4	-0.0452	0		-12.4	-0.0817	0		-12.4	-0.0387	0		-12.4	0.0024	0
-12.3	-0.0424	0		-12.3	-0.0795	0		-12.3	-0.0296	0		-12.3	0.0013	0
-12.2	-0.0356	0		-12.2	-0.0706	0		-12.2	-0.0253	0		-12.2	0.0033	0
-12.1	-0.0332	0		-12.1	-0.0606	0		-12.1	-0.0222	0		-12.1	0.0077	0
-12	-0.0274	0		-12	-0.0508	0		-12	-0.029	0		-12	0.0173	0
-11.9	-0.02	0		-11.9	-0.0496	0		-11.9	-0.041	0		-11.9	0.017	0
-11.8	-0.0242	0		-11.8	-0.0394	0		-11.8	-0.0496	0		-11.8	0.0141	0
-11.7	-0.0211	0		-11.7	-0.0304	0		-11.7	-0.0402	0		-11.7	0.0184	0
-11.6	-0.0218	0		-11.6	-0.0309	0		-11.6	-0.0333	0		-11.6	0.0225	0
-11.5	-0.0166	0		-11.5	-0.0309	0		-11.5	-0.0359	0		-11.5	0.0234	0
-11.4	-0.0186	0		-11.4	-0.0241	0		-11.4	-0.0305	0		-11.4	0.022	0
-11.3	-0.0274	0		-11.3	-0.0199	0		-11.3	-0.0268	0		-11.3	0.0144	0
-11.2	-0.0327	0		-11.2	-0.0141	0		-11.2	-0.0241	0		-11.2	0.0144	0
-11.1	-0.0278	0		-11.1	-0.0152	0		-11.1	-0.0162	0		-11.1	0.0087	0
-11	-0.0279	0		-11	-0.0127	0		-11	-0.0086	0		-11	0.0085	0
-10.9	-0.0252	0		-10.9	-0.011	0		-10.9	0.0036	0		-10.9	0.0103	0
-10.8	-0.0279	0		-10.8	-0.0052	0		-10.8	0.0069	0		-10.8	0.0174	0
-10.7	-0.0338	0		-10.7	0.002	0		-10.7	0.0077	0		-10.7	0.0227	0
-10.6	-0.0385	0		-10.6	0.007	0		-10.6	0.0098	0		-10.6	0.012	0
-10.5	-0.0402	0		-10.5	0.0094	0		-10.5	0.0142	0		-10.5	0.0199	0
-10.4	-0.0357	0		-10.4	0.0108	0		-10.4	0.0256	0		-10.4	0.0206	0
-10.3	-0.0345	0		-10.3	0.0135	0		-10.3	0.0309	0		-10.3	0.0144	0
-10.2	-0.0377	0		-10.2	0.0152	0		-10.2	0.0312	0		-10.2	0.0127	0
-10.1	-0.0464	0		-10.1	0.0187	0		-10.1	0.0241	0		-10.1	0.0143	0
-10	-0.04	0		-10	0.0124	0		-10	0.0275	0		-10	0.0143	0
-9.9	-0.0419	0		-9.9	0.004	0		-9.9	0.0355	0		-9.9	0.0091	0
-9.8	-0.042	0		-9.8	-0.0027	0		-9.8	0.041	0		-9.8	-0.0008	0
-9.7	-0.0385	0		-9.7	-0.006	0		-9.7	0.0404	0		-9.7	-0.0042	0
-9.6	-0.0436	0		-9.6	-0.0085	0		-9.6	0.0426	0		-9.6	-0.0084	0
-9.5	-0.0414	0		-9.5	-0.0069	0		-9.5	0.0554	0		-9.5	-0.0038	0
-9.4	-0.0468	0		-9.4	-0.0069	0		-9.4	0.055	0		-9.4	-0.0033	0
-9.3	-0.0499	0		-9.3	-0.0085	0		-9.3	0.0514	0		-9.3	-0.0028	0
-9.2	-0.0507	0		-9.2	-0.0084	0		-9.2	0.0533	0		-9.2	-0.0146	0
-9.1	-0.0431	0		-9.1	-0.0164	0		-9.1	0.0542	0		-9.1	-0.0164	0
-9	-0.0307	0		-9	-0.0168	0		-9	0.0599	0		-9	-0.0063	0
-8.9	-0.0161	0		-8.9	-0.0068	0		-8.9	0.0621	0		-8.9	0.0079	0
-8.8	-0.0071	0		-8.8	0.0025	0		-8.8	0.0663	0		-8.8	0.0191	0
-8.7	0.0018	0		-8.7	0.0183	0		-8.7	0.0618	0		-8.7	0.0266	0
-8.6	0.0075	0		-8.6	0.0251	0		-8.6	0.0581	0		-8.6	0.0338	0
-8.5	0.001	0		-8.5	0.0311	0		-8.5	0.0653	0		-8.5	0.0315	0
-8.4	-0.0101	0		-8.4	0.0284	0		-8.4	0.0637	0		-8.4	0.0379	0
-8.3	-0.0046	0		-8.3	0.0329	0		-8.3	0.0578	0		-8.3	0.0327	0
-8.2	-0.0067	0		-8.2	0.0273	0		-8.2	0.0454	0		-8.2	0.0188	0
-8.1	-0.0029	0		-8.1	0.0297	0		-8.1	0.0377	0		-8.1	0.0104	0
-8	-0.0022	0		-8	0.0219	0		-8	0.0406	0		-8	0.0211	0
-7.9	0.003	0		-7.9	0.0187	0		-7.9	0.0436	0		-7.9	0.0185	0
-7.8	-0.0012	0		-7.8	0.0155	0		-7.8	0.0448	0		-7.8	0.0168	0
-7.7	-0.003	0		-7.7	0.0126	0		-7.7	0.0397	0		-7.7	0.0184	0
-7.6	0.0008	0		-7.6	0.015	0		-7.6	0.0355	0		-7.6	0.0159	0
-7.5	0.0017	0		-7.5	0.0197	0		-7.5	0.0351	0		-7.5	0.017	0
-7.4	0.0041	0		-7.4	0.0195	0		-7.4	0.0381	0		-7.4	0.019	0
-7.3	0.0056	0		-7.3	0.0199	0		-7.3	0.0389	0		-7.3	0.0156	0
-7.2	0.0083	0		-7.2	0.0174	0		-7.2	0.0385	0		-7.2	0.0094	0
-7.1	0.0095	0		-7.1	0.0116	0		-7.1	0.0383	0		-7.1	0.006	0
-7	0.0067	0		-7	0.0078	0		-7	0.0352	0		-7	0.0081	0
-6.9	0.011	0		-6.9	0.0089	0		-6.9	0.0358	0		-6.9	0.0081	0
-6.8	0.0129	0		-6.8	0.0129	0		-6.8	0.0324	0		-6.8	0.0066	0
-6.7	0.0081	0		-6.7	0.0157	0		-6.7	0.0285	0		-6.7	0.0038	0
-6.6	0.0047	0		-6.6	0.0152	0		-6.6	0.0211	0		-6.6	0.0029	0
-6.5	0.0059	0		-6.5	0.0128	0		-6.5	0.0189	0		-6.5	-0.0002	0
-6.4	0.0044	0		-6.4	0.0122	0		-6.4	0.017	0		-6.4	0.0059	0
-6.3	0.0082	0		-6.3	0.0118	0		-6.3	0.017	0		-6.3	0.0071	0
-6.2	0.0097	0		-6.2	0.0132	0		-6.2	0.0123	0		-6.2	0.0076	0
-6.1	0.0101	0		-6.1	0.0132	0		-6.1	0.0101	0		-6.1	0.0046	0
-6	0.0082	0		-6	0.0103	0		-6	0.0103	0		-6	0.0045	0
-5.9	0.0021	0		-5.9	0.0096	0		-5.9	0.0114	0		-5.9	-0.0005	0
-5.8	0.006	0		-5.8	0.0085	0		-5.8	0.0054	0		-5.8	-0.0017	0
-5.7	0.0043	0		-5.7	0.0023	0		-5.7	0.0015	0		-5.7	0.0017	0
-5.6	0.0018	0		-5.6	-0.0005	0		-5.6	0.0015	0		-5.6	0.0016	0
-5.5	0.0008	0		-5.5	-0.0056	0		-5.5	-0.0024	0		-5.5	0.002	0
-5.4	0.0004	0		-5.4	-0.0089	0		-5.4	-0.0008	0		-5.4	0.002	0
-5.3	0.0021	0		-5.3	-0.0092	0		-5.3	-3.64e-12	0		-5.3	-0.0001	0
-5.2	0.0017	0		-5.2	-0.0132	0		-5.2	0.0032	0		-5.2	0.0029	0
-5.1	-0.0001	0		-5.1	-0.0159	0		-5.1	0.0008	0		-5.1	0.0047	0
-5	-0.0037	0		-5	-0.0116	0		-5	-0.0007	0		-5	0.0039	0
-4.9	-0.0054	0		-4.9	-0.0113	0		-4.9	-0.0018	0		-4.9	0.0048	0
-4.8	-0.007	0		-4.8	-0.0117	0		-4.8	-0.0039	0		-4.8	0.0055	0
-4.7	-0.0058	0		-4.7	-0.0047	0		-4.7	-0.0038	0		-4.7	0.0047	0
-4.6	0.0008	0		-4.6	-0.0042	0		-4.6	-0.0053	0		-4.6	0.0035	0
-4.5	0.0009	0		-4.5	-0.0072	0		-4.5	-0.0042	0		-4.5	0.0024	0
-4.4	0.0022	0		-4.4	-0.0077	0		-4.4	-0.0045	0		-4.4	0.0032	0
-4.3	-0.0018	0		-4.3	-0.009	0		-4.3	-0.0047	0		-4.3	0.0076	0
-4.2	-0.004	0		-4.2	-0.009	0		-4.2	-0.0061	0		-4.2	0.0047	0
-4.1	-0.0017	0		-4.1	-0.0038	0		-4.1	-0.0068	0		-4.1	0.0056	0
-4	-0.0022	0		-4	-0.0055	0		-4	-0.0003	0		-4	0.0054	0
-3.9	-0.0006	0		-3.9	-0.0009	0		-3.9	5.34e-08	0		-3.9	0.0077	0
-3.8	0.0002	0		-3.8	-0.0008	0		-3.8	-0.0049	0		-3.8	0.0074	0
-3.7	0.0026	0		-3.7	0.0001	0		-3.7	-0.008	0		-3.7	0.0069	0
-3.6	-9.99e-05	0		-3.6	0.0034	0		-3.6	-0.0087	0		-3.6	-0.0005	0
-3.5	-0.0003	0		-3.5	0.004	0		-3.5	0.0002	0		-3.5	-0.0068	0
-3.4	-0.0005	0		-3.4	0.0059	0		-3.4	-0.0068	0		-3.4	-0.0111	0
-3.3	-0.0012	0		-3.3	0.0067	0		-3.3	-0.0084	0		-3.3	-0.0087	0
-3.2	-0.0052	0		-3.2	0.0044	0		-3.2	-0.0076	0		-3.2	-0.0113	0
-3.1	-0.0046	0		-3.1	0.0027	0		-3.1	-0.0071	0		-3.1	-0.0073	0
-3	-0.0006	0		-3	0.0014	0		-3	-0.0023	0		-3	-0.008	0
-2.9	-0.0043	0		-2.9	-0.0041	0		-2.9	-0.0091	0		-2.9	-0.0197	0
-2.8	-0.0063	0		-2.8	-0.0029	0		-2.8	-0.0072	0		-2.8	-0.0149	0
-2.7	-0.0131	0		-2.7	-0.0046	0		-2.7	-0.0106	0		-2.7	-0.0132	0
-2.6	-0.0153	0		-2.6	-0.0026	0		-2.6	-0.0058	0		-2.6	-0.0148	0
-2.5	-0.0108	0		-2.5	0.0052	0		-2.5	-0.0007	0		-2.5	-0.0228	0
-2.4	-0.017	0		-2.4	0.0078	0		-2.4	0.0038	0		-2.4	-0.0193	0
-2.3	-0.0144	0		-2.3	0.0068	0		-2.3	0.0049	0		-2.3	-0.0224	0
-2.2	-0.0176	0		-2.2	-0.0004	0		-2.2	-0.0003	0		-2.2	-0.0174	0
-2.1	-0.0212	0		-2.1	-0.0019	0		-2.1	-0.0023	0		-2.1	-0.0199	0
-2	-0.0253	0		-2	0.0082	0		-2	-0.0072	0		-2	-0.0199	0
-1.9	-0.0284	0		-1.9	0.0137	0		-1.9	-0.0103	0		-1.9	-0.0213	0
-1.8	-0.0352	0		-1.8	0.0107	0		-1.8	-0.0141	0		-1.8	-0.0365	0
-1.7	-0.0338	0		-1.7	0.0133	0		-1.7	-0.0038	0		-1.7	-0.0488	0
-1.6	-0.0361	0		-1.6	0.0196	0		-1.6	0.001	0		-1.6	-0.0515	0
-1.5	-0.0418	0		-1.5	0.0191	0		-1.5	0.0031	0		-1.5	-0.0565	0
-1.4	-0.0399	0		-1.4	0.0195	0		-1.4	0.0031	0		-1.4	-0.048	0
-1.3	-0.0376	0		-1.3	0.0288	0		-1.3	0.0062	0		-1.3	-0.048	0
-1.2	-0.0285	0		-1.2	0.0363	0		-1.2	0.0062	0		-1.2	-0.0446	0
-1.1	-0.0257	0		-1.1	0.0371	0		-1.1	0.009	0		-1.1	-0.0442	0
-1	-0.0241	0		-1	0.0441	0		-1	0.009	0		-1	-0.0446	0
-0.9	-0.0241	0		-0.9	0.0441	0		-0.9	0.009	0		-0.9	-0.048	0
-0.8	-0.0234	0		-0.8	0.0451	0		-0.8	0.009	0		-0.8	-0.049	0
-0.7		0		-0.7		0		-0.7		0		-0.7		0
-0.6		0		-0.6		0		-0.6		0		-0.6		0
-0.5		0		-0.5		0		-0.5		0		-0.5		0
-0.4		0		-0.4		0		-0.4		0		-0.4		0
-0.3		0		-0.3		0		-0.3		0		-0.3		0
-0.2		0		-0.2		0		-0.2		0		-0.2		0
-0.1		0		-0.1		0		-0.1		0		-0.1		0
0		0		0		0		0		0		0		0
0.099998		0		0.099998		0		0.099998		0		0.099998		0
0.200001		0		0.200001		0		0.200001		0		0.200001		0
0.299999		0		0.299999		0		0.299999		0		0.299999		0
0.399998		0		0.399998		0		0.399998		0		0.399998		0
0.5		0		0.5		0		0.5		0		0.5		0
0.599998		0		0.599998		0		0.599998		0		0.599998		0
0.700001		0		0.700001		0		0.700001		0		0.700001		0
0.799999		0		0.799999		0		0.799999		0		0.799999		0
0.899998		0		0.899998		0		0.899998		0		0.899998		0
1		0		1		0		1		0		1		0
1.1		0		1.1		0		1.1		0		1.1		0
1.2		0		1.2		0		1.2		0		1.2		0
1.3		0		1.3		0		1.3		0		1.3		0
1.4		0		1.4		0		1.4		0		1.4		0
1.5		0		1.5		0		1.5		0		1.5		0
1.6		0		1.6		0		1.6		0		1.6		0
1.7		0		1.7		0		1.7		0		1.7		0
1.8	0.023092	0		1.8	-0.003	0		1.8	0.70179	0		1.8	-0.3644	0
1.9	0.018994	0		1.9	-0.0292	0		1.9	0.626093	0		1.9	-0.67173	0
2	-0.0005	0		2	-0.0297	0		2	0.53479	0		2	-0.3644	0
2.1	-0.0028	0		2.1	-0.0297	0		2.1	0.4334	0		2.1	-0.1272	0
2.2	-0.0005	0		2.2	-0.0292	0		2.2	0.4187	0		2.2	-0.1261	0
2.3	-0.0028	0		2.3	-0.003	0		2.3	0.346397	0		2.3	-0.11022	0
2.4	-0.0028	0		2.4	-0.003	0		2.4	0.333196	0		2.4	-0.0179	0
2.5	-0.0005	0		2.5	-0.0292	0		2.5	0.2383	0		2.5	0.0678	0
2.6	-0.0525	0		2.6	-0.0658	0		2.6	0.0779	0		2.6	-0.07789	0
2.7	0.0827	0		2.7	-0.0679	0		2.7	0.0718	0		2.7	-0.0206	0
2.8	-0.0545	0		2.8	-0.104	0		2.8	0.129098	0		2.8	0.0231	0
2.9	-0.0151	0		2.9	-0.1143	0		2.9	0.106999	0		2.9	0.106008	0
3	0.0709	0		3	-0.141	0		3	0.171	0		3	0.1523	0
3.1	0.0523	0		3.1	-0.144	0		3.1	0.1467	0		3.1	0.13021	0
3.2	0.0509	0		3.2	-0.1408	0		3.2	0.1477	0		3.2	0.1001	0
3.3	0.0643	0		3.3	-0.1264	0		3.3	0.093201	0		3.3	0.067	0
3.4	0.0624	0		3.4	-0.1408	0		3.4	0.0925	0		3.4	0.052608	0
3.5	0.0566	0		3.5	-0.1206	0		3.5	0.0914	0		3.5	0.0359	0
3.6	0.0697	0		3.6	-0.117	0		3.6	0.1015	0		3.6	0.00231	0
3.7	0.1102	0		3.7	-0.1079	0		3.7	0.1009	0		3.7	-0.0392	0
3.8	0.0885	0		3.8	-0.1142	0		3.8	0.087301	0		3.8	-0.0406	0
3.9	0.0942	0		3.9	-0.117	0		3.9	0.069501	0		3.9	-0.05619	0
4	0.0888	0		4	-0.1129	0		4	0.0811	0		4	-0.0742	0
4.1	0.1255	0		4.1	-0.107	0		4.1	0.0809	0		4.1	-0.09259	0
4.2	0.119	0		4.2	-0.1155	0		4.2	0.0754	0		4.2	-0.128	0
4.3	0.1274	0		4.3	-0.1183	0		4.3	0.060401	0		4.3	-0.1378	0
4.4	0.121	0		4.4	-0.1155	0		4.4	0.0662	0		4.4	-0.20079	0
4.5	0.1397	0		4.5	-0.1082	0		4.5	0.0482	0		4.5	-0.2435	0
4.6	0.143101	0		4.6	-0.1084	0		4.6	0.045801	0		4.6	-0.25949	0
4.7	0.1334	0		4.7	-0.1111	0		4.7	0.0444	0		4.7	-0.2918	0
4.8	0.1329	0		4.8	-0.1195	0		4.8	0.049501	0		4.8	-0.2982	0
4.9	0.163099	0		4.9	-0.1218	0		4.9	0.0611	0		4.9	-0.31219	0
5	0.1626	0		5	-0.1192	0		5	0.0728	0		5	-0.3207	0
5.1	0.1696	0		5.1	-0.1261	0		5.1	0.075201	0		5.1	-0.317	0
5.2	0.1563	0		5.2	-0.1228	0		5.2	0.086	0		5.2	-0.3309	0
5.3	0.1637	0		5.3	-0.123	0		5.3	0.0986	0		5.3	-0.3321	0
5.4	0.162501	0		5.4	-0.1213	0		5.4	0.102001	0		5.4	-0.3154	0
5.5	0.1661	0		5.5	-0.1291	0		5.5	0.0988	0		5.5	-0.3297	0
5.6	0.1756	0		5.6	-0.1327	0		5.6	0.1017	0		5.6	-0.3203	0
5.7	0.1781	0		5.7	-0.1344	0		5.7	0.1093	0		5.7	-0.3068	0
5.8	0.1871	0		5.8	-0.1348	0		5.8	0.1152	0		5.8	-0.3445	0
5.9	0.198	0		5.9	-0.1321	0		5.9	0.1143	0		5.9	-0.3443	0
6	0.2026	0		6	-0.1305	0		6	0.1212	0		6	-0.3785	0
6.1	0.2034	0		6.1	-0.1313	0		6.1	0.1241	0		6.1	-0.3987	0
6.2	0.2025	0		6.2	-0.136	0		6.2	0.1316	0		6.2	-0.394	0
6.3	0.2042	0		6.3	-0.1402	0		6.3	0.135	0		6.3	-0.4018	0
6.4	0.205601	0		6.4	-0.1405	0		6.4	0.1406	0		6.4	-0.4269	0
6.5	0.2098	0		6.5	-0.1385	0		6.5	0.1394	0		6.5	-0.4297	0
6.6	0.2169	0		6.6	-0.1359	0		6.6	0.138	0		6.6	-0.4301	0
6.7	0.2209	0		6.7	-0.1329	0		6.7	0.1386	0		6.7	-0.4521	0
6.8	0.2278	0		6.8	-0.1318	0		6.8	0.1429	0		6.8	-0.4647	0
6.9	0.2371	0		6.9	-0.1285	0		6.9	0.1486	0		6.9	-0.4695	0
7	0.243	0		7	-0.1311	0		7	0.1497	0		7	-0.4934	0
7.1	0.2436	0		7.1	-0.1319	0		7.1	0.151301	0		7.1	-0.5164	0
7.2	0.2439	0		7.2	-0.132	0		7.2	0.1582	0		7.2	-0.5174	0
7.3	0.245	0		7.3	-0.1293	0		7.3	0.165	0		7.3	-0.5174	0
7.4	0.2511	0		7.4	-0.1303	0		7.4	0.1716	0		7.4	-0.5237	0
7.5	0.2558	0		7.5	-0.1343	0		7.5	0.179	0		7.5	-0.5316	0
7.6	0.2617	0		7.6	-0.1359	0		7.6	0.1849	0		7.6	-0.5356	0
7.7	0.2696	0		7.7	-0.1347	0		7.7	0.1947	0		7.7	-0.5474	0
7.8	0.2771	0		7.8	-0.1327	0		7.8	0.1987	0		7.8	-0.5773	0
7.9	0.2822	0		7.9	-0.1287	0		7.9	0.2023	0		7.9	-0.5862	0
8	0.2894	0		8	-0.1308	0		8	0.2108	0		8	-0.5973	0
8.1	0.2977	0		8.1	-0.132	0		8.1	0.2161	0		8.1	-0.6226	0
8.2	0.3061	0		8.2	-0.13	0		8.2	0.2252	0		8.2	-0.6212	0
8.3	0.3111	0		8.3	-0.1288	0		8.3	0.2328	0		8.3	-0.6383	0
8.4	0.3187	0		8.4	-0.1303	0		8.4	0.2376	0		8.4	-0.6426	0
8.5	0.3213	0		8.5	-0.1281	0		8.5	0.248	0		8.5	-0.6606	0
8.6	0.325	0		8.6	-0.1286	0		8.6	0.250201	0		8.6	-0.6731	0
8.7	0.3225	0		8.7	-0.1287	0		8.7	0.2625	0		8.7	-0.675	0
8.8	0.3275	0		8.8	-0.1275	0		8.8	0.271	0		8.8	-0.683	0
8.9	0.3382	0		8.9	-0.1292	0		8.9	0.2761	0		8.9	-0.6909	0
9	0.3433	0		9	-0.1308	0		9	0.2803	0		9	-0.6872	0
9.1	0.3474	0		9.1	-0.1357	0		9.1	0.2869	0		9.1	-0.6966	0
9.2	0.3572	0		9.2	-0.1368	0		9.2	0.2894	0		9.2	-0.7083	0
9.3	0.3603	0		9.3	-0.137	0		9.3	0.2962	0		9.3	-0.7124	0
9.4	0.3617	0		9.4	-0.1365	0		9.4	0.3048	0		9.4	-0.7253	0
9.5	0.367	0		9.5	-0.1369	0		9.5	0.3161	0		9.5	-0.7345	0
9.6	0.3728	0		9.6	-0.1365	0		9.6	0.327	0		9.6	-0.745	0
9.7	0.3807	0		9.7	-0.137	0		9.7	0.3315	0		9.7	-0.7537	0
9.8	0.3834	0		9.8	-0.1379	0		9.8	0.3418	0		9.8	-0.7635	0
9.9	0.3888	0		9.9	-0.1335	0		9.9	0.3452	0		9.9	-0.7664	0
10	0.3977	0		10	-0.1324	0		10	0.353	0		10	-0.753	0
10.1	0.4055	0		10.1	-0.1324	0		10.1	0.3581	0		10.1	-0.7518	0
10.2	0.4152	0		10.2	-0.1291	0		10.2	0.3577	0		10.2	-0.7539	0
10.3	0.4167	0		10.3	-0.1261	0		10.3	0.3624	0		10.3	-0.7673	0
10.4	0.4169	0		10.4	-0.1254	0		10.4	0.367	0		10.4	-0.7793	0
10.5	0.4222	0		10.5	-0.1277	0		10.5	0.3756	0		10.5	-0.7751	0
10.6	0.4268	0		10.6	-0.1307	0		10.6	0.3758	0		10.6	-0.7726	0
10.7	0.4289	0		10.7	-0.1314	0		10.7	0.3754	0		10.7	-0.7663	0
10.8	0.4342	0		10.8	-0.1308	0		10.8	0.3799	0		10.8	-0.7688	0
10.9	0.4353	0		10.9	-0.1269	0		10.9	0.3805	0		10.9	-0.7769	0
11	0.4394	0		11	-0.128	0		11	0.3846	0		11	-0.774	0
11.1	0.442	0		11.1	-0.1266	0		11.1	0.3934	0		11.1	-0.7654	0
11.2	0.4436	0		11.2	-0.1284	0		11.2	0.4034	0		11.2	-0.7655	0
11.3	0.4464	0		11.3	-0.1277	0		11.3	0.4131	0		11.3	-0.7703	0
11.4	0.4454	0		11.4	-0.1234	0		11.4	0.4212	0		11.4	-0.7645	0
11.5	0.4465	0		11.5	-0.1223	0		11.5	0.4273	0		11.5	-0.7627	0
11.6	0.4531	0		11.6	-0.1199	0		11.6	0.4336	0		11.6	-0.7613	0
11.7	0.4607	0		11.7	-0.1173	0		11.7	0.4422	0		11.7	-0.7633	0
11.8	0.464	0		11.8	-0.1132	0		11.8	0.4462	0		11.8	-0.7615	0
11.9	0.4616	0		11.9	-0.1145	0		11.9	0.4489	0		11.9	-0.756	0
12	0.4593	0		12	-0.1175	0		12	0.4545	0		12	-0.7559	0
12.1	0.4591	0		12.1	-0.1162	0		12.1	0.4533	0		12.1	-0.7534	0
12.2	0.4607	0		12.2	-0.1173	0		12.2	0.46	0		12.2	-0.7573	0
12.3	0.4627	0		12.3	-0.1149	0		12.3	0.4621	0		12.3	-0.7562	0
12.4	0.4657	0		12.4	-0.1164	0		12.4	0.4599	0		12.4	-0.7617	0
12.5	0.4727	0		12.5	-0.1138	0		12.5	0.4608	0		12.5	-0.7611	0
12.6	0.4763	0		12.6	-0.1152	0		12.6	0.4658	0		12.6	-0.7605	0
12.7	0.4736	0		12.7	-0.1156	0		12.7	0.4707	0		12.7	-0.759	0
12.8	0.4789	0		12.8	-0.116	0		12.8	0.4763	0		12.8	-0.7571	0
12.9	0.4859	0		12.9	-0.1163	0		12.9	0.4811	0		12.9	-0.7638	0
13	0.4892	0		13	-0.1129	0		13	0.4822	0		13	-0.774	0
13.1	0.4898	0		13.1	-0.1118	0		13.1	0.4822	0		13.1	-0.7779	0
13.2	0.4911	0		13.2	-0.1106	0		13.2	0.486	0		13.2	-0.7767	0
13.3	0.4993	0		13.3	-0.1069	0		13.3	0.4871	0		13.3	-0.7781	0
13.4	0.5029	0		13.4	-0.113	0		13.4	0.4899	0		13.4	-0.7771	0
13.5	0.5057	0		13.5	-0.1147	0		13.5	0.4945	0		13.5	-0.7849	0
13.6	0.505	0		13.6	-0.1105	0		13.6	0.4958	0		13.6	-0.7945	0
13.7	0.5025	0		13.7	-0.1101	0		13.7	0.4941	0		13.7	-0.7998	0
13.8	0.5028	0		13.8	-0.1128	0		13.8	0.4937	0		13.8	-0.8089	0
13.9	0.5042	0		13.9	-0.1126	0		13.9	0.4948	0		13.9	-0.816	0
14	0.5013	0		14	-0.1168	0		14	0.5002	0		14	-0.8193	0
14.1	0.5026	0		14.1	-0.1155	0		14.1	0.504	0		14.1	-0.8137	0
14.2	0.4995	0		14.2	-0.1081	0		14.2	0.5027	0		14.2	-0.8104	0
14.3	0.5012	0		14.3	-0.1092	0		14.3	0.5022	0		14.3	-0.8188	0
14.4	0.4998	0		14.4	-0.1123	0		14.4	0.5	0		14.4	-0.8149	0
14.5	0.4988	0		14.5	-0.1135	0		14.5	0.4985	0		14.5	-0.8149	0
14.6	0.5023	0		14.6	-0.116	0		14.6	0.4942	0		14.6	-0.8119	0
14.7	0.5047	0		14.7	-0.1183	0		14.7	0.4938	0		14.7	-0.8091	0
14.8	0.5061	0		14.8	-0.1186	0		14.8	0.4937	0		14.8	-0.808	0
14.9	0.5102	0		14.9	-0.1206	0		14.9	0.4867	0		14.9	-0.811	0
15	0.5165	0		15	-0.1202	0		15	0.4883	0		15	-0.8186	0
15.1	0.5209	0		15.1	-0.1183	0		15.1	0.4909	0		15.1	-0.8263	0
15.2	0.5264	0		15.2	-0.1149	0		15.2	0.4862	0		15.2	-0.8175	0
15.3	0.5236	0		15.3	-0.1112	0		15.3	0.4898	0		15.3	-0.81	0
15.4	0.5256	0		15.4	-0.1088	0		15.4	0.4913	0		15.4	-0.803	0
15.5	0.5278	0		15.5	-0.108	0		15.5	0.4913	0		15.5	-0.7973	0
15.6	0.5296	0		15.6	-0.1071	0		15.6	0.4876	0		15.6	-0.7992	0
15.7	0.533	0		15.7	-0.1021	0		15.7	0.4848	0		15.7	-0.8007	0
15.8	0.5321	0		15.8	-0.1003	0		15.8	0.4843	0		15.8	-0.7943	0
15.9	0.5326	0		15.9	-0.0991	0		15.9	0.4827	0		15.9	-0.789	0
16	0.5343	0		16	-0.0987	0		16	0.4818	0		16	-0.7879	0
16.1	0.5369	0		16.1	-0.1022	0		16.1	0.4767	0		16.1	-0.7903	0
16.2	0.5408	0		16.2	-0.106	0		16.2	0.473	0		16.2	-0.791	0
16.3	0.5412	0		16.3	-0.1079	0		16.3	0.4705	0		16.3	-0.7926	0
16.4	0.5464	0		16.4	-0.1079	0		16.4	0.4703	0		16.4	-0.7956	0
16.5	0.5484	0		16.5	-0.1066	0		16.5	0.4733	0		16.5	-0.7943	0
16.6	0.5525	0		16.6	-0.1048	0		16.6	0.4691	0		16.6	-0.7943	0
16.7	0.5583	0		16.7	-0.1019	0		16.7	0.4679	0		16.7	-0.7864	0
16.8	0.5629	0		16.8	-0.1005	0		16.8	0.4749	0		16.8	-0.7904	0
16.9	0.5609	0		16.9	-0.1019	0		16.9	0.4752	0		16.9	-0.7986	0
17	0.5574	0		17	-0.1082	0		17	0.4744	0		17	-0.7996	0
17.1	0.5593	0		17.1	-0.1036	0		17.1	0.477	0		17.1	-0.7956	0
17.2	0.5636	0		17.2	-0.0998	0		17.2	0.4727	0		17.2	-0.7958	0
17.3	0.5659	0		17.3	-0.0979	0		17.3	0.4745	0		17.3	-0.8033	0
17.4	0.565	0		17.4	-0.0974	0		17.4	0.4711	0		17.4	-0.8084	0
17.5	0.569	0		17.5	-0.0992	0		17.5	0.4686	0		17.5	-0.808	0
17.6	0.5719	0		17.6	-0.1002	0		17.6	0.4661	0		17.6	-0.8111	0
17.7	0.5672	0		17.7	-0.1022	0		17.7	0.4653	0		17.7	-0.8133	0
17.8	0.5665	0		17.8	-0.1003	0		17.8	0.4605	0		17.8	-0.8112	0
17.9	0.5656	0		17.9	-0.1043	0		17.9	0.4598	0		17.9	-0.8123	0
18	0.5638	0		18	-0.112	0		18	0.4578	0		18	-0.8151	0
18.1	0.5644	0		18.1	-0.1118	0		18.1	0.4573	0		18.1	-0.8162	0
18.2	0.5649	0		18.2	-0.1122	0		18.2	0.4606	0		18.2	-0.8188	0
18.3	0.5672	0		18.3	-0.1112	0		18.3	0.4594	0		18.3	-0.82	0
18.4	0.5648	0		18.4	-0.1112	0		18.4	0.4619	0		18.4	-0.8234	0
18.5	0.5648	0		18.5	-0.1075	0		18.5	0.467	0		18.5	-0.8229	0
18.6	0.5634	0		18.6	-0.1107	0		18.6	0.4637	0		18.6	-0.8271	0
18.7	0.5649	0		18.7	-0.1104	0		18.7	0.461	0		18.7	-0.828	0
18.8	0.5671	0		18.8	-0.1109	0		18.8	0.4587	0		18.8	-0.8216	0
18.9	0.5682	0		18.9	-0.1154	0		18.9	0.4523	0		18.9	-0.8229	0
19	0.5676	0		19	-0.119	0		19	0.4471	0		19	-0.8222	0
19.1	0.5666	0		19.1	-0.1267	0		19.1	0.4452	0		19.1	-0.8164	0
19.2	0.5752	0		19.2	-0.1268	0		19.2	0.4482	0		19.2	-0.8147	0
19.3	0.5766	0		19.3	-0.1254	0		19.3	0.4446	0		19.3	-0.8066	0
19.4	0.5727	0		19.4	-0.1265	0		19.4	0.4445	0		19.4	-0.8079	0
19.5	0.5746	0		19.5	-0.1246	0		19.5	0.4458	0		19.5	-0.8042	0
19.6	0.5781	0		19.6	-0.1235	0		19.6	0.4409	0		19.6	-0.8033	0
19.7	0.5778	0		19.7	-0.1241	0		19.7	0.436	0		19.7	-0.8066	0
19.8	0.5857	0		19.8	-0.1278	0		19.8	0.4313	0		19.8	-0.8061	0
19.9	0.5902	0		19.9	-0.1271	0		19.9	0.4318	0		19.9	-0.8058	0
20	0.592	0		20	-0.1302	0		20	0.4319	0		20	-0.8067	0
20.1	0.5969	0		20.1	-0.1293	0		20.1	0.4298	0		20.1	-0.8053	0
20.2	0.5987	0		20.2	-0.1322	0		20.2	0.4234	0		20.2	-0.805	0
20.3	0.6043	0		20.3	-0.1421	0		20.3	0.4234	0		20.3	-0.8063	0
20.4	0.6054	0		20.4	-0.145	0		20.4	0.4214	0		20.4	-0.8033	0
20.5	0.6095	0		20.5	-0.1455	0		20.5	0.4254	0		20.5	-0.8006	0
20.6	0.613	0		20.6	-0.1451	0		20.6	0.4303	0		20.6	-0.8003	0
20.7	0.6174	0		20.7	-0.1417	0		20.7	0.4324	0		20.7	-0.7944	0
20.8	0.6203	0		20.8	-0.1417	0		20.8	0.4356	0		20.8	-0.7901	0
20.9	0.6231	0		20.9	-0.1376	0		20.9	0.4374	0		20.9	-0.7897	0
21	0.6176	0		21	-0.1357	0		21	0.4449	0		21	-0.7869	0
21.1	0.6135	0		21.1	-0.1361	0		21.1	0.4474	0		21.1	-0.7814	0
21.2	0.6101	0		21.2	-0.1381	0		21.2	0.4471	0		21.2	-0.7821	0
21.3	0.6093	0		21.3	-0.1384	0		21.3	0.4567	0		21.3	-0.7784	0
21.4	0.61	0		21.4	-0.1373	0		21.4	0.453	0		21.4	-0.7738	0
21.5	0.609	0		21.5	-0.1364	0		21.5	0.452	0		21.5	-0.7685	0
21.6	0.6075	0		21.6	-0.1355	0		21.6	0.4498	0		21.6	-0.7663	0
21.7	0.606	0		21.7	-0.1351	0		21.7	0.4504	0		21.7	-0.7648	0
21.8	0.6027	0		21.8	-0.1369	0		21.8	0.4504	0		21.8	-0.7636	0
21.9	0.6068	0		21.9	-0.1368	0		21.9	0.4471	0		21.9	-0.7609	0
22	0.6107	0		22	-0.1384	0		22	0.4502	0		22	-0.7576	0
22.1	0.6093	0		22.1	-0.1391	0		22.1	0.4514	0		22.1	-0.7584	0
22.2	0.6085	0		22.2	-0.1377	0		22.2	0.4523	0		22.2	-0.7527	0
22.3	0.6119	0		22.3	-0.1307	0		22.3	0.4569	0		22.3	-0.7528	0
22.4	0.613	0		22.4	-0.1285	0		22.4	0.4634	0		22.4	-0.7554	0
22.5	0.6146	0		22.5	-0.1303	0		22.5	0.4672	0		22.5	-0.7531	0
22.6	0.6167	0		22.6	-0.1273	0		22.6	0.4667	0		22.6	-0.7512	0
22.7	0.6155	0		22.7	-0.1248	0		22.7	0.4666	0		22.7	-0.7515	0
22.8	0.6158	0		22.8	-0.1257	0		22.8	0.4681	0		22.8	-0.754	0
22.9	0.6174	0		22.9	-0.124	0		22.9	0.4645	0		22.9	-0.7591	0
23	0.6208	0		23	-0.119	0		23	0.4654	0		23	-0.7565	0
23.1	0.6242	0		23.1	-0.1171	0		23.1	0.4664	0		23.1	-0.752	0
23.2	0.6269	0		23.2	-0.1184	0		23.2	0.4668	0		23.2	-0.7487	0
23.3	0.6295	0		23.3	-0.122	0		23.3	0.4683	0		23.3	-0.7391	0
23.4	0.6294	0		23.4	-0.12	0		23.4	0.4687	0		23.4	-0.7328	0
23.5	0.6312	0		23.5	-0.1228	0		23.5	0.473	0		23.5	-0.7294	0
23.6	0.6303	0		23.6	-0.1224	0		23.6	0.4775	0		23.6	-0.7253	0
23.7	0.6306	0		23.7	-0.1187	0		23.7	0.4798	0		23.7	-0.7206	0
23.8	0.6344	0		23.8	-0.1195	0		23.8	0.4801	0		23.8	-0.7138	0
23.9	0.6381	0		23.9	-0.1248	0		23.9	0.479	0		23.9	-0.7111	0
24	0.6409	0		24	-0.1232	0		24	0.4817	0		24	-0.7125	0
24.1	0.6463	0		24.1	-0.1166	0		24.1	0.4844	0		24.1	-0.7104	0
24.2	0.6479	0		24.2	-0.119	0		24.2	0.4841	0		24.2	-0.7074	0
24.3	0.6471	0		24.3	-0.123	0		24.3	0.4838	0		24.3	-0.7013	0
24.4	0.6445	0		24.4	-0.123	0		24.4	0.4836	0		24.4	-0.7056	0
24.5	0.6479	0		24.5	-0.1228	0		24.5	0.4795	0		24.5	-0.7048	0
24.6	0.647	0		24.6	-0.1231	0		24.6	0.4831	0		24.6	-0.7078	0
24.7	0.6462	0		24.7	-0.1224	0		24.7	0.486	0		24.7	-0.7072	0
24.8	0.6458	0		24.8	-0.1228	0		24.8	0.4903	0		24.8	-0.7085	0
24.9	0.6496	0		24.9	-0.1212	0		24.9	0.4976	0		24.9	-0.7112	0
25	0.6548	0		25	-0.1151	0		25	0.5033	0		25	-0.7083	0
25.1	0.656	0		25.1	-0.111	0		25.1	0.5077	0		25.1	-0.7126	0
25.2	0.6615	0		25.2	-0.1108	0		25.2	0.5107	0		25.2	-0.7095	0
25.3	0.6599	0		25.3	-0.1089	0		25.3	0.5152	0		25.3	-0.7137	0
25.4	0.6653	0		25.4	-0.1091	0		25.4	0.5206	0		25.4	-0.7118	0
25.5	0.6703	0		25.5	-0.1117	0		25.5	0.5198	0		25.5	-0.7089	0
25.6	0.6717	0		25.6	-0.1098	0		25.6	0.5154	0		25.6	-0.7008	0
25.7	0.6703	0		25.7	-0.1064	0		25.7	0.5204	0		25.7	-0.6948	0
25.8	0.6758	0		25.8	-0.1053	0		25.8	0.5263	0		25.8	-0.6954	0
25.9	0.6754	0		25.9	-0.1003	0		25.9	0.5308	0		25.9	-0.6965	0
26	0.6717	0		26	-0.0997	0		26	0.5307	0		26	-0.6962	0
26.1	0.6729	0		26.1	-0.0986	0		26.1	0.5312	0		26.1	-0.6918	0
26.2	0.6733	0		26.2	-0.0954	0		26.2	0.5304	0		26.2	-0.6896	0
26.3	0.6733	0		26.3	-0.0902	0		26.3	0.5362	0		26.3	-0.688	0
26.4	0.6756	0		26.4	-0.0859	0		26.4	0.5395	0		26.4	-0.6898	0
26.5	0.6776	0		26.5	-0.0793	0		26.5	0.5433	0		26.5	-0.6878	0
26.6	0.6749	0		26.6	-0.0766	0		26.6	0.5432	0		26.6	-0.6788	0
26.7	0.676	0		26.7	-0.072	0		26.7	0.5421	0		26.7	-0.6735	0
26.8	0.6755	0		26.8	-0.0735	0		26.8	0.5434	0		26.8	-0.6708	0
26.9	0.6766	0		26.9	-0.0696	0		26.9	0.5449	0		26.9	-0.6692	0
27	0.6762	0		27	-0.0737	0		27	0.5443	0		27	-0.6694	0
27.1	0.6815	0		27.1	-0.0726	0		27.1	0.5451	0		27.1	-0.6646	0
27.2	0.6845	0		27.2	-0.0746	0		27.2	0.5474	0		27.2	-0.6661	0
27.3	0.686	0		27.3	-0.0718	0		27.3	0.554	0		27.3	-0.671	0
27.4	0.6862	0		27.4	-0.0706	0		27.4	0.5512	0		27.4	-0.6707	0
27.5	0.6826	0		27.5	-0.0738	0		27.5	0.5593	0		27.5	-0.6682	0
27.6	0.6857	0		27.6	-0.0746	0		27.6	0.56	0		27.6	-0.6651	0
27.7	0.6908	0		27.7	-0.0727	0		27.7	0.5617	0		27.7	-0.6569	0
27.8	0.6982	0		27.8	-0.0705	0		27.8	0.5631	0		27.8	-0.6566	0
27.9	0.7006	0		27.9	-0.0682	0		27.9	0.5667	0		27.9	-0.6571	0
28	0.6964	0		28	-0.068	0		28	0.5683	0		28	-0.6564	0
28.1	0.6946	0		28.1	-0.0695	0		28.1	0.5632	0		28.1	-0.6532	0
28.2	0.6959	0		28.2	-0.0654	0		28.2	0.5647	0		28.2	-0.6508	0
28.3	0.7007	0		28.3	-0.0653	0		28.3	0.5658	0		28.3	-0.6474	0
28.4	0.7035	0		28.4	-0.0649	0		28.4	0.5645	0		28.4	-0.6449	0
28.5	0.7082	0		28.5	-0.0682	0		28.5	0.5631	0		28.5	-0.6471	0
28.6	0.7105	0		28.6	-0.0677	0		28.6	0.5655	0		28.6	-0.641	0
28.7	0.715	0		28.7	-0.0721	0		28.7	0.5655	0		28.7	-0.6385	0
28.8	0.7219	0		28.8	-0.0719	0		28.8	0.5689	0		28.8	-0.6333	0
28.9	0.7211	0		28.9	-0.0684	0		28.9	0.5719	0		28.9	-0.6268	0
29	0.7186	0		29	-0.0713	0		29	0.57	0		29	-0.624	0
29.1	0.7189	0		29.1	-0.0736	0		29.1	0.5628	0		29.1	-0.6229	0
29.2	0.7203	0		29.2	-0.0742	0		29.2	0.5605	0		29.2	-0.6208	0
29.3	0.7224	0		29.3	-0.0721	0		29.3	0.5579	0		29.3	-0.617	0
29.4	0.7187	0		29.4	-0.0704	0		29.4	0.5584	0		29.4	-0.6195	0
29.5	0.7225	0		29.5	-0.0722	0		29.5	0.5602	0		29.5	-0.6162	0
29.6	0.7253	0		29.6	-0.0652	0		29.6	0.5556	0		29.6	-0.6075	0
29.7	0.728	0		29.7	-0.0662	0		29.7	0.5544	0		29.7	-0.6061	0
29.8	0.73	0		29.8	-0.0622	0		29.8	0.5558	0		29.8	-0.6019	0
29.9	0.7296	0		29.9	-0.0567	0		29.9	0.5573	0		29.9	-0.601	0
30	0.7304	0		30	-0.0501	0		30	0.5613	0		30	-0.6015	0
30.1	0.7294	0		30.1	-0.0459	0		30.1	0.5614	0		30.1	-0.5992	0
30.2	0.7325	0		30.2	-0.0441	0		30.2	0.5568	0		30.2	-0.5936	0
30.3	0.733	0		30.3	-0.0415	0		30.3	0.5523	0		30.3	-0.5921	0
30.4	0.7365	0		30.4	-0.0366	0		30.4	0.5558	0		30.4	-0.5887	0
30.5	0.7372	0		30.5	-0.0317	0		30.5	0.5598	0		30.5	-0.587	0
30.6	0.7368	0		30.6	-0.0262	0		30.6	0.5659	0		30.6	-0.5869	0
30.7	0.7406	0		30.7	-0.0253	0		30.7	0.5647	0		30.7	-0.5862	0
30.8	0.7485	0		30.8	-0.0263	0		30.8	0.5667	0		30.8	-0.5827	0
30.9	0.7555	0		30.9	-0.0254	0		30.9	0.5695	0		30.9	-0.5838	0
31	0.7545	0		31	-0.0238	0		31	0.5662	0		31	-0.5837	0
31.1	0.7503	0		31.1	-0.0269	0		31.1	0.5662	0		31.1	-0.584	0
31.2	0.7519	0		31.2	-0.029	0		31.2	0.5634	0		31.2	-0.5813	0
31.3	0.7528	0		31.3	-0.0243	0		31.3	0.5627	0		31.3	-0.58	0
31.4	0.7502	0		31.4	-0.0236	0		31.4	0.5604	0		31.4	-0.5785	0
31.5	0.7466	0		31.5	-0.023	0		31.5	0.5583	0		31.5	-0.5811	0
31.6	0.7491	0		31.6	-0.0215	0		31.6	0.5611	0		31.6	-0.5816	0
31.7	0.7498	0		31.7	-0.0226	0		31.7	0.5623	0		31.7	-0.588	0
31.8	0.752	0		31.8	-0.0256	0		31.8	0.5634	0		31.8	-0.5907	0
31.9	0.7533	0		31.9	-0.0309	0		31.9	0.5662	0		31.9	-0.5884	0
32	0.7547	0		32	-0.0332	0		32	0.5696	0		32	-0.5831	0
32.1	0.7577	0		32.1	-0.0312	0		32.1	0.5732	0		32.1	-0.5816	0
32.2	0.7592	0		32.2	-0.0314	0		32.2	0.5775	0		32.2	-0.5829	0
32.3	0.7606	0		32.3	-0.0321	0		32.3	0.5831	0		32.3	-0.5823	0
32.4	0.7607	0		32.4	-0.0334	0		32.4	0.583	0		32.4	-0.5788	0
32.5	0.7602	0		32.5	-0.0331	0		32.5	0.5839	0		32.5	-0.58	0
32.6	0.7639	0		32.6	-0.0356	0		32.6	0.5846	0		32.6	-0.5833	0
32.7	0.7718	0		32.7	-0.0355	0		32.7	0.5835	0		32.7	-0.5846	0
32.8	0.7731	0		32.8	-0.0393	0		32.8	0.5806	0		32.8	-0.588	0
32.9	0.7708	0		32.9	-0.0365	0		32.9	0.5801	0		32.9	-0.5887	0
33	0.7684	0		33	-0.0365	0		33	0.5775	0		33	-0.5873	0
33.1	0.7721	0		33.1	-0.0346	0		33.1	0.5798	0		33.1	-0.584	0
33.2	0.7722	0		33.2	-0.0384	0		33.2	0.5822	0		33.2	-0.5805	0
33.3	0.7705	0		33.3	-0.0336	0		33.3	0.5811	0		33.3	-0.5772	0
33.4	0.772	0		33.4	-0.0365	0		33.4	0.5789	0		33.4	-0.5714	0
33.5	0.7744	0		33.5	-0.0346	0		33.5	0.5791	0		33.5	-0.5625	0
33.6	0.7803	0		33.6	-0.0333	0		33.6	0.5762	0		33.6	-0.5573	0
33.7	0.7787	0		33.7	-0.0348	0		33.7	0.5807	0		33.7	-0.5535	0
33.8	0.7758	0		33.8	-0.0398	0		33.8	0.5846	0		33.8	-0.5558	0
33.9	0.7706	0		33.9	-0.0392	0		33.9	0.5893	0		33.9	-0.5547	0
34	0.7724	0		34	-0.036	0		34	0.5886	0		34	-0.5564	0
34.1	0.7755	0		34.1	-0.0361	0		34.1	0.5919	0		34.1	-0.5509	0
34.2	0.7742	0		34.2	-0.037	0		34.2	0.596	0		34.2	-0.5444	0
34.3	0.7733	0		34.3	-0.0393	0		34.3	0.5956	0		34.3	-0.5458	0
34.4	0.7722	0		34.4	-0.0396	0		34.4	0.6006	0		34.4	-0.5463	0
34.5	0.768	0		34.5	-0.041	0		34.5	0.6028	0		34.5	-0.543	0
34.6	0.7601	0		34.6	-0.0433	0		34.6	0.6042	0		34.6	-0.5472	0
34.7	0.7575	0		34.7	-0.0459	0		34.7	0.6032	0		34.7	-0.5476	0
34.8	0.7504	0		34.8	-0.0455	0		34.8	0.6058	0		34.8	-0.5477	0
34.9	0.7447	0		34.9	-0.0472	0		34.9	0.6114	0		34.9	-0.549	0
35	0.7453	0		35	-0.0524	0		35	0.6124	0		35	-0.5518	0
35.1	0.7474	0		35.1	-0.0495	0		35.1	0.6197	0		35.1	-0.5555	0
35.2	0.7474	0		35.2	-0.0507	0		35.2	0.6253	0		35.2	-0.5498	0
35.3	0.7492	0		35.3	-0.0527	0		35.3	0.6294	0		35.3	-0.5482	0
35.4	0.7471	0		35.4	-0.0528	0		35.4	0.6347	0		35.4	-0.5478	0
35.5	0.7456	0		35.5	-0.0518	0		35.5	0.642	0		35.5	-0.5445	0
35.6	0.7478	0		35.6	-0.05	0		35.6	0.6402	0		35.6	-0.5416	0
35.7	0.745	0		35.7	-0.0549	0		35.7	0.6426	0		35.7	-0.5391	0
35.8	0.745	0		35.8	-0.0514	0		35.8	0.6449	0		35.8	-0.5378	0
35.9	0.7472	0		35.9	-0.0568	0		35.9	0.6439	0		35.9	-0.541	0
36	0.7498	0		36	-0.0615	0		36	0.6414	0		36	-0.5364	0
36.1	0.7489	0		36.1	-0.0656	0		36.1	0.6438	0		36.1	-0.5346	0
36.2	0.7514	0		36.2	-0.0694	0		36.2	0.6476	0		36.2	-0.5284	0
36.3	0.7488	0		36.3	-0.0714	0		36.3	0.6542	0		36.3	-0.5215	0
36.4	0.7467	0		36.4	-0.0696	0		36.4	0.6645	0		36.4	-0.5164	0
36.5	0.7443	0		36.5	-0.0696	0		36.5	0.6592	0		36.5	-0.5087	0
36.6	0.7497	0		36.6	-0.0754	0		36.6	0.6603	0		36.6	-0.507	0
36.7	0.7543	0		36.7	-0.0835	0		36.7	0.6612	0		36.7	-0.5068	0
36.8	0.7579	0		36.8	-0.0844	0		36.8	0.6595	0		36.8	-0.5036	0
36.9	0.7558	0		36.9	-0.0844	0		36.9	0.6579	0		36.9	-0.499	0
37	0.7521	0		37	-0.081	0		37	0.6558	0		37	-0.4931	0
37.1	0.752	0		37.1	-0.0819	0		37.1	0.6576	0		37.1	-0.4917	0
37.2	0.757	0		37.2	-0.0808	0		37.2	0.6603	0		37.2	-0.4884	0
37.3	0.7576	0		37.3	-0.0764	0		37.3	0.663	0		37.3	-0.4865	0
37.4	0.7568	0		37.4	-0.081	0		37.4	0.6687	0		37.4	-0.4877	0
37.5	0.7618	0		37.5	-0.0817	0		37.5	0.671	0		37.5	-0.4866	0
37.6	0.7627	0		37.6	-0.0812	0		37.6	0.6789	0		37.6	-0.4844	0
37.7	0.7583	0		37.7	-0.0788	0		37.7	0.6815	0		37.7	-0.483	0
37.8	0.759	0		37.8	-0.0765	0		37.8	0.6854	0		37.8	-0.4774	0
37.9	0.7617	0		37.9	-0.0734	0		37.9	0.6834	0		37.9	-0.4739	0
38	0.7636	0		38	-0.0686	0		38	0.6818	0		38	-0.4779	0
38.1	0.7612	0		38.1	-0.0659	0		38.1	0.679	0		38.1	-0.4756	0
38.2	0.7615	0		38.2	-0.069	0		38.2	0.6791	0		38.2	-0.4784	0
38.3	0.7619	0		38.3	-0.0656	0		38.3	0.6764	0		38.3	-0.479	0
38.4	0.761	0		38.4	-0.066	0		38.4	0.6732	0		38.4	-0.4775	0
38.5	0.761	0		38.5	-0.0639	0		38.5	0.6697	0		38.5	-0.475	0
38.6	0.7594	0		38.6	-0.0651	0		38.6	0.6693	0		38.6	-0.4748	0
38.7	0.7574	0		38.7	-0.0664	0		38.7	0.6687	0		38.7	-0.4716	0
38.8	0.7559	0		38.8	-0.069	0		38.8	0.6735	0		38.8	-0.4738	0
38.9	0.7526	0		38.9	-0.0691	0		38.9	0.679	0		38.9	-0.473	0
39	0.7558	0		39	-0.0704	0		39	0.683	0		39	-0.4738	0
39.1	0.7576	0		39.1	-0.0731	0		39.1	0.6841	0		39.1	-0.4764	0
39.2	0.7589	0		39.2	-0.0685	0		39.2	0.6812	0		39.2	-0.4778	0
39.3	0.7592	0		39.3	-0.062	0		39.3	0.6785	0		39.3	-0.4785	0
39.4	0.7595	0		39.4	-0.0619	0		39.4	0.6763	0		39.4	-0.4751	0
39.5	0.7585	0		39.5	-0.0589	0		39.5	0.6718	0		39.5	-0.4764	0
39.6	0.761	0		39.6	-0.0564	0		39.6	0.6708	0		39.6	-0.4808	0
39.7	0.7644	0		39.7	-0.0535	0		39.7	0.6751	0		39.7	-0.4814	0
39.8	0.7693	0		39.8	-0.054	0		39.8	0.6728	0		39.8	-0.4826	0
39.9	0.77	0		39.9	-0.0493	0		39.9	0.6686	0		39.9	-0.4814	0
40	0.7724	0		40	-0.0466	0		40	0.6642	0		40	-0.4795	0
40.1	0.7739	0		40.1	-0.0503	0		40.1	0.6685	0		40.1	-0.4775	0
40.2	0.7773	0		40.2	-0.0495	0		40.2	0.6744	0		40.2	-0.4757	0
40.3	0.7766	0		40.3	-0.0476	0		40.3	0.6776	0		40.3	-0.4716	0
40.4	0.7817	0		40.4	-0.0496	0		40.4	0.6827	0		40.4	-0.4661	0
40.5	0.7855	0		40.5	-0.0505	0		40.5	0.6782	0		40.5	-0.4571	0
40.6	0.7896	0		40.6	-0.0507	0		40.6	0.6835	0		40.6	-0.4533	0
40.7	0.7928	0		40.7	-0.0425	0		40.7	0.6843	0		40.7	-0.4521	0
40.8	0.7948	0		40.8	-0.0382	0		40.8	0.683	0		40.8	-0.4528	0
40.9	0.7986	0		40.9	-0.0357	0		40.9	0.6857	0		40.9	-0.4461	0
41	0.8001	0		41	-0.0357	0		41	0.6834	0		41	-0.4423	0
41.1	0.8024	0		41.1	-0.0342	0		41.1	0.6844	0		41.1	-0.44	0
41.2	0.8032	0		41.2	-0.0353	0		41.2	0.6834	0		41.2	-0.4414	0
41.3	0.8013	0		41.3	-0.0315	0		41.3	0.6839	0		41.3	-0.4392	0
41.4	0.8019	0		41.4	-0.0299	0		41.4	0.6849	0		41.4	-0.4371	0
41.5	0.8076	0		41.5	-0.0317	0		41.5	0.6862	0		41.5	-0.4386	0
41.6	0.8128	0		41.6	-0.027	0		41.6	0.6837	0		41.6	-0.4335	0
41.7	0.81	0		41.7	-0.0239	0		41.7	0.6848	0		41.7	-0.4342	0
41.8	0.813	0		41.8	-0.0197	0		41.8	0.6837	0		41.8	-0.4349	0
41.9	0.8135	0		41.9	-0.0155	0		41.9	0.6825	0		41.9	-0.4361	0
42	0.8121	0		42	-0.0095	0		42	0.6918	0		42	-0.4359	0
42.1	0.8109	0		42.1	-0.0052	0		42.1	0.6996	0		42.1	-0.4325	0
42.2	0.8133	0		42.2	-0.0045	0		42.2	0.7004	0		42.2	-0.4272	0
42.3	0.8143	0		42.3	-0.0047	0		42.3	0.701	0		42.3	-0.4309	0
42.4	0.8199	0		42.4	-0.0034	0		42.4	0.6997	0		42.4	-0.4349	0
42.5	0.8221	0		42.5	-0.0033	0		42.5	0.696	0		42.5	-0.4379	0
42.6	0.8257	0		42.6	-0.0032	0		42.6	0.7007	0		42.6	-0.4341	0
42.7	0.8239	0		42.7	-0.0026	0		42.7	0.7007	0		42.7	-0.4316	0
42.8	0.825	0		42.8	0.0033	0		42.8	0.7016	0		42.8	-0.4262	0
42.9	0.8254	0		42.9	0.0085	0		42.9	0.7044	0		42.9	-0.421	0
43	0.8248	0		43	0.0092	0		43	0.7045	0		43	-0.4235	0
43.1	0.8265	0		43.1	0.0099	0		43.1	0.7094	0		43.1	-0.4176	0
43.2	0.828	0		43.2	0.012	0		43.2	0.7136	0		43.2	-0.4076	0
43.3	0.8243	0		43.3	0.0153	0		43.3	0.714	0		43.3	-0.4071	0
43.4	0.8234	0		43.4	0.012	0		43.4	0.7195	0		43.4	-0.404	0
43.5	0.8218	0		43.5	0.016	0		43.5	0.7171	0		43.5	-0.4013	0
43.6	0.8177	0		43.6	0.0185	0		43.6	0.7117	0		43.6	-0.3968	0
43.7	0.8195	0		43.7	0.0198	0		43.7	0.7095	0		43.7	-0.3939	0
43.8	0.8255	0		43.8	0.0222	0		43.8	0.7084	0		43.8	-0.3864	0
43.9	0.8253	0		43.9	0.0242	0		43.9	0.709	0		43.9	-0.386	0
44	0.8214	0		44	0.023	0		44	0.7124	0		44	-0.3798	0
44.1	0.819	0		44.1	0.0246	0		44.1	0.7143	0		44.1	-0.3786	0
44.2	0.8224	0		44.2	0.0223	0		44.2	0.7197	0		44.2	-0.3749	0
44.3	0.8245	0		44.3	0.0235	0		44.3	0.7186	0		44.3	-0.37	0
44.4	0.8231	0		44.4	0.021	0		44.4	0.7218	0		44.4	-0.3676	0
44.5	0.8239	0		44.5	0.0236	0		44.5	0.7237	0		44.5	-0.3646	0
44.6	0.823	0		44.6	0.0235	0		44.6	0.7268	0		44.6	-0.3618	0
44.7	0.8227	0		44.7	0.0269	0		44.7	0.7253	0		44.7	-0.3546	0
44.8	0.8207	0		44.8	0.0331	0		44.8	0.7234	0		44.8	-0.3515	0
44.9	0.8241	0		44.9	0.0411	0		44.9	0.722	0		44.9	-0.3508	0
45	0.8288	0		45	0.0484	0		45	0.728	0		45	-0.3478	0
45.1	0.8297	0		45.1	0.0481	0		45.1	0.7292	0		45.1	-0.3475	0
45.2	0.8277	0		45.2	0.0539	0		45.2	0.7333	0		45.2	-0.3457	0
45.3	0.8241	0		45.3	0.0517	0		45.3	0.7361	0		45.3	-0.3458	0
45.4	0.8237	0		45.4	0.0531	0		45.4	0.7364	0		45.4	-0.3426	0
45.5	0.8277	0		45.5	0.053	0		45.5	0.7412	0		45.5	-0.3382	0
45.6	0.8303	0		45.6	0.0556	0		45.6	0.7492	0		45.6	-0.3366	0
45.7	0.8266	0		45.7	0.0541	0		45.7	0.755	0		45.7	-0.3392	0
45.8	0.8248	0		45.8	0.0531	0		45.8	0.7523	0		45.8	-0.3379	0
45.9	0.8222	0		45.9	0.0557	0		45.9	0.7521	0		45.9	-0.3365	0
46	0.8285	0		46	0.0574	0		46	0.7621	0		46	-0.3352	0
46.1	0.8281	0		46.1	0.0567	0		46.1	0.7664	0		46.1	-0.3337	0
46.2	0.8287	0		46.2	0.0574	0		46.2	0.7657	0		46.2	-0.3273	0
46.3	0.8251	0		46.3	0.0599	0		46.3	0.7618	0		46.3	-0.3255	0
46.4	0.832	0		46.4	0.0631	0		46.4	0.7636	0		46.4	-0.3198	0
46.5	0.8317	0		46.5	0.0677	0		46.5	0.7653	0		46.5	-0.3177	0
46.6	0.8316	0		46.6	0.0685	0		46.6	0.7708	0		46.6	-0.3163	0
46.7	0.8323	0		46.7	0.066	0		46.7	0.7682	0		46.7	-0.3107	0
46.8	0.835	0		46.8	0.0634	0		46.8	0.7692	0		46.8	-0.3099	0
46.9	0.8372	0		46.9	0.0621	0		46.9	0.7719	0		46.9	-0.3108	0
47	0.8432	0		47	0.0624	0		47	0.7681	0		47	-0.3101	0
47.1	0.8444	0		47.1	0.0649	0		47.1	0.7711	0		47.1	-0.3061	0
47.2	0.8425	0		47.2	0.0671	0		47.2	0.7761	0		47.2	-0.3048	0
47.3	0.8427	0		47.3	0.0723	0		47.3	0.7777	0		47.3	-0.3058	0
47.4	0.844	0		47.4	0.073	0		47.4	0.7798	0		47.4	-0.3017	0
47.5	0.847	0		47.5	0.0767	0		47.5	0.7847	0		47.5	-0.3002	0
47.6	0.8499	0		47.6	0.0773	0		47.6	0.7827	0		47.6	-0.3002	0
47.7	0.8522	0		47.7	0.0728	0		47.7	0.7827	0		47.7	-0.3002	0
47.8	0.8532	0		47.8	0.071	0		47.8	0.7873	0		47.8	-0.3017	0
47.9	0.8502	0		47.9	0.0703	0		47.9	0.7941	0		47.9	-0.298	0
48	0.8525	0		48	0.0667	0		48	0.7945	0		48	-0.2916	0
48.1	0.8532	0		48.1	0.0641	0		48.1	0.7896	0		48.1	-0.2878	0
48.2	0.8563	0		48.2	0.0639	0		48.2	0.7884	0		48.2	-0.2858	0
48.3	0.8556	0		48.3	0.0671	0		48.3	0.7894	0		48.3	-0.2872	0
48.4	0.8606	0		48.4	0.0695	0		48.4	0.7914	0		48.4	-0.2798	0
48.5	0.8561	0		48.5	0.0759	0		48.5	0.7946	0		48.5	-0.2779	0
48.6	0.8625	0		48.6	0.0755	0		48.6	0.7993	0		48.6	-0.2752	0
48.7	0.8576	0		48.7	0.0807	0		48.7	0.8001	0		48.7	-0.2726	0
48.8	0.8567	0		48.8	0.0822	0		48.8	0.8042	0		48.8	-0.2739	0
48.9	0.854	0		48.9	0.0829	0		48.9	0.8066	0		48.9	-0.2724	0
49	0.8544	0		49	0.08	0		49	0.8111	0		49	-0.2745	0
49.1	0.8516	0		49.1	0.0868	0		49.1	0.8137	0		49.1	-0.2746	0
49.2	0.849	0		49.2	0.088	0		49.2	0.8116	0		49.2	-0.2768	0
49.3	0.8464	0		49.3	0.0883	0		49.3	0.8106	0		49.3	-0.279	0
49.4	0.8487	0		49.4	0.0876	0		49.4	0.8121	0		49.4	-0.2794	0
49.5	0.8523	0		49.5	0.0913	0		49.5	0.8108	0		49.5	-0.2801	0
49.6	0.8573	0		49.6	0.0934	0		49.6	0.8129	0		49.6	-0.2777	0
49.7	0.8634	0		49.7	0.0913	0		49.7	0.8193	0		49.7	-0.275	0
49.8	0.8637	0		49.8	0.0908	0		49.8	0.8227	0		49.8	-0.2729	0
49.9	0.8611	0		49.9	0.089	0		49.9	0.8246	0		49.9	-0.2744	0
50	0.8622	0		50	0.0901	0		50	0.8282	0		50	-0.2733	0
50.1	0.8649	0		50.1	0.0917	0		50.1	0.8264	0		50.1	-0.2698	0
50.2	0.8655	0		50.2	0.092	0		50.2	0.8258	0		50.2	-0.2649	0
50.3	0.8665	0		50.3	0.0982	0		50.3	0.8242	0		50.3	-0.2644	0
50.4	0.8685	0		50.4	0.1023	0		50.4	0.8249	0		50.4	-0.2611	0
50.5	0.8696	0		50.5	0.108	0		50.5	0.8231	0		50.5	-0.2583	0
50.6	0.8705	0		50.6	0.1077	0		50.6	0.8286	0		50.6	-0.2558	0
50.7	0.8752	0		50.7	0.1096	0		50.7	0.8335	0		50.7	-0.254	0
50.8	0.8832	0		50.8	0.1121	0		50.8	0.8407	0		50.8	-0.2558	0
50.9	0.8868	0		50.9	0.1124	0		50.9	0.8457	0		50.9	-0.2546	0
51	0.8868	0		51	0.1089	0		51	0.8479	0		51	-0.2508	0
51.1	0.888	0		51.1	0.1074	0		51.1	0.8472	0		51.1	-0.2549	0
51.2	0.8868	0		51.2	0.1083	0		51.2	0.8466	0		51.2	-0.2529	0
51.3	0.8912	0		51.3	0.1073	0		51.3	0.8475	0		51.3	-0.2491	0
51.4	0.8944	0		51.4	0.1112	0		51.4	0.8469	0		51.4	-0.2447	0
51.5	0.8924	0		51.5	0.1146	0		51.5	0.851	0		51.5	-0.2404	0
51.6	0.891	0		51.6	0.1197	0		51.6	0.8501	0		51.6	-0.2399	0
51.7	0.8957	0		51.7	0.1218	0		51.7	0.8484	0		51.7	-0.2419	0
51.8	0.9007	0		51.8	0.1221	0		51.8	0.8457	0		51.8	-0.2398	0
51.9	0.9009	0		51.9	0.1197	0		51.9	0.844	0		51.9	-0.2392	0
52	0.8995	0		52	0.1212	0		52	0.8478	0		52	-0.2386	0
52.1	0.8927	0		52.1	0.1217	0		52.1	0.8428	0		52.1	-0.2374	0
52.2	0.895	0		52.2	0.121	0		52.2	0.8477	0		52.2	-0.2379	0
52.3	0.8933	0		52.3	0.1229	0		52.3	0.8506	0		52.3	-0.2332	0
52.4	0.8955	0		52.4	0.1256	0		52.4	0.8554	0		52.4	-0.2284	0
52.5	0.892	0		52.5	0.1271	0		52.5	0.8545	0		52.5	-0.2245	0
52.6	0.8903	0		52.6	0.1283	0		52.6	0.8549	0		52.6	-0.2237	0
52.7	0.8898	0		52.7	0.1369	0		52.7	0.8516	0		52.7	-0.2248	0
52.8	0.8891	0		52.8	0.1423	0		52.8	0.8539	0		52.8	-0.2246	0
52.9	0.8901	0		52.9	0.1424	0		52.9	0.8562	0		52.9	-0.2201	0
53	0.8849	0		53	0.1443	0		53	0.8572	0		53	-0.216	0
53.1	0.8838	0		53.1	0.1461	0		53.1	0.863	0		53.1	-0.2138	0
53.2	0.8851	0		53.2	0.1486	0		53.2	0.8637	0		53.2	-0.2113	0
53.3	0.8873	0		53.3	0.152	0		53.3	0.8637	0		53.3	-0.2088	0
53.4	0.8898	0		53.4	0.15	0		53.4	0.8678	0		53.4	-0.2087	0
53.5	0.8923	0		53.5	0.1487	0		53.5	0.8667	0		53.5	-0.2071	0
53.6	0.889	0		53.6	0.1509	0		53.6	0.8648	0		53.6	-0.2105	0
53.7	0.8839	0		53.7	0.1557	0		53.7	0.8703	0		53.7	-0.2104	0
53.8	0.8839	0		53.8	0.1574	0		53.8	0.8742	0		53.8	-0.2055	0
53.9	0.8841	0		53.9	0.1594	0		53.9	0.8748	0		53.9	-0.2071	0
54	0.8855	0		54	0.1585	0		54	0.8732	0		54	-0.2087	0
54.1	0.885	0		54.1	0.1602	0		54.1	0.8757	0		54.1	-0.2109	0
54.2	0.8904	0		54.2	0.1611	0		54.2	0.879	0		54.2	-0.212	0
54.3	0.8917	0		54.3	0.1587	0		54.3	0.8811	0		54.3	-0.2091	0
54.4	0.8932	0		54.4	0.1568	0		54.4	0.8848	0		54.4	-0.2097	0
54.5	0.889	0		54.5	0.1585	0		54.5	0.8873	0		54.5	-0.2096	0
54.6	0.8925	0		54.6	0.1517	0		54.6	0.8879	0		54.6	-0.205	0
54.7	0.8886	0		54.7	0.157	0		54.7	0.8847	0		54.7	-0.2022	0
54.8	0.8923	0		54.8	0.1542	0		54.8	0.89	0		54.8	-0.2022	0
54.9	0.8927	0		54.9	0.159	0		54.9	0.8879	0		54.9	-0.2028	0
55	0.8979	0		55	0.157	0		55	0.8896	0		55	-0.1971	0
55.1	0.8996	0		55.1	0.1614	0		55.1	0.8876	0		55.1	-0.1936	0
55.2	0.9047	0		55.2	0.1627	0		55.2	0.8914	0		55.2	-0.1909	0
55.3	0.9063	0		55.3	0.1617	0		55.3	0.8929	0		55.3	-0.1909	0
55.4	0.9074	0		55.4	0.1667	0		55.4	0.8935	0		55.4	-0.1874	0
55.5	0.908	0		55.5	0.1718	0		55.5	0.8947	0		55.5	-0.1909	0
55.6	0.9098	0		55.6	0.1716	0		55.6	0.8945	0		55.6	-0.1931	0
55.7	0.9131	0		55.7	0.1754	0		55.7	0.8976	0		55.7	-0.1987	0
55.8	0.9136	0		55.8	0.1798	0		55.8	0.899	0		55.8	-0.1983	0
55.9	0.9163	0		55.9	0.1788	0		55.9	0.8985	0		55.9	-0.1954	0
56	0.9171	0		56	0.1783	0		56	0.8999	0		56	-0.1937	0
56.1	0.9178	0		56.1	0.1806	0		56.1	0.9017	0		56.1	-0.1861	0
56.2	0.9207	0		56.2	0.183	0		56.2	0.9061	0		56.2	-0.1832	0
56.3	0.9225	0		56.3	0.1835	0		56.3	0.9076	0		56.3	-0.18	0
56.4	0.9215	0		56.4	0.1805	0		56.4	0.913	0		56.4	-0.1742	0
56.5	0.92	0		56.5	0.1805	0		56.5	0.9196	0		56.5	-0.175	0
56.6	0.9224	0		56.6	0.1812	0		56.6	0.927	0		56.6	-0.1785	0
56.7	0.9281	0		56.7	0.1854	0		56.7	0.9235	0		56.7	-0.1775	0
56.8	0.9279	0		56.8	0.184	0		56.8	0.9243	0		56.8	-0.1712	0
56.9	0.9228	0		56.9	0.1841	0		56.9	0.9215	0		56.9	-0.1691	0
57	0.924	0		57	0.1872	0		57	0.9229	0		57	-0.1683	0
57.1	0.9196	0		57.1	0.1944	0		57.1	0.9312	0		57.1	-0.1616	0
57.2	0.9208	0		57.2	0.1932	0		57.2	0.935	0		57.2	-0.1536	0
57.3	0.9235	0		57.3	0.194	0		57.3	0.9393	0		57.3	-0.1559	0
57.4	0.9261	0		57.4	0.1907	0		57.4	0.9379	0		57.4	-0.1593	0
57.5	0.9283	0		57.5	0.1885	0		57.5	0.9398	0		57.5	-0.1573	0
57.6	0.9346	0		57.6	0.184	0		57.6	0.939	0		57.6	-0.1549	0
57.7	0.9339	0		57.7	0.1845	0		57.7	0.9407	0		57.7	-0.1521	0
57.8	0.9324	0		57.8	0.1865	0		57.8	0.9404	0		57.8	-0.1491	0
57.9	0.9325	0		57.9	0.1844	0		57.9	0.9403	0		57.9	-0.1482	0
58	0.9331	0		58	0.1879	0		58	0.9468	0		58	-0.144	0
58.1	0.9367	0		58.1	0.1892	0		58.1	0.9493	0		58.1	-0.1443	0
58.2	0.9379	0		58.2	0.1894	0		58.2	0.9498	0		58.2	-0.1415	0
58.3	0.9397	0		58.3	0.1894	0		58.3	0.9485	0		58.3	-0.1345	0
58.4	0.9429	0		58.4	0.1864	0		58.4	0.9479	0		58.4	-0.1355	0
58.5	0.9423	0		58.5	0.181	0		58.5	0.9499	0		58.5	-0.1356	0
58.6	0.9453	0		58.6	0.1785	0		58.6	0.9509	0		58.6	-0.1302	0
58.7	0.9475	0		58.7	0.1817	0		58.7	0.9487	0		58.7	-0.1279	0
58.8	0.9525	0		58.8	0.1785	0		58.8	0.9506	0		58.8	-0.1231	0
58.9	0.9585	0		58.9	0.1778	0		58.9	0.9523	0		58.9	-0.1209	0
59	0.9599	0		59	0.1812	0		59	0.9532	0		59	-0.1219	0
59.1	0.9668	0		59.1	0.1815	0		59.1	0.9523	0		59.1	-0.1201	0
59.2	0.9646	0		59.2	0.1794	0		59.2	0.9534	0		59.2	-0.1235	0
59.3	0.9684	0		59.3	0.1772	0		59.3	0.9543	0		59.3	-0.1246	0
59.4	0.9717	0		59.4	0.1778	0		59.4	0.9567	0		59.4	-0.124	0
59.5	0.9757	0		59.5	0.1802	0		59.5	0.9524	0		59.5	-0.1254	0
59.6	0.9766	0		59.6	0.1827	0		59.6	0.9536	0		59.6	-0.1236	0
59.7	0.9797	0		59.7	0.1804	0		59.7	0.9555	0		59.7	-0.1197	0
59.8	0.9801	0		59.8	0.1794	0		59.8	0.9564	0		59.8	-0.1126	0
59.9	0.981	0		59.9	0.1832	0		59.9	0.9536	0		59.9	-0.1095	0
60	0.9863	0		60	0.1822	0		60	0.9543	0		60	-0.1092	0
60.1	0.9926	0		60.1	0.1855	0		60.1	0.9566	0		60.1	-0.1074	0
60.2	0.9934	0		60.2	0.1847	0		60.2	0.9605	0		60.2	-0.1032	0
60.3	0.9905	0		60.3	0.1855	0		60.3	0.9634	0		60.3	-0.1002	0
60.4	0.9936	0		60.4	0.1858	0		60.4	0.9645	0		60.4	-0.1002	0
60.5	0.9965	0		60.5	0.1911	0		60.5	0.9662	0		60.5	-0.099	0
60.6	1.001	0		60.6	0.1943	0		60.6	0.9651	0		60.6	-0.102	0
60.7	1.0023	0		60.7	0.1981	0		60.7	0.9678	0		60.7	-0.1049	0
60.8	1.0047	0		60.8	0.2012	0		60.8	0.9718	0		60.8	-0.1081	0
60.9	1.0062	0		60.9	0.2036	0		60.9	0.9709	0		60.9	-0.1069	0
61	1.0096	0		61	0.2048	0		61	0.9755	0		61	-0.1044	0
61.1	1.0066	0		61.1	0.2063	0		61.1	0.9748	0		61.1	-0.0954	0
61.2	1.0042	0		61.2	0.2045	0		61.2	0.98	0		61.2	-0.097	0
61.3	1.0037	0		61.3	0.2028	0		61.3	0.9815	0		61.3	-0.0978	0
61.4	1.0077	0		61.4	0.2028	0		61.4	0.987	0		61.4	-0.0962	0
61.5	1.0101	0		61.5	0.198	0		61.5	0.9927	0		61.5	-0.0995	0
61.6	1.0164	0		61.6	0.1956	0		61.6	0.9974	0		61.6	-0.095	0
61.7	1.0175	0		61.7	0.1986	0		61.7	1.0004	0		61.7	-0.0897	0
61.8	1.0125	0		61.8	0.1956	0		61.8	1.0028	0		61.8	-0.0829	0
61.9	1.0149	0		61.9	0.1942	0		61.9	1.0077	0		61.9	-0.0813	0
62	1.0142	0		62	0.1976	0		62	1.0103	0		62	-0.0814	0
62.1	1.015	0		62.1	0.1989	0		62.1	1.0128	0		62.1	-0.0846	0
62.2	1.0148	0		62.2	0.1992	0		62.2	1.0141	0		62.2	-0.0899	0
62.3	1.0167	0		62.3	0.1994	0		62.3	1.0137	0		62.3	-0.0888	0
62.4	1.0201	0		62.4	0.2012	0		62.4	1.0175	0		62.4	-0.0942	0
62.5	1.0201	0		62.5	0.1998	0		62.5	1.0176	0		62.5	-0.094	0
62.6	1.0196	0		62.6	0.1991	0		62.6	1.0168	0		62.6	-0.0923	0
62.7	1.0197	0		62.7	0.1987	0		62.7	1.0187	0		62.7	-0.0912	0
62.8	1.0146	0		62.8	0.1959	0		62.8	1.0269	0		62.8	-0.0886	0
62.9	1.0155	0		62.9	0.1962	0		62.9	1.0271	0		62.9	-0.0895	0
63	1.0175	0		63	0.1943	0		63	1.0344	0		63	-0.0896	0
63.1	1.0165	0		63.1	0.1914	0		63.1	1.0356	0		63.1	-0.089	0
63.2	1.0185	0		63.2	0.184	0		63.2	1.0351	0		63.2	-0.0875	0
63.3	1.02	0		63.3	0.1839	0		63.3	1.0336	0		63.3	-0.0929	0
63.4	1.0243	0		63.4	0.1845	0		63.4	1.0347	0		63.4	-0.0888	0
63.5	1.023	0		63.5	0.1929	0		63.5	1.0388	0		63.5	-0.0896	0
63.6	1.0192	0		63.6	0.1945	0		63.6	1.0404	0		63.6	-0.0902	0
63.7	1.0187	0		63.7	0.1966	0		63.7	1.043	0		63.7	-0.0964	0
63.8	1.0224	0		63.8	0.1943	0		63.8	1.0492	0		63.8	-0.0913	0
63.9	1.0197	0		63.9	0.1924	0		63.9	1.0581	0		63.9	-0.0909	0
64	1.0177	0		64	0.1962	0		64	1.0657	0		64	-0.0926	0
64.1	1.0203	0		64.1	0.201	0		64.1	1.0634	0		64.1	-0.0922	0
64.2	1.0193	0		64.2	0.2008	0		64.2	1.0684	0		64.2	-0.0915	0
64.3	1.0246	0		64.3	0.2005	0		64.3	1.0751	0		64.3	-0.0918	0
64.4	1.0262	0		64.4	0.2025	0		64.4	1.0758	0		64.4	-0.0922	0
64.5	1.0259	0		64.5	0.2075	0		64.5	1.0818	0		64.5	-0.0949	0
64.6	1.0293	0		64.6	0.2128	0		64.6	1.0834	0		64.6	-0.0948	0
64.7	1.0265	0		64.7	0.215	0		64.7	1.0881	0		64.7	-0.0952	0
64.8	1.0285	0		64.8	0.2089	0		64.8	1.0948	0		64.8	-0.0931	0
64.9	1.0241	0		64.9	0.2054	0		64.9	1.1004	0		64.9	-0.0942	0
65	1.0228	0		65	0.2063	0		65	1.1069	0		65	-0.0928	0
65.1	1.0236	0		65.1	0.2053	0		65.1	1.1152	0		65.1	-0.092	0
65.2	1.0187	0		65.2	0.2072	0		65.2	1.1193	0		65.2	-0.0914	0
65.3	1.0179	0		65.3	0.2091	0		65.3	1.1224	0		65.3	-0.0872	0
65.4	1.0162	0		65.4	0.211	0		65.4	1.1253	0		65.4	-0.0861	0
65.5	1.0158	0		65.5	0.2109	0		65.5	1.126	0		65.5	-0.0835	0
65.6	1.0082	0		65.6	0.2095	0		65.6	1.1287	0		65.6	-0.0843	0
65.7	1.0107	0		65.7	0.2062	0		65.7	1.1362	0		65.7	-0.0836	0
65.8	1.0077	0		65.8	0.2091	0		65.8	1.1387	0		65.8	-0.0833	0
65.9	1.013	0		65.9	0.2097	0		65.9	1.1399	0		65.9	-0.0833	0
66	1.0164	0		66	0.2092	0		66	1.144	0		66	-0.0866	0
66.1	1.0148	0		66.1	0.2132	0		66.1	1.1442	0		66.1	-0.0845	0
66.2	1.0173	0		66.2	0.2098	0		66.2	1.144	0		66.2	-0.0817	0
66.3	1.0191	0		66.3	0.2109	0		66.3	1.1454	0		66.3	-0.081	0
66.4	1.0196	0		66.4	0.2131	0		66.4	1.1442	0		66.4	-0.0786	0
66.5	1.0192	0		66.5	0.2186	0		66.5	1.1457	0		66.5	-0.0752	0
66.6	1.0168	0		66.6	0.2189	0		66.6	1.1494	0		66.6	-0.0743	0
66.7	1.0163	0		66.7	0.2151	0		66.7	1.1521	0		66.7	-0.0727	0
66.8	1.0182	0		66.8	0.2119	0		66.8	1.1547	0		66.8	-0.0654	0
66.9	1.0144	0		66.9	0.2046	0		66.9	1.1602	0		66.9	-0.065	0
67	1.0121	0		67	0.2017	0		67	1.1656	0		67	-0.0626	0
67.1	1.0155	0		67.1	0.1994	0		67.1	1.1642	0		67.1	-0.0637	0
67.2	1.0195	0		67.2	0.1995	0		67.2	1.1667	0		67.2	-0.0679	0
67.3	1.0226	0		67.3	0.199	0		67.3	1.1674	0		67.3	-0.0642	0
67.4	1.0237	0		67.4	0.1999	0		67.4	1.1668	0		67.4	-0.0608	0
67.5	1.0217	0		67.5	0.1972	0		67.5	1.1691	0		67.5	-0.0553	0
67.6	1.0198	0		67.6	0.1988	0		67.6	1.1666	0		67.6	-0.0562	0
67.7	1.0158	0		67.7	0.199	0		67.7	1.1647	0		67.7	-0.0591	0
67.8	1.0184	0		67.8	0.1979	0		67.8	1.1658	0		67.8	-0.0555	0
67.9	1.0224	0		67.9	0.2008	0		67.9	1.168	0		67.9	-0.0551	0
68	1.0175	0		68	0.2012	0		68	1.1659	0		68	-0.052	0
68.1	1.0186	0		68.1	0.2045	0		68.1	1.1655	0		68.1	-0.0499	0
68.2	1.0229	0		68.2	0.2061	0		68.2	1.1649	0		68.2	-0.0507	0
68.3	1.0263	0		68.3	0.2051	0		68.3	1.1649	0		68.3	-0.0495	0
68.4	1.0218	0		68.4	0.2067	0		68.4	1.1693	0		68.4	-0.0509	0
68.5	1.0194	0		68.5	0.2068	0		68.5	1.1678	0		68.5	-0.0459	0
68.6	1.0248	0		68.6	0.2101	0		68.6	1.1672	0		68.6	-0.0434	0
68.7	1.0291	0		68.7	0.2082	0		68.7	1.1665	0		68.7	-0.0416	0
68.8	1.0309	0		68.8	0.2091	0		68.8	1.1685	0		68.8	-0.0374	0
68.9	1.0315	0		68.9	0.2113	0		68.9	1.168	0		68.9	-0.0373	0
69	1.0331	0		69	0.2127	0		69	1.1716	0		69	-0.0357	0
69.1	1.0317	0		69.1	0.2121	0		69.1	1.173	0		69.1	-0.0296	0
69.2	1.0341	0		69.2	0.2125	0		69.2	1.1769	0		69.2	-0.0288	0
69.3	1.0341	0		69.3	0.2171	0		69.3	1.1787	0		69.3	-0.0288	0
69.4	1.0351	0		69.4	0.2185	0		69.4	1.1828	0		69.4	-0.0276	0
69.5	1.0342	0		69.5	0.2199	0		69.5	1.1801	0		69.5	-0.0278	0
69.6	1.0352	0		69.6	0.2151	0		69.6	1.1847	0		69.6	-0.0237	0
69.7	1.0417	0		69.7	0.2163	0		69.7	1.1857	0		69.7	-0.0174	0
69.8	1.0402	0		69.8	0.2215	0		69.8	1.191	0		69.8	-0.0146	0
69.9	1.0379	0		69.9	0.2231	0		69.9	1.1901	0		69.9	-0.0144	0
70	1.0406	0		70	0.2247	0		70	1.1872	0		70	-0.0154	0
70.1	1.0453	0		70.1	0.2265	0		70.1	1.1869	0		70.1	-0.0137	0
70.2	1.0484	0		70.2	0.2247	0		70.2	1.1918	0		70.2	-0.0145	0
70.3	1.0519	0		70.3	0.2247	0		70.3	1.1888	0		70.3	-0.0115	0
70.4	1.0488	0		70.4	0.2223	0		70.4	1.1853	0		70.4	-0.0114	0
70.5	1.0498	0		70.5	0.2216	0		70.5	1.1846	0		70.5	-0.0113	0
70.6	1.0498	0		70.6	0.2159	0		70.6	1.1791	0		70.6	-0.006	0
70.7	1.0482	0		70.7	0.2156	0		70.7	1.1785	0		70.7	-0.0056	0
70.8	1.0547	0		70.8	0.2178	0		70.8	1.1772	0		70.8	-0.0109	0
70.9	1.055	0		70.9	0.2211	0		70.9	1.1761	0		70.9	-0.0081	0
71	1.0534	0		71	0.2259	0		71	1.176	0		71	-0.0074	0
71.1	1.0535	0		71.1	0.228	0		71.1	1.1669	0		71.1	-0.0098	0
71.2	1.0531	0		71.2	0.2264	0		71.2	1.1607	0		71.2	-0.0078	0
71.3	1.0569	0		71.3	0.2285	0		71.3	1.1634	0		71.3	-0.0032	0
71.4	1.0596	0		71.4	0.2265	0		71.4	1.16	0		71.4	-0.0065	0
71.5	1.0617	0		71.5	0.2283	0		71.5	1.1608	0		71.5	-0.004	0
71.6	1.0611	0		71.6	0.2313	0		71.6	1.16	0		71.6	-2.35e-07	0
71.7	1.0667	0		71.7	0.2334	0		71.7	1.1681	0		71.7	0.0029	0
71.8	1.0631	0		71.8	0.2385	0		71.8	1.1674	0		71.8	0.006	0
71.9	1.0633	0		71.9	0.239	0		71.9	1.1667	0		71.9	0.0072	0
72	1.0633	0		72	0.2393	0		72	1.165	0		72	0.0082	0
72.1	1.0596	0		72.1	0.2394	0		72.1	1.1663	0		72.1	0.0139	0
72.2	1.0626	0		72.2	0.2388	0		72.2	1.1672	0		72.2	0.0158	0
72.3	1.0618	0		72.3	0.2443	0		72.3	1.1746	0		72.3	0.0202	0
72.4	1.0659	0		72.4	0.2465	0		72.4	1.1746	0		72.4	0.0166	0
72.5	1.0638	0		72.5	0.2436	0		72.5	1.1793	0		72.5	0.0146	0
72.6	1.0592	0		72.6	0.242	0		72.6	1.1791	0		72.6	0.013	0
72.7	1.0606	0		72.7	0.2378	0		72.7	1.1761	0		72.7	0.0129	0
72.8	1.0582	0		72.8	0.2358	0		72.8	1.1759	0		72.8	0.0131	0
72.9	1.053	0		72.9	0.234	0		72.9	1.1767	0		72.9	0.015	0
73	1.0571	0		73	0.2353	0		73	1.1751	0		73	0.019	0
73.1	1.0627	0		73.1	0.2379	0		73.1	1.1725	0		73.1	0.0217	0
73.2	1.0603	0		73.2	0.2424	0		73.2	1.1751	0		73.2	0.022	0
73.3	1.0591	0		73.3	0.2393	0		73.3	1.1801	0		73.3	0.0244	0
73.4	1.0594	0		73.4	0.2398	0		73.4	1.181	0		73.4	0.0254	0
73.5	1.0621	0		73.5	0.2387	0		73.5	1.1863	0		73.5	0.0276	0
73.6	1.0629	0		73.6	0.2401	0		73.6	1.1844	0		73.6	0.029	0
73.7	1.0636	0		73.7	0.2377	0		73.7	1.188	0		73.7	0.0363	0
73.8	1.0626	0		73.8	0.2375	0		73.8	1.1906	0		73.8	0.0431	0
73.9	1.0593	0		73.9	0.2379	0		73.9	1.1935	0		73.9	0.0416	0
74	1.057	0		74	0.2396	0		74	1.1952	0		74	0.0423	0
74.1	1.0592	0		74.1	0.2395	0		74.1	1.2021	0		74.1	0.043	0
74.2	1.0626	0		74.2	0.2371	0		74.2	1.2069	0		74.2	0.042	0
74.3	1.0592	0		74.3	0.2347	0		74.3	1.2107	0		74.3	0.0459	0
74.4	1.0568	0		74.4	0.2332	0		74.4	1.2141	0		74.4	0.0434	0
74.5	1.0611	0		74.5	0.2339	0		74.5	1.2142	0		74.5	0.048	0
74.6	1.0613	0		74.6	0.2298	0		74.6	1.2153	0		74.6	0.0474	0
74.7	1.0588	0		74.7	0.2309	0		74.7	1.2196	0		74.7	0.0494	0
74.8	1.0597	0		74.8	0.2326	0		74.8	1.2225	0		74.8	0.0467	0
74.9	1.0614	0		74.9	0.2337	0		74.9	1.2192	0		74.9	0.0445	0
75	1.0612	0		75	0.2332	0		75	1.2203	0		75	0.0448	0
75.1	1.0617	0		75.1	0.2342	0		75.1	1.2199	0		75.1	0.0477	0
75.2	1.0585	0		75.2	0.2405	0		75.2	1.2216	0		75.2	0.0453	0
75.3	1.0525	0		75.3	0.2432	0		75.3	1.2235	0		75.3	0.0467	0
75.4	1.0563	0		75.4	0.2457	0		75.4	1.2189	0		75.4	0.0511	0
75.5	1.052	0		75.5	0.2457	0		75.5	1.2185	0		75.5	0.0587	0
75.6	1.0522	0		75.6	0.2449	0		75.6	1.2291	0		75.6	0.0585	0
75.7	1.0524	0		75.7	0.2509	0		75.7	1.2253	0		75.7	0.0564	0
75.8	1.0489	0		75.8	0.2542	0		75.8	1.2292	0		75.8	0.0537	0
75.9	1.0511	0		75.9	0.251	0		75.9	1.2289	0		75.9	0.0553	0
76	1.0544	0		76	0.2513	0		76	1.2301	0		76	0.0578	0
76.1	1.0512	0		76.1	0.2495	0		76.1	1.2318	0		76.1	0.0622	0
76.2	1.0501	0		76.2	0.2495	0		76.2	1.2333	0		76.2	0.0673	0
76.3	1.0484	0		76.3	0.2513	0		76.3	1.2344	0		76.3	0.0724	0
76.4	1.0518	0		76.4	0.2536	0		76.4	1.2338	0		76.4	0.0692	0
76.5	1.0548	0		76.5	0.2594	0		76.5	1.2374	0		76.5	0.0738	0
76.6	1.0547	0		76.6	0.2617	0		76.6	1.242	0		76.6	0.0778	0
76.7	1.0643	0		76.7	0.267	0		76.7	1.2453	0		76.7	0.0797	0
76.8	1.0698	0		76.8	0.2669	0		76.8	1.245	0		76.8	0.0816	0
76.9	1.072	0		76.9	0.2656	0		76.9	1.2479	0		76.9	0.0853	0
77	1.0716	0		77	0.265	0		77	1.2485	0		77	0.0839	0
77.1	1.0789	0		77.1	0.2674	0		77.1	1.2502	0		77.1	0.0871	0
77.2	1.0802	0		77.2	0.2666	0		77.2	1.2574	0		77.2	0.0907	0
77.3	1.0812	0		77.3	0.2699	0		77.3	1.2592	0		77.3	0.0899	0
77.4	1.0849	0		77.4	0.2683	0		77.4	1.2619	0		77.4	0.0866	0
77.5	1.0859	0		77.5	0.2745	0		77.5	1.2673	0		77.5	0.0858	0
77.6	1.0841	0		77.6	0.2754	0		77.6	1.2673	0		77.6	0.0881	0
77.7	1.0837	0		77.7	0.271	0		77.7	1.2683	0		77.7	0.0854	0
77.8	1.0862	0		77.8	0.2686	0		77.8	1.2677	0		77.8	0.09	0
77.9	1.0941	0		77.9	0.2684	0		77.9	1.2685	0		77.9	0.0972	0
78	1.0984	0		78	0.2728	0		78	1.2728	0		78	0.1002	0
78.1	1.0953	0		78.1	0.2756	0		78.1	1.2751	0		78.1	0.1038	0
78.2	1.0989	0		78.2	0.2732	0		78.2	1.2743	0		78.2	0.1051	0
78.3	1.097	0		78.3	0.2728	0		78.3	1.2792	0		78.3	0.1058	0
78.4	1.0915	0		78.4	0.2735	0		78.4	1.2771	0		78.4	0.1051	0
78.5	1.09	0		78.5	0.2754	0		78.5	1.2834	0		78.5	0.1094	0
78.6	1.0938	0		78.6	0.2774	0		78.6	1.2882	0		78.6	0.1145	0
78.7	1.0974	0		78.7	0.2779	0		78.7	1.2926	0		78.7	0.116	0
78.8	1.0979	0		78.8	0.283	0		78.8	1.297	0		78.8	0.1216	0
78.9	1.1044	0		78.9	0.288	0		78.9	1.301	0		78.9	0.1292	0
79	1.1063	0		79	0.2971	0		79	1.3049	0		79	0.1304	0
79.1	1.1097	0		79.1	0.3011	0		79.1	1.3039	0		79.1	0.1293	0
79.2	1.1062	0		79.2	0.3009	0		79.2	1.3083	0		79.2	0.1304	0
79.3	1.105	0		79.3	0.2962	0		79.3	1.312	0		79.3	0.1324	0
79.4	1.1048	0		79.4	0.2996	0		79.4	1.3098	0		79.4	0.1358	0
79.5	1.1054	0		79.5	0.3013	0		79.5	1.3123	0		79.5	0.1356	0
79.6	1.106	0		79.6	0.3043	0		79.6	1.3088	0		79.6	0.1352	0
79.7	1.1099	0		79.7	0.3106	0		79.7	1.3099	0		79.7	0.136	0
79.8	1.1133	0		79.8	0.3143	0		79.8	1.31	0		79.8	0.1305	0
79.9	1.117	0		79.9	0.3151	0		79.9	1.3125	0		79.9	0.1248	0
80	1.1206	0		80	0.3174	0		80	1.3116	0		80	0.1225	0
80.1	1.1253	0		80.1	0.3123	0		80.1	1.3146	0		80.1	0.1218	0
80.2	1.1296	0		80.2	0.3122	0		80.2	1.3134	0		80.2	0.1232	0
80.3	1.1299	0		80.3	0.3149	0		80.3	1.3121	0		80.3	0.1285	0
80.4	1.1312	0		80.4	0.3207	0		80.4	1.3092	0		80.4	0.1321	0
80.5	1.1352	0		80.5	0.3242	0		80.5	1.307	0		80.5	0.1348	0
80.6	1.1373	0		80.6	0.3242	0		80.6	1.3092	0		80.6	0.1351	0
80.7	1.1385	0		80.7	0.3276	0		80.7	1.3131	0		80.7	0.1359	0
80.8	1.1401	0		80.8	0.3299	0		80.8	1.3133	0		80.8	0.1342	0
80.9	1.1408	0		80.9	0.3315	0		80.9	1.3185	0		80.9	0.138	0
81	1.1407	0		81	0.3324	0		81	1.3201	0		81	0.1419	0
81.1	1.1438	0		81.1	0.3352	0		81.1	1.3201	0		81.1	0.1465	0
81.2	1.1446	0		81.2	0.3343	0		81.2	1.3254	0		81.2	0.1501	0
81.3	1.1506	0		81.3	0.3317	0		81.3	1.3248	0		81.3	0.1549	0
81.4	1.1557	0		81.4	0.3312	0		81.4	1.3248	0		81.4	0.154	0
81.5	1.1564	0		81.5	0.328	0		81.5	1.3306	0		81.5	0.1562	0
81.6	1.161	0		81.6	0.3283	0		81.6	1.3304	0		81.6	0.1556	0
81.7	1.1563	0		81.7	0.3276	0		81.7	1.3301	0		81.7	0.1554	0
81.8	1.1585	0		81.8	0.3245	0		81.8	1.3348	0		81.8	0.1545	0
81.9	1.1629	0		81.9	0.3226	0		81.9	1.3356	0		81.9	0.1544	0
82	1.1601	0		82	0.3204	0		82	1.3334	0		82	0.158	0
82.1	1.1587	0		82.1	0.3233	0		82.1	1.3339	0		82.1	0.159	0
82.2	1.1607	0		82.2	0.3254	0		82.2	1.339	0		82.2	0.1565	0
82.3	1.1632	0		82.3	0.3185	0		82.3	1.3404	0		82.3	0.1542	0
82.4	1.1651	0		82.4	0.3136	0		82.4	1.3427	0		82.4	0.1539	0
82.5	1.1622	0		82.5	0.314	0		82.5	1.3489	0		82.5	0.1584	0
82.6	1.1658	0		82.6	0.3149	0		82.6	1.3524	0		82.6	0.1546	0
82.7	1.1649	0		82.7	0.3174	0		82.7	1.3517	0		82.7	0.1498	0
82.8	1.1579	0		82.8	0.3145	0		82.8	1.3557	0		82.8	0.1481	0
82.9	1.1548	0		82.9	0.3156	0		82.9	1.3563	0		82.9	0.1503	0
83	1.1509	0		83	0.3184	0		83	1.3572	0		83	0.1525	0
83.1	1.1549	0		83.1	0.3195	0		83.1	1.3565	0		83.1	0.155	0
83.2	1.1522	0		83.2	0.3168	0		83.2	1.3622	0		83.2	0.1576	0
83.3	1.1493	0		83.3	0.3209	0		83.3	1.3634	0		83.3	0.1552	0
83.4	1.1505	0		83.4	0.321	0		83.4	1.3662	0		83.4	0.1555	0
83.5	1.1464	0		83.5	0.3203	0		83.5	1.3658	0		83.5	0.1617	0
83.6	1.1469	0		83.6	0.319	0		83.6	1.3643	0		83.6	0.1665	0
83.7	1.1476	0		83.7	0.3197	0		83.7	1.3653	0		83.7	0.1662	0
83.8	1.1459	0		83.8	0.3237	0		83.8	1.3636	0		83.8	0.1677	0
83.9	1.1438	0		83.9	0.3249	0		83.9	1.3621	0		83.9	0.1671	0
84	1.1413	0		84	0.3273	0		84	1.3621	0		84	0.1619	0
84.1	1.1418	0		84.1	0.3225	0		84.1	1.3632	0		84.1	0.1587	0
84.2	1.1468	0		84.2	0.3197	0		84.2	1.3681	0		84.2	0.1608	0
84.3	1.1466	0		84.3	0.3231	0		84.3	1.3697	0		84.3	0.1579	0
84.4	1.1476	0		84.4	0.3234	0		84.4	1.367	0		84.4	0.1621	0
84.5	1.1533	0		84.5	0.3207	0		84.5	1.3705	0		84.5	0.1621	0
84.6	1.152	0		84.6	0.319	0		84.6	1.3691	0		84.6	0.1654	0
84.7	1.1504	0		84.7	0.3165	0		84.7	1.3613	0		84.7	0.1671	0
84.8	1.1479	0		84.8	0.317	0		84.8	1.3576	0		84.8	0.1699	0
84.9	1.1498	0		84.9	0.317	0		84.9	1.3576	0		84.9	0.1687	0
85	1.1503	0		85	0.3157	0		85	1.3579	0		85	0.1635	0
85.1	1.1567	0		85.1	0.3095	0		85.1	1.3544	0		85.1	0.1607	0
85.2	1.152	0		85.2	0.3077	0		85.2	1.3559	0		85.2	0.1627	0
85.3	1.1541	0		85.3	0.3066	0		85.3	1.3538	0		85.3	0.1676	0
85.4	1.1568	0		85.4	0.3091	0		85.4	1.3525	0		85.4	0.172	0
85.5	1.1627	0		85.5	0.3102	0		85.5	1.3515	0		85.5	0.1704	0
85.6	1.1624	0		85.6	0.3079	0		85.6	1.3487	0		85.6	0.1721	0
85.7	1.1623	0		85.7	0.3066	0		85.7	1.3478	0		85.7	0.1747	0
85.8	1.1643	0		85.8	0.307	0		85.8	1.3501	0		85.8	0.1771	0
85.9	1.1673	0		85.9	0.3037	0		85.9	1.3516	0		85.9	0.182	0
86	1.1664	0		86	0.3019	0		86	1.3548	0		86	0.1804	0
86.1	1.1634	0		86.1	0.2993	0		86.1	1.3552	0		86.1	0.1854	0
86.2	1.163	0		86.2	0.3036	0		86.2	1.3536	0		86.2	0.1901	0
86.3	1.1626	0		86.3	0.3021	0		86.3	1.3565	0		86.3	0.192	0
86.4	1.1624	0		86.4	0.3021	0		86.4	1.355	0		86.4	0.189	0
86.5	1.165	0		86.5	0.3025	0		86.5	1.3541	0		86.5	0.1892	0
86.6	1.161	0		86.6	0.3069	0		86.6	1.3566	0		86.6	0.1915	0
86.7	1.1586	0		86.7	0.3069	0		86.7	1.357	0		86.7	0.1909	0
86.8	1.1623	0		86.8	0.307	0		86.8	1.358	0		86.8	0.1906	0
86.9	1.1611	0		86.9	0.3056	0		86.9	1.3575	0		86.9	0.1904	0
87	1.1602	0		87	0.3084	0		87	1.3558	0		87	0.1906	0
87.1	1.1638	0		87.1	0.3064	0		87.1	1.3593	0		87.1	0.1897	0
87.2	1.1667	0		87.2	0.3009	0		87.2	1.358	0		87.2	0.1885	0
87.3	1.17	0		87.3	0.3025	0		87.3	1.3536	0		87.3	0.1882	0
87.4	1.1698	0		87.4	0.3029	0		87.4	1.3526	0		87.4	0.1885	0
87.5	1.1721	0		87.5	0.3041	0		87.5	1.3525	0		87.5	0.1925	0
87.6	1.1742	0		87.6	0.3065	0		87.6	1.3486	0		87.6	0.191499	0
87.7	1.1735	0		87.7	0.3077	0		87.7	1.3506	0		87.7	0.1937	0
87.8	1.1787	0		87.8	0.3123	0		87.8	1.3476	0		87.8	0.2012	0
87.9	1.1788	0		87.9	0.3158	0		87.9	1.3476	0		87.9	0.2033	0
88	1.1772	0		88	0.3185	0		88	1.3506	0		88	0.2067	0
88.1	1.1845	0		88.1	0.3232	0		88.1	1.3555	0		88.1	0.204499	0
88.2	1.1875	0		88.2	0.321	0		88.2	1.3593	0		88.2	0.2012	0
88.3	1.1886	0		88.3	0.3211	0		88.3	1.3573	0		88.3	0.2062	0
88.4	1.1855	0		88.4	0.330701	0		88.4	1.3578	0		88.4	0.207498	0
88.5	1.1858	0		88.5	0.3348	0		88.5	1.3593	0		88.5	0.2057	0
88.6	1.1864	0		88.6	0.3344	0		88.6	1.3578	0		88.6	0.204898	0
88.7	1.1859	0		88.7	0.3386	0		88.7	1.3568	0		88.7	0.2055	0
88.8	1.1866	0		88.8	0.3336	0		88.8	1.3581	0		88.8	0.2075	0
88.9	1.1898	0		88.9	0.3364	0		88.9	1.3628	0		88.9	0.209199	0
89	1.1951	0		89	0.3372	0		89	1.3696	0		89	0.2069	0
89.1	1.1984	0		89.1	0.3354	0		89.1	1.3695	0		89.1	0.206099	0
89.2	1.1948	0		89.2	0.3341	0		89.2	1.3725	0		89.2	0.2033	0
89.3	1.1945	0		89.3	0.3321	0		89.3	1.3725	0		89.3	0.2014	0
89.4	1.1945	0		89.4	0.328	0		89.4	1.3726	0		89.4	0.205799	0
89.5	1.1954	0		89.5	0.331	0		89.5	1.3724	0		89.5	0.209	0
89.6	1.1976	0		89.6	0.329399	0		89.6	1.3705	0		89.6	0.208098	0
89.7	1.2024	0		89.7	0.326	0		89.7	1.3743	0		89.7	0.2101	0
89.8	1.2074	0		89.8	0.3207	0		89.8	1.3746	0		89.8	0.2104	0
89.9	1.2094	0		89.9	0.3183	0		89.9	1.3796	0		89.9	0.216499	0
90	1.2118	0		90	0.3196	0		90	1.3816	0		90	0.2167	0
90.1	1.2145	0		90.1	0.3175	0		90.1	1.384	0		90.1	0.2197	0
90.2	1.2148	0		90.2	0.3176	0		90.2	1.3848	0		90.2	0.2223	0
90.3	1.2124	0		90.3	0.3155	0		90.3	1.3857	0		90.3	0.2188	0
90.4	1.213	0		90.4	0.3166	0		90.4	1.3845	0		90.4	0.224099	0
90.5	1.2138	0		90.5	0.3153	0		90.5	1.3855	0		90.5	0.2248	0
90.6	1.2114	0		90.6	0.3165	0		90.6	1.3843	0		90.6	0.227199	0
90.7	1.214	0		90.7	0.3189	0		90.7	1.3877	0		90.7	0.2326	0
90.8	1.2201	0		90.8	0.3224	0		90.8	1.3936	0		90.8	0.2311	0
90.9	1.2249	0		90.9	0.3187	0		90.9	1.3976	0		90.9	0.230899	0
91	1.2277	0		91	0.3159	0		91	1.3994	0		91	0.2315	0
91.1	1.2262	0		91.1	0.317	0		91.1	1.4009	0		91.1	0.233599	0
91.2	1.2219	0		91.2	0.3205	0		91.2	1.401	0		91.2	0.236	0
91.3	1.2258	0		91.3	0.3207	0		91.3	1.4048	0		91.3	0.2318	0
91.4	1.2295	0		91.4	0.3237	0		91.4	1.4058	0		91.4	0.228298	0
91.5	1.2332	0		91.5	0.3253	0		91.5	1.4077	0		91.5	0.228201	0
91.6	1.2345	0		91.6	0.330101	0		91.6	1.41	0		91.6	0.232999	0
91.7	1.2379	0		91.7	0.3345	0		91.7	1.4113	0		91.7	0.2294	0
91.8	1.2383	0		91.8	0.336	0		91.8	1.4133	0		91.8	0.224701	0
91.9	1.2389	0		91.9	0.3303	0		91.9	1.4157	0		91.9	0.223398	0
92	1.2397	0		92	0.3337	0		92	1.4162	0		92	0.2239	0
92.1	1.2354	0		92.1	0.3383	0		92.1	1.4149	0		92.1	0.2292	0
92.2	1.2383	0		92.2	0.3401	0		92.2	1.4198	0		92.2	0.234199	0
92.3	1.2383	0		92.3	0.3349	0		92.3	1.4214	0		92.3	0.234199	0
92.4	1.2392	0		92.4	0.3371	0		92.4	1.4213	0		92.4	0.233999	0
92.5	1.2403	0		92.5	0.3347	0		92.5	1.4263	0		92.5	0.2368	0
92.6	1.24	0		92.6	0.3346	0		92.6	1.4345	0		92.6	0.234799	0
92.7	1.2451	0		92.7	0.3287	0		92.7	1.436	0		92.7	0.233201	0
92.8	1.2504	0		92.8	0.3276	0		92.8	1.4416	0		92.8	0.2324	0
92.9	1.2521	0		92.9	0.3308	0		92.9	1.4426	0		92.9	0.2359	0
93	1.2545	0		93	0.332	0		93	1.4434	0		93	0.2415	0
93.1	1.2573	0		93.1	0.3346	0		93.1	1.4427	0		93.1	0.243499	0
93.2	1.2582	0		93.2	0.3358	0		93.2	1.4428	0		93.2	0.244699	0
93.3	1.2578	0		93.3	0.3415	0		93.3	1.4463	0		93.3	0.245001	0
93.4	1.2556	0		93.4	0.342	0		93.4	1.4502	0		93.4	0.245099	0
93.5	1.2587	0		93.5	0.3414	0		93.5	1.4544	0		93.5	0.2413	0
93.6	1.265	0		93.6	0.3391	0		93.6	1.4551	0		93.6	0.244799	0
93.7	1.2655	0		93.7	0.3398	0		93.7	1.4588	0		93.7	0.245099	0
93.8	1.2666	0		93.8	0.3417	0		93.8	1.4581	0		93.8	0.240499	0
93.9	1.2684	0		93.9	0.3412	0		93.9	1.4584	0		93.9	0.240699	0
94	1.2685	0		94	0.3373	0		94	1.4557	0		94	0.2423	0
94.1	1.2709	0		94.1	0.3329	0		94.1	1.4514	0		94.1	0.2398	0
94.2	1.2676	0		94.2	0.3306	0		94.2	1.4472	0		94.2	0.242399	0
94.3	1.2706	0		94.3	0.3291	0		94.3	1.4445	0		94.3	0.244799	0
94.4	1.2751	0		94.4	0.3311	0		94.4	1.444	0		94.4	0.240998	0
94.5	1.278	0		94.5	0.3297	0		94.5	1.4423	0		94.5	0.240101	0
94.6	1.2783	0		94.6	0.3275	0		94.6	1.439	0		94.6	0.245899	0
94.7	1.2775	0		94.7	0.3231	0		94.7	1.4385	0		94.7	0.247999	0
94.8	1.2772	0		94.8	0.3204	0		94.8	1.4382	0		94.8	0.256299	0
94.9	1.2791	0		94.9	0.3256	0		94.9	1.4411	0		94.9	0.261099	0
95	1.2779	0		95	0.3248	0		95	1.4385	0		95	0.263001	0
95.1	1.2785	0		95.1	0.3224	0		95.1	1.4347	0		95.1	0.265499	0
95.2	1.2807	0		95.2	0.3236	0		95.2	1.4359	0		95.2	0.267899	0
95.3	1.2866	0		95.3	0.324	0		95.3	1.4338	0		95.3	0.272099	0
95.4	1.2894	0		95.4	0.3248	0		95.4	1.4333	0		95.4	0.277698	0
95.5	1.2939	0		95.5	0.3239	0		95.5	1.4344	0		95.5	0.282	0
95.6	1.2946	0		95.6	0.319401	0		95.6	1.4384	0		95.6	0.283999	0
95.7	1.2949	0		95.7	0.3268	0		95.7	1.439	0		95.7	0.287599	0
95.8	1.2891	0		95.8	0.3312	0		95.8	1.4408	0		95.8	0.285099	0
95.9	1.2822	0		95.9	0.3368	0		95.9	1.4421	0		95.9	0.2848	0
96	1.2866	0		96	0.3365	0		96	1.4363	0		96	0.284	0
96.1	1.29	0		96.1	0.3404	0		96.1	1.4376	0		96.1	0.284999	0
96.2	1.29	0		96.2	0.3455	0		96.2	1.4394	0		96.2	0.2866	0
96.3	1.2935	0		96.3	0.3471	0		96.3	1.4407	0		96.3	0.282599	0
96.4	1.295	0		96.4	0.3495	0		96.4	1.4379	0		96.4	0.2822	0
96.5	1.2921	0		96.5	0.3493	0		96.5	1.4393	0		96.5	0.2854	0
96.6	1.2892	0		96.6	0.3521	0		96.6	1.4449	0		96.6	0.28	0
96.7	1.2916	0		96.7	0.3522	0		96.7	1.4469	0		96.7	0.281301	0
96.8	1.2911	0		96.8	0.3522	0		96.8	1.4424	0		96.8	0.2749	0
96.9	1.2885	0		96.9	0.3533	0		96.9	1.4445	0		96.9	0.2737	0
97	1.2899	0		97	0.3564	0		97	1.4442	0		97	0.276701	0
97.1	1.2907	0		97.1	0.3613	0		97.1	1.4439	0		97.1	0.278699	0
97.2	1.2901	0		97.2	0.3615	0		97.2	1.4398	0		97.2	0.2775	0
97.3	1.2943	0		97.3	0.3605	0		97.3	1.4359	0		97.3	0.2787	0
97.4	1.2907	0		97.4	0.3604	0		97.4	1.4293	0		97.4	0.284398	0
97.5	1.2891	0		97.5	0.3628	0		97.5	1.4312	0		97.5	0.2866	0
97.6	1.2883	0		97.6	0.3624	0		97.6	1.4278	0		97.6	0.2871	0
97.7	1.2868	0		97.7	0.3609	0		97.7	1.421	0		97.7	0.2837	0
97.8	1.2871	0		97.8	0.3614	0		97.8	1.4205	0		97.8	0.2874	0
97.9	1.2872	0		97.9	0.360401	0		97.9	1.424	0		97.9	0.2924	0
98	1.2838	0		98	0.3659	0		98	1.4195	0		98	0.294399	0
98.1	1.2853	0		98.1	0.3703	0		98.1	1.4179	0		98.1	0.295999	0
98.2	1.292	0		98.2	0.3711	0		98.2	1.4174	0		98.2	0.297501	0
98.3	1.2914	0		98.3	0.3733	0		98.3	1.418	0		98.3	0.2951	0
98.4	1.2904	0		98.4	0.3764	0		98.4	1.4152	0		98.4	0.296299	0
98.5	1.2913	0		98.5	0.3744	0		98.5	1.4156	0		98.5	0.295801	0
98.6	1.293	0		98.6	0.3742	0		98.6	1.4101	0		98.6	0.300298	0
98.7	1.2926	0		98.7	0.3691	0		98.7	1.4059	0		98.7	0.3076	0
98.8	1.2947	0		98.8	0.3702	0		98.8	1.4059	0		98.8	0.3159	0
98.9	1.2921	0		98.9	0.3736	0		98.9	1.3998	0		98.9	0.315799	0
99	1.2927	0		99	0.3747	0		99	1.3982	0		99	0.3191	0
99.1	1.2914	0		99.1	0.3731	0		99.1	1.4014	0		99.1	0.318699	0
99.2	1.29	0		99.2	0.3684	0		99.2	1.4011	0		99.2	0.322001	0
99.3	1.2904	0		99.3	0.3678	0		99.3	1.4039	0		99.3	0.328301	0
99.4	1.2895	0		99.4	0.367	0		99.4	1.4026	0		99.4	0.330398	0
99.5	1.2917	0		99.5	0.3662	0		99.5	1.4065	0		99.5	0.328899	0
99.6	1.2936	0		99.6	0.3683	0		99.6	1.4056	0		99.6	0.330999	0
99.7	1.2915	0		99.7	0.3703	0		99.7	1.4037	0		99.7	0.325499	0
99.8	1.293	0		99.8	0.3707	0		99.8	1.4032	0		99.8	0.3287	0
99.9	1.2931	0		99.9	0.368999	0		99.9	1.4042	0		99.9	0.331898	0
100	1.2906	0		100	0.3661	0		100	1.4043	0		100	0.329099	0
100.1	1.2923	0		100.1	0.3653	0		100.1	1.4094	0		100.1	0.331199	0
100.2	1.2953	0		100.2	0.3618	0		100.2	1.4086	0		100.2	0.333899	0
100.3	1.2982	0		100.3	0.363	0		100.3	1.4122	0		100.3	0.333699	0
100.4	1.2987	0		100.4	0.3664	0		100.4	1.4149	0		100.4	0.3375	0
100.5	1.3007	0		100.5	0.3647	0		100.5	1.4185	0		100.5	0.3404	0
100.6	1.3002	0		100.6	0.3669	0		100.6	1.422	0		100.6	0.343298	0
100.7	1.2994	0		100.7	0.3663	0		100.7	1.4259	0		100.7	0.342501	0
100.8	1.3046	0		100.8	0.3723	0		100.8	1.4279	0		100.8	0.3431	0
100.9	1.3083	0		100.9	0.3707	0		100.9	1.4255	0		100.9	0.341299	0
101	1.3122	0		101	0.3738	0		101	1.4226	0		101	0.3422	0
101.1	1.3151	0		101.1	0.375701	0		101.1	1.4214	0		101.1	0.3432	0
101.2	1.3159	0		101.2	0.3802	0		101.2	1.4261	0		101.2	0.349301	0
101.3	1.3157	0		101.3	0.3814	0		101.3	1.4286	0		101.3	0.3493	0
101.4	1.3153	0		101.4	0.3829	0		101.4	1.435	0		101.4	0.347998	0
101.5	1.3137	0		101.5	0.3797	0		101.5	1.4349	0		101.5	0.3444	0
101.6	1.3132	0		101.6	0.3799	0		101.6	1.4396	0		101.6	0.343398	0
101.7	1.3128	0		101.7	0.3834	0		101.7	1.4367	0		101.7	0.341701	0
101.8	1.316	0		101.8	0.3781	0		101.8	1.443	0		101.8	0.3433	0
101.9	1.3269	0		101.9	0.3741	0		101.9	1.4434	0		101.9	0.346399	0
102	1.334	0		102	0.3676	0		102	1.4483	0		102	0.349299	0
102.1	1.333	0		102.1	0.3702	0		102.1	1.4581	0		102.1	0.352498	0
102.2	1.3319	0		102.2	0.3685	0		102.2	1.4566	0		102.2	0.353201	0
102.3	1.3321	0		102.3	0.3646	0		102.3	1.4555	0		102.3	0.348799	0
102.4	1.3308	0		102.4	0.365001	0		102.4	1.4537	0		102.4	0.354699	0
102.5	1.3296	0		102.5	0.3675	0		102.5	1.4564	0		102.5	0.363801	0
102.6	1.3346	0		102.6	0.3686	0		102.6	1.4612	0		102.6	0.358899	0
102.7	1.3394	0		102.7	0.3693	0		102.7	1.4605	0		102.7	0.3625	0
102.8	1.337	0		102.8	0.3733	0		102.8	1.4595	0		102.8	0.3618	0
102.9	1.3388	0		102.9	0.3744	0		102.9	1.4636	0		102.9	0.363799	0
103	1.3447	0		103	0.3752	0		103	1.4603	0		103	0.370399	0
103.1	1.3447	0		103.1	0.3781	0		103.1	1.4642	0		103.1	0.368799	0
103.2	1.3441	0		103.2	0.3755	0		103.2	1.4656	0		103.2	0.365999	0
103.3	1.3482	0		103.3	0.3765	0		103.3	1.4688	0		103.3	0.3701	0
103.4	1.35	0		103.4	0.3752	0		103.4	1.4782	0		103.4	0.371198	0
103.5	1.3571	0		103.5	0.3774	0		103.5	1.4862	0		103.5	0.372099	0
103.6	1.3619	0		103.6	0.3734	0		103.6	1.4868	0		103.6	0.370498	0
103.7	1.3639	0		103.7	0.3726	0		103.7	1.4927	0		103.7	0.368699	0
103.8	1.3644	0		103.8	0.3737	0		103.8	1.4991	0		103.8	0.3703	0
103.9	1.3685	0		103.9	0.3721	0		103.9	1.5029	0		103.9	0.372699	0
104	1.3704	0		104	0.3702	0		104	1.5064	0		104	0.369699	0
104.1	1.3741	0		104.1	0.3694	0		104.1	1.5121	0		104.1	0.3713	0
104.2	1.3712	0		104.2	0.3655	0		104.2	1.5137	0		104.2	0.376301	0
104.3	1.3716	0		104.3	0.3616	0		104.3	1.5152	0		104.3	0.3796	0
104.4	1.3728	0		104.4	0.3606	0		104.4	1.5116	0		104.4	0.379299	0
104.5	1.3757	0		104.5	0.3648	0		104.5	1.5157	0		104.5	0.380501	0
104.6	1.3793	0		104.6	0.37	0		104.6	1.5117	0		104.6	0.3826	0
104.7	1.3819	0		104.7	0.3715	0		104.7	1.5192	0		104.7	0.3828	0
104.8	1.3852	0		104.8	0.3737	0		104.8	1.5228	0		104.8	0.3794	0
104.9	1.3842	0		104.9	0.3735	0		104.9	1.5242	0		104.9	0.376499	0
105	1.3832	0		105	0.3701	0		105	1.5271	0		105	0.3821	0
105.1	1.3793	0		105.1	0.3705	0		105.1	1.53	0		105.1	0.3843	0
105.2	1.3842	0		105.2	0.3714	0		105.2	1.5297	0		105.2	0.385199	0
105.3	1.3867	0		105.3	0.3726	0		105.3	1.5326	0		105.3	0.3805	0
105.4	1.3897	0		105.4	0.3745	0		105.4	1.5298	0		105.4	0.378699	0
105.5	1.3893	0		105.5	0.3766	0		105.5	1.535	0		105.5	0.379901	0
105.6	1.3895	0		105.6	0.3793	0		105.6	1.5319	0		105.6	0.383099	0
105.7	1.3873	0		105.7	0.3817	0		105.7	1.5324	0		105.7	0.387299	0
105.8	1.3854	0		105.8	0.385	0		105.8	1.5366	0		105.8	0.392999	0
105.9	1.3868	0		105.9	0.3835	0		105.9	1.537	0		105.9	0.3907	0
106	1.3884	0		106	0.3841	0		106	1.5386	0		106	0.393	0
106.1	1.3928	0		106.1	0.3887	0		106.1	1.5412	0		106.1	0.394999	0
106.2	1.3968	0		106.2	0.3889	0		106.2	1.5425	0		106.2	0.395799	0
106.3	1.3962	0		106.3	0.3919	0		106.3	1.5507	0		106.3	0.3998	0
106.4	1.3957	0		106.4	0.3934	0		106.4	1.5539	0		106.4	0.398799	0
106.5	1.3966	0		106.5	0.3959	0		106.5	1.5522	0		106.5	0.3994	0
106.6	1.3969	0		106.6	0.3936	0		106.6	1.5477	0		106.6	0.399598	0
106.7	1.4012	0		106.7	0.3915	0		106.7	1.5478	0		106.7	0.397501	0
106.8	1.4053	0		106.8	0.392	0		106.8	1.5484	0		106.8	0.3994	0
106.9	1.4046	0		106.9	0.3946	0		106.9	1.5537	0		106.9	0.405499	0
107	1.4057	0		107	0.3978	0		107	1.5595	0		107	0.403	0
107.1	1.4032	0		107.1	0.3931	0		107.1	1.5633	0		107.1	0.400399	0
107.2	1.402	0		107.2	0.3958	0		107.2	1.5673	0		107.2	0.403799	0
107.3	1.3988	0		107.3	0.3946	0		107.3	1.5678	0		107.3	0.3994	0
107.4	1.3993	0		107.4	0.390301	0		107.4	1.5677	0		107.4	0.401799	0
107.5	1.3997	0		107.5	0.3907	0		107.5	1.5675	0		107.5	0.4041	0
107.6	1.4021	0		107.6	0.3979	0		107.6	1.5654	0		107.6	0.4047	0
107.7	1.4035	0		107.7	0.3983	0		107.7	1.5609	0		107.7	0.4017	0
107.8	1.4067	0		107.8	0.4002	0		107.8	1.563	0		107.8	0.4082	0
107.9	1.4094	0		107.9	0.4008	0		107.9	1.5623	0		107.9	0.407799	0
108	1.4056	0		108	0.4033	0		108	1.5608	0		108	0.41	0
108.1	1.404	0		108.1	0.41	0		108.1	1.5536	0		108.1	0.411899	0
108.2	1.4079	0		108.2	0.4084	0		108.2	1.5493	0		108.2	0.4055	0
108.3	1.4122	0		108.3	0.405	0		108.3	1.553	0		108.3	0.4061	0
108.4	1.4117	0		108.4	0.4064	0		108.4	1.5561	0		108.4	0.4136	0
108.5	1.414	0		108.5	0.4063	0		108.5	1.5595	0		108.5	0.415899	0
108.6	1.4196	0		108.6	0.4065	0		108.6	1.5616	0		108.6	0.415899	0
108.7	1.4227	0		108.7	0.4046	0		108.7	1.5666	0		108.7	0.4198	0
108.8	1.4238	0		108.8	0.4072	0		108.8	1.5681	0		108.8	0.422801	0
108.9	1.4292	0		108.9	0.4046	0		108.9	1.5704	0		108.9	0.4263	0
109	1.4314	0		109	0.4019	0		109	1.5716	0		109	0.429401	0
109.1	1.4338	0		109.1	0.4003	0		109.1	1.5753	0		109.1	0.428799	0
109.2	1.4347	0		109.2	0.3984	0		109.2	1.5764	0		109.2	0.429899	0
109.3	1.435	0		109.3	0.399	0		109.3	1.5742	0		109.3	0.4318	0
109.4	1.434	0		109.4	0.400501	0		109.4	1.5768	0		109.4	0.4347	0
109.5	1.4326	0		109.5	0.4073	0		109.5	1.5724	0		109.5	0.4383	0
109.6	1.4334	0		109.6	0.408401	0		109.6	1.5712	0		109.6	0.436499	0
109.7	1.4347	0		109.7	0.4128	0		109.7	1.5743	0		109.7	0.440101	0
109.8	1.4341	0		109.8	0.417	0		109.8	1.5749	0		109.8	0.4421	0
109.9	1.4363	0		109.9	0.4152	0		109.9	1.5795	0		109.9	0.4426	0
110	1.4362	0		110	0.4139	0		110	1.5784	0		110	0.444901	0
110.1	1.438	0		110.1	0.4166	0		110.1	1.5791	0		110.1	0.449599	0
110.2	1.4392	0		110.2	0.4181	0		110.2	1.5798	0		110.2	0.448201	0
110.3	1.4423	0		110.3	0.4217	0		110.3	1.5817	0		110.3	0.4399	0
110.4	1.4445	0		110.4	0.4197	0		110.4	1.5828	0		110.4	0.438999	0
110.5	1.446	0		110.5	0.4204	0		110.5	1.5865	0		110.5	0.438801	0
110.6	1.4457	0		110.6	0.422	0		110.6	1.5859	0		110.6	0.4369	0
110.7	1.4437	0		110.7	0.4225	0		110.7	1.5905	0		110.7	0.4374	0
110.8	1.4415	0		110.8	0.4234	0		110.8	1.5902	0		110.8	0.4325	0
[truncated: 15,141 more rows]

## Sheet: Fig7b
Time (s)	WT	fit	F162E
[truncated: 16,703 more rows]

[truncated: 17 more sheets: Fig8f, Fig8a, Fig8b, Fig8d, Fig7d, Fig7c, Fig8c, Fig7a, Fig8h, Fig8g, Fig1e, Fig1f, Figure S1G, Figure S10a, Figure S10b, Figure S13, Figure S1F]
